# Supplementary material for: Postovulatory maternal transcriptome in Atlantic salmon and its relation to developmental potential of embryos
Source: BMC Genomics. 2019 Apr 24;20:315. doi: 10.1186/s12864-019-5667-4 (PMC6480738; doi:10.1186/s12864-019-5667-4)
Supplement: Supplementary file 2 — Blast results of transcripts from Atlantic salmon eggs. Transcript length, e-value, Refseq ID, GO-terms ID and GO-terms are given. The GO-term categories are cellular components (C), molecular function (F), and biological process (P). (XLS 19155 kb) [file 12864_2019_5667_MOESM2_ESM.xls]

## Sheet: GOannotation
Additional File 2. Blast results of transcripts from Atlantic salmon eggs
SeqName	Description	Length	#Hits	e-Value	sim mean	#GO	GO Names list	Enzyme Codes list	InterPro IDs
NM_001123523.1	DJ-1	1007	50	1.12e-119	91.44%	156	F:N2-acetyl-L-lysine deacetylase activity; F:O-succinylbenzoate synthase activity; P:negative regulation of TRAIL-activated apoptotic signaling pathway; F:double-stranded DNA binding; P:adult locomotory behavior; P:negative regulation of protein acetylation; F:indoleacetamide hydrolase activity; P:positive regulation of sequence-specific DNA binding transcription factor activity; P:regulation of …		IPR002818 (PFAM); IPR029062 (G3DSA:3.40.50.GENE3D); IPR006287 (TIGRFAM); PTHR11019 (PANTHER); PTHR11019:SF100 (PANTHER); IPR029062 (SUPERFAMILY)
NM_001123524.1	RAF proto-oncogene serine threonine- kinase isoform X2	2758	50	0	84.88%	39	P:negative regulation of cell proliferation; P:intermediate filament cytoskeleton organization; F:receptor signaling protein activity; C:Golgi apparatus; P:positive regulation of transcription from RNA polymerase II promoter; P:protein phosphorylation; P:face development; P:thymus development; F:nucleotide binding; F:ATP binding; P:activation of MAPKK activity; P:death-inducing signaling complex …		IPR020454 (PRINTS); IPR000719 (SMART); IPR003116 (SMART); IPR002219 (SMART); G3DSA:3.10.20.90 (GENE3D); IPR003116 (PFAM); G3DSA:1.10.510.10 (GENE3D); G3DSA:3.30.60.20 (GENE3D); IPR001245 (PFAM); IPR002219 (PFAM); G3DSA:3.30.200.20 (GENE3D); PTHR23257:SF42 (PANTHER); PTHR23257 (PANTHER); IPR017441 (PROSITE_PATTERNS); IPR008271 (PROSITE_PATTERNS); IPR002219 (PROSITE_PATTERNS); IPR000719 (PROSITE_PR…
NM_001123526.1	Nucleoside diphosphate kinase A	720	50	2.65e-106	89.46%	63	P:purine nucleotide metabolic process; P:CTP biosynthetic process; F:RNA polymerase II regulatory region sequence-specific DNA binding; F:ribosomal small subunit binding; P:nucleoside diphosphate phosphorylation; P:positive regulation of DNA binding; P:nucleotide metabolic process; P:negative regulation of myeloid leukocyte differentiation; F:single-stranded DNA binding; F:deoxyribonuclease activ…		IPR001564 (PRINTS); IPR001564 (SMART); G3DSA:3.30.70.141 (GENE3D); IPR001564 (PFAM); PTHR11349:SF69 (PANTHER); PTHR11349 (PANTHER); IPR023005 (PROSITE_PATTERNS); SSF54919 (SUPERFAMILY)
NM_001123527.1	60S ribosomal L18a	607	50	2.79e-128	94.58%	7	F:structural constituent of ribosome; C:intracellular ribonucleoprotein complex; C:membrane; C:cytosolic large ribosomal subunit; C:ribosome; F:poly(A) RNA binding; P:translation		G3DSA:3.10.20.10 (GENE3D); IPR023573 (PFAM); IPR021138 (PIRSF); PTHR10052 (PANTHER); PTHR10052:SF1 (PANTHER); SSF160374 (SUPERFAMILY)
NM_001123530.1	troponin fast skeletal muscle isoforms-like isoform X4	1011	50	3.46e-68	92.58%	5	P:myofibril assembly; P:regulation of muscle contraction; P:sarcomere organization; C:troponin complex; P:regulation of striated muscle contraction		Coil (COILS); Coil (COILS); IPR001978 (PFAM); G3DSA:1.20.5.350 (GENE3D); IPR027707 (PANTHER); IPR027708 (PTHR11521:PANTHER); SSF90250 (SUPERFAMILY)
NM_001123531.1	40S ribosomal S15	473	50	1.71e-74	97.68%	26	P:chordate embryonic development; C:cytosolic small ribosomal subunit; P:rRNA processing; C:nucleoplasm; P:viral transcription; F:RNA binding; P:SRP-dependent cotranslational protein targeting to membrane; C:intracellular ribonucleoprotein complex; C:focal adhesion; P:nuclear-transcribed mRNA catabolic process, nonsense-mediated decay; P:osteoblast differentiation; C:cytosol; P:ribosomal small su…		no IPS match
NM_001123533.1	cystic fibrosis transmembrane conductance regulator	5496	50	0	84.72%	48	F:ATPase activity; P:chloride transmembrane transport; F:chloride channel activity; P:chloride transport; P:positive regulation of exocytosis; C:chloride channel complex; F:nucleotide binding; F:ATP binding; C:early endosome; P:ion transport; C:extracellular exosome; P:sperm capacitation; P:respiratory burst involved in defense response; P:Kupffer's vesicle development; F:PDZ domain binding; C:cy…		Coil (COILS); IPR009147 (PRINTS); IPR003593 (SMART); IPR027417 (G3DSA:3.40.50.GENE3D); G3DSA:1.20.1560.10 (GENE3D); IPR011527 (PFAM); IPR025837 (PFAM); IPR009147 (TIGRFAM); IPR003439 (PFAM); PTHR24223 (PANTHER); IPR009147 (PTHR24223:PANTHER); PTHR24223 (PANTHER); IPR009147 (PTHR24223:PANTHER); PTHR24223 (PANTHER); IPR017871 (PROSITE_PATTERNS); NON_CYTOPLASMIC_DOMAIN (PHOBIUS); TRANSMEMBRANE (PHOB…
NM_001123534.1	cystic fibrosis transmembrane conductance regulator	5413	50	0	85.02%	48	F:ATPase activity; P:chloride transmembrane transport; F:chloride channel activity; P:chloride transport; P:positive regulation of exocytosis; C:chloride channel complex; F:nucleotide binding; F:ATP binding; C:early endosome; P:ion transport; C:extracellular exosome; P:sperm capacitation; P:respiratory burst involved in defense response; P:Kupffer's vesicle development; F:PDZ domain binding; C:cy…		Coil (COILS); IPR009147 (PRINTS); IPR003593 (SMART); IPR003439 (PFAM); IPR025837 (PFAM); IPR027417 (G3DSA:3.40.50.GENE3D); IPR009147 (TIGRFAM); IPR011527 (PFAM); G3DSA:1.20.1560.10 (GENE3D); PTHR24223 (PANTHER); IPR009147 (PTHR24223:PANTHER); PTHR24223 (PANTHER); IPR009147 (PTHR24223:PANTHER); PTHR24223 (PANTHER); IPR009147 (PTHR24223:PANTHER); IPR017871 (PROSITE_PATTERNS); NON_CYTOPLASMIC_DOMAIN…
NM_001123538.1	40S ribosomal S11	600	50	1.69e-105	96.34%	24	C:cytosolic small ribosomal subunit; P:rRNA processing; C:ribosome; C:nucleolus; P:translational initiation; C:intracellular; F:poly(A) RNA binding; C:nucleoplasm; P:translation; P:viral transcription; F:protein binding; P:SRP-dependent cotranslational protein targeting to membrane; C:extracellular exosome; F:RNA binding; F:structural constituent of ribosome; C:intracellular ribonucleoprotein com…		IPR000266 (PRINTS); IPR000266 (PFAM); G3DSA:2.40.50.140 (GENE3D); IPR032440 (PFAM); IPR028333 (TIGRFAM); IPR000266 (PANTHER); PTHR10744:SF11 (PANTHER); IPR019979 (PROSITE_PATTERNS); IPR000266 (PRODOM); IPR000266 (HAMAP); IPR012340 (SUPERFAMILY)
NM_001123543.1	aryl hydrocarbon receptor-like	5790	50	0	70.12%	21	P:transcription, DNA-templated; P:regulation of transcription, DNA-templated; F:protein dimerization activity; F:sequence-specific DNA binding; P:response to xenobiotic stimulus; P:positive regulation of transcription from RNA polymerase II promoter; P:response to toxic substance; F:aryl hydrocarbon receptor activity; F:RNA polymerase II transcription factor activity, sequence-specific DNA bindin…		IPR000014 (SMART); G3DSA:3.30.450.20 (GENE3D); IPR013655 (PFAM); G3DSA:3.30.450.20 (GENE3D); IPR013767 (PFAM); IPR011598 (G3DSA:4.10.280.GENE3D); PTHR10649:SF14 (PANTHER); PTHR10649 (PANTHER); IPR000014 (PROSITE_PROFILES); IPR011598 (PROSITE_PROFILES); IPR011598 (SUPERFAMILY); IPR000014 (SUPERFAMILY); IPR000014 (SUPERFAMILY)
NM_001123544.1	Cold-inducible RNA-binding	963	50	2.23e-81	90.48%	5	F:nucleotide binding; F:nucleic acid binding; P:response to cold; F:RNA binding; C:cellular_component		IPR003954 (SMART); IPR000504 (SMART); IPR000504 (PFAM); IPR012677 (G3DSA:3.30.70.GENE3D); PTHR24012 (PANTHER); IPR000504 (PROSITE_PROFILES); IPR012677 (SUPERFAMILY)
NM_001123547.1	PDZ and LIM domain 3	1282	50	0	87.42%	8	P:heart development; F:zinc ion binding; F:structural constituent of muscle; C:cytoplasm; F:metal ion binding; C:actin cytoskeleton; P:actin filament organization; F:cytoskeletal protein binding		IPR001478 (SMART); IPR006643 (SMART); IPR001781 (SMART); IPR001478 (G3DSA:2.30.42.GENE3D); IPR001781 (G3DSA:2.10.110.GENE3D); IPR001781 (PFAM); IPR031847 (PFAM); IPR001478 (PFAM); PTHR24214:SF7 (PANTHER); PTHR24214 (PANTHER); IPR001781 (PROSITE_PATTERNS); IPR001781 (PROSITE_PROFILES); IPR001478 (PROSITE_PROFILES); IPR001478 (SUPERFAMILY); SSF57716 (SUPERFAMILY); SSF57716 (SUPERFAMILY)
NM_001123552.1	interleukin-1 receptor accessory	2496	50	0	68.62%	6	F:interleukin-1, Type I receptor binding; P:signal transduction; P:cytokine-mediated signaling pathway; C:membrane; C:integral component of membrane; F:interleukin-1 receptor activity		PR01537 (PRINTS); IPR000157 (SMART); IPR003599 (SMART); IPR000157 (G3DSA:3.40.50.GENE3D); IPR013783 (G3DSA:2.60.40.GENE3D); IPR000157 (PFAM); IPR013783 (G3DSA:2.60.40.GENE3D); IPR015621 (PANTHER); PTHR11890:SF20 (PANTHER); SIGNAL_PEPTIDE_H_REGION (PHOBIUS); SIGNAL_PEPTIDE_C_REGION (PHOBIUS); CYTOPLASMIC_DOMAIN (PHOBIUS); SIGNAL_PEPTIDE (PHOBIUS); NON_CYTOPLASMIC_DOMAIN (PHOBIUS); SIGNAL_PEPTIDE_N…
NM_001123553.1	glutamate mitochondrial	2728	50	0	94.42%	7	P:response to food; F:oxidoreductase activity, acting on the CH-NH2 group of donors, NAD or NADP as acceptor; F:oxidoreductase activity; P:cellular amino acid metabolic process; P:oxidation-reduction process; F:glutamate dehydrogenase [NAD(P)+] activity; C:cellular_component		IPR006095 (PRINTS); IPR006096 (SMART); IPR006097 (PFAM); IPR016040 (G3DSA:3.40.50.GENE3D); IPR006096 (PFAM); G3DSA:1.10.287.140 (GENE3D); G3DSA:3.40.192.10 (GENE3D); PTHR11606 (PANTHER); PTHR11606:SF11 (PANTHER); IPR016040 (SUPERFAMILY); SSF53223 (SUPERFAMILY)
NM_001123554.1	myoblast determination 1 homolog	1319	50	0	84.48%	32	P:histone H4 acetylation; P:histone H3 acetylation; P:multicellular organism development; F:RNA polymerase II core promoter proximal region sequence-specific DNA binding; P:muscle cell fate commitment; P:positive regulation of myoblast fusion; P:transcription from RNA polymerase II promoter; P:positive regulation of myoblast differentiation; F:transcriptional activator activity, RNA polymerase II…		IPR011598 (SMART); IPR002546 (SMART); IPR011598 (PFAM); IPR011598 (G3DSA:4.10.280.GENE3D); IPR002546 (PFAM); IPR022032 (PFAM); PTHR11534 (PANTHER); PTHR11534:SF2 (PANTHER); IPR011598 (PROSITE_PROFILES); IPR011598 (SUPERFAMILY)
NM_001123556.1	aryl hydrocarbon receptor-like	4451	50	0	67.96%	21	P:transcription, DNA-templated; P:regulation of transcription, DNA-templated; F:protein dimerization activity; F:sequence-specific DNA binding; P:response to xenobiotic stimulus; P:positive regulation of transcription from RNA polymerase II promoter; P:response to toxic substance; F:aryl hydrocarbon receptor activity; F:RNA polymerase II transcription factor activity, sequence-specific DNA bindin…		IPR011598 (SMART); IPR000014 (SMART); G3DSA:3.30.450.20 (GENE3D); IPR013655 (PFAM); IPR013767 (PFAM); PTHR10649:SF14 (PANTHER); PTHR10649 (PANTHER); IPR000014 (PROSITE_PROFILES); IPR011598 (PROSITE_PROFILES); IPR000014 (SUPERFAMILY); IPR000014 (SUPERFAMILY); IPR011598 (SUPERFAMILY)
NM_001123561.1	glyceraldehyde-3-phosphate dehydrogenase	1086	50	0	95.3%	21	C:microtubule cytoskeleton; P:glycolytic process; P:microtubule cytoskeleton organization; P:glucose metabolic process; F:glyceraldehyde-3-phosphate dehydrogenase (NAD+) (phosphorylating) activity; F:microtubule binding; C:nucleus; F:NADP binding; C:cytoskeleton; P:peptidyl-cysteine S-trans-nitrosylation; C:cytoplasm; F:NAD binding; F:oxidoreductase activity; P:apoptotic process; C:cytosol; P:oxi…		IPR020831 (PRINTS); IPR020828 (SMART); G3DSA:3.30.360.10 (GENE3D); IPR006424 (TIGRFAM); IPR016040 (G3DSA:3.40.50.GENE3D); IPR020831 (PIRSF); IPR020828 (PFAM); IPR020829 (PFAM); IPR020831 (PANTHER); IPR020830 (PROSITE_PATTERNS); SSF55347 (SUPERFAMILY); IPR016040 (SUPERFAMILY)
NM_001123562.1	induced myeloid leukemia cell differentiation Mcl-1 homolog	1432	50	0	70.7%	37	P:response to cytokine; P:chordate embryonic development; P:multicellular organism development; P:extrinsic apoptotic signaling pathway in absence of ligand; C:nucleoplasm; P:apoptotic mitochondrial changes; P:negative regulation of anoikis; F:protein heterodimerization activity; P:negative regulation of cysteine-type endopeptidase activity involved in apoptotic process; P:apoptotic process; C:cy…		IPR026298 (PRINTS); IPR013281 (PRINTS); SM00337 (SMART); IPR026298 (PFAM); G3DSA:1.10.437.10 (GENE3D); IPR026298 (PANTHER); PTHR11256:SF46 (PANTHER); NON_CYTOPLASMIC_DOMAIN (PHOBIUS); CYTOPLASMIC_DOMAIN (PHOBIUS); TRANSMEMBRANE (PHOBIUS); IPR002475 (PROSITE_PROFILES); SSF56854 (SUPERFAMILY)
NM_001123564.1	E3 ubiquitin- ligase RBX1	1933	50	1.34e-169	93.46%	65	P:DNA repair; P:transcription-coupled nucleotide-excision repair; P:regulation of transcription from RNA polymerase II promoter in response to hypoxia; C:nuclear SCF ubiquitin ligase complex; F:cullin family protein binding; C:cytosol; P:Wnt signaling pathway; C:SCF ubiquitin ligase complex; F:protein complex binding; F:zinc ion binding; P:nucleotide-excision repair, DNA incision, 3'-to lesion; P…		IPR006573 (PFAM); IPR013083 (G3DSA:3.30.40.GENE3D); PF13920 (PFAM); PTHR12429:SF15 (PANTHER); PTHR12429 (PANTHER); IPR006573 (PROSITE_PROFILES); IPR001841 (PROSITE_PROFILES)
NM_001123565.1	aryl hydrocarbon receptor-like	5859	50	0	70.58%	21	P:transcription, DNA-templated; P:regulation of transcription, DNA-templated; F:protein dimerization activity; F:sequence-specific DNA binding; P:response to xenobiotic stimulus; P:positive regulation of transcription from RNA polymerase II promoter; P:response to toxic substance; F:aryl hydrocarbon receptor activity; F:RNA polymerase II transcription factor activity, sequence-specific DNA bindin…		IPR000014 (SMART); IPR011598 (G3DSA:4.10.280.GENE3D); G3DSA:3.30.450.20 (GENE3D); PF14598 (PFAM); IPR013767 (PFAM); G3DSA:3.30.450.20 (GENE3D); PTHR10649:SF14 (PANTHER); PTHR10649 (PANTHER); IPR011598 (PROSITE_PROFILES); IPR000014 (PROSITE_PROFILES); IPR011598 (SUPERFAMILY); IPR000014 (SUPERFAMILY); IPR000014 (SUPERFAMILY)
NM_001123566.1	calcium-binding P-like	3138	50	2.85e-172	61.7%	18	P:calcium-independent cell-cell adhesion via plasma membrane cell-adhesion molecules; P:regulation of protein tyrosine kinase activity; P:protein homooligomerization; P:trigeminal motor nucleus development; P:regulation of apoptotic process; P:brain morphogenesis; P:homophilic cell adhesion via plasma membrane adhesion molecules; P:posterior lateral line system development; F:molecular_function; …		IPR022416 (G3DSA:1.10.790.GENE3D); SIGNAL_PEPTIDE_N_REGION (PHOBIUS); NON_CYTOPLASMIC_DOMAIN (PHOBIUS); CYTOPLASMIC_DOMAIN (PHOBIUS); TRANSMEMBRANE (PHOBIUS); SIGNAL_PEPTIDE_C_REGION (PHOBIUS); SIGNAL_PEPTIDE (PHOBIUS); NON_CYTOPLASMIC_DOMAIN (PHOBIUS); TRANSMEMBRANE (PHOBIUS); SIGNAL_PEPTIDE_H_REGION (PHOBIUS); SignalP-noTM (SIGNALP_GRAM_NEGATIVE); SignalP-noTM (SIGNALP_EUK); SignalP-TM (SIGNALP…
NM_001123567.2	polyunsaturated fatty acid elongase	1955	50	0	89.28%	14	P:long-chain fatty acid biosynthetic process; P:very long-chain fatty acid biosynthetic process; P:fatty acid biosynthetic process; C:cellular_component; F:fatty acid elongase activity; P:fatty acid metabolic process; P:lipid metabolic process; C:membrane; C:integral component of membrane; P:fatty acid elongation; P:fatty acid elongation, unsaturated fatty acid; F:transferase activity; P:fatty ac…		IPR002076 (PFAM); IPR002076 (PANTHER); IPR033677 (PTHR11157:PANTHER); NON_CYTOPLASMIC_DOMAIN (PHOBIUS); TRANSMEMBRANE (PHOBIUS); NON_CYTOPLASMIC_DOMAIN (PHOBIUS); NON_CYTOPLASMIC_DOMAIN (PHOBIUS); TRANSMEMBRANE (PHOBIUS); CYTOPLASMIC_DOMAIN (PHOBIUS); TRANSMEMBRANE (PHOBIUS); TRANSMEMBRANE (PHOBIUS); TRANSMEMBRANE (PHOBIUS); CYTOPLASMIC_DOMAIN (PHOBIUS); TRANSMEMBRANE (PHOBIUS); CYTOPLASMIC_DOMAI…
NM_001123577.1	estrogen receptor beta	2685	50	0	82.12%	21	F:zinc ion binding; P:response to estrogen; P:transcription, DNA-templated; F:estrogen receptor activity; P:regulation of transcription, DNA-templated; F:lipid binding; F:sequence-specific DNA binding; F:steroid binding; F:RNA polymerase II transcription factor activity, estrogen-activated sequence-specific DNA binding; C:ribosome; P:steroid hormone mediated signaling pathway; P:translation; F:DN…		IPR001723 (PRINTS); IPR001628 (PRINTS); IPR001628 (SMART); IPR000536 (SMART); IPR000536 (PFAM); IPR001628 (PFAM); IPR021064 (PFAM); IPR024178 (PIRSF); IPR013088 (G3DSA:3.30.50.GENE3D); IPR000536 (G3DSA:1.10.565.GENE3D); IPR028355 (PIRSF); PTHR24084:SF25 (PANTHER); PTHR24084 (PANTHER); IPR001628 (PROSITE_PATTERNS); IPR001628 (PROSITE_PROFILES); SSF57716 (SUPERFAMILY); IPR000536 (SUPERFAMILY)
NM_001123579.1	C-type lectin	1791	50	0	72.56%	3	C:membrane; C:integral component of membrane; F:carbohydrate binding		IPR001304 (SMART); IPR001304 (PFAM); IPR016186 (G3DSA:3.10.100.GENE3D); PTHR22802 (PANTHER); PTHR22802:SF238 (PANTHER); NON_CYTOPLASMIC_DOMAIN (PHOBIUS); CYTOPLASMIC_DOMAIN (PHOBIUS); TRANSMEMBRANE (PHOBIUS); IPR001304 (PROSITE_PROFILES); IPR016187 (SUPERFAMILY); TMhelix (TMHMM)
NM_001123581.1	CD209 antigen E	1619	50	0	60.84%	14	P:biological_process; P:T cell differentiation involved in immune response; P:Fc-gamma receptor signaling pathway; F:receptor activity; P:defense response to bacterium; F:galactose binding; F:mannose binding; P:immune response; P:innate immune response; F:calcium ion binding; C:membrane; C:integral component of membrane; P:positive regulation of cytokine secretion; F:carbohydrate binding		Coil (COILS); IPR001304 (SMART); IPR001304 (PFAM); IPR016186 (G3DSA:3.10.100.GENE3D); PTHR22802 (PANTHER); PTHR22802:SF234 (PANTHER); CYTOPLASMIC_DOMAIN (PHOBIUS); NON_CYTOPLASMIC_DOMAIN (PHOBIUS); TRANSMEMBRANE (PHOBIUS); IPR001304 (PROSITE_PROFILES); IPR016187 (SUPERFAMILY)
NM_001123587.1	superoxide dismutase	697	50	2.26e-104	88.7%	18	F:zinc ion binding; F:antioxidant activity; P:response to xenobiotic stimulus; F:superoxide dismutase activity; P:response to herbicide; C:cell; C:nucleus; C:extracellular space; P:neuron cellular homeostasis; P:superoxide metabolic process; P:response to methylmercury; F:copper ion binding; C:cytoplasm; F:metal ion binding; F:oxidoreductase activity; P:removal of superoxide radicals; P:response …		IPR001424 (PRINTS); IPR001424 (PFAM); IPR001424 (G3DSA:2.60.40.GENE3D); IPR024134 (PANTHER); IPR018152 (PROSITE_PATTERNS); IPR018152 (PROSITE_PATTERNS); IPR001424 (SUPERFAMILY)
NM_001123591.1	caspase-8-like	1181	50	4.24e-84	71.78%	37	P:positive regulation of I-kappaB kinase/NF-kappaB signaling; P:extrinsic apoptotic signaling pathway; P:apoptotic signaling pathway; P:negative regulation of I-kappaB kinase/NF-kappaB signaling; P:positive regulation of proteolysis; P:extrinsic apoptotic signaling pathway via death domain receptors; P:execution phase of apoptosis; F:cysteine-type endopeptidase activity involved in apoptotic proc…		IPR001875 (SMART); IPR001875 (PFAM); IPR011029 (G3DSA:1.10.533.GENE3D); IPR011029 (G3DSA:1.10.533.GENE3D); PTHR10454 (PANTHER); PTHR10454:SF26 (PANTHER); IPR001875 (PROSITE_PROFILES); IPR001875 (PROSITE_PROFILES); IPR011029 (SUPERFAMILY); IPR011029 (SUPERFAMILY)
NM_001123594.1	growth hormone receptor-like isoform X2	2608	50	0	75.62%	11	C:extracellular space; P:response to salt; P:cytokine-mediated signaling pathway; F:growth hormone receptor activity; C:membrane; C:integral component of membrane; P:response to estradiol; P:response to growth hormone; F:peptide hormone binding; P:response to organic cyclic compound; C:plasma membrane		IPR013783 (G3DSA:2.60.40.GENE3D); IPR013783 (G3DSA:2.60.40.GENE3D); IPR025871 (PFAM); PTHR23036 (PANTHER); PTHR23036:SF108 (PANTHER); SIGNAL_PEPTIDE_H_REGION (PHOBIUS); NON_CYTOPLASMIC_DOMAIN (PHOBIUS); TRANSMEMBRANE (PHOBIUS); SIGNAL_PEPTIDE_C_REGION (PHOBIUS); SIGNAL_PEPTIDE (PHOBIUS); CYTOPLASMIC_DOMAIN (PHOBIUS); SIGNAL_PEPTIDE_N_REGION (PHOBIUS); IPR003961 (PROSITE_PROFILES); SignalP-noTM (S…
NM_001123595.1	interferon- double-stranded RNA-activated kinase-like	2621	50	0	59.38%	44	P:regulation of hematopoietic stem cell differentiation; P:regulation of hematopoietic stem cell proliferation; P:negative regulation of cell proliferation; P:cellular response to amino acid starvation; P:positive regulation of NIK/NF-kappaB signaling; P:protein autophosphorylation; F:left-handed Z-DNA binding; P:response to virus; P:protein phosphorylation; P:positive regulation of NF-kappaB tra…		IPR000719 (SMART); IPR000607 (SMART); IPR000607 (PFAM); G3DSA:1.10.510.10 (GENE3D); IPR011991 (G3DSA:1.10.10.GENE3D); G3DSA:3.30.200.20 (GENE3D); IPR000719 (PFAM); PTHR11042 (PANTHER); IPR033366 (PTHR11042:PANTHER); IPR017441 (PROSITE_PATTERNS); IPR008271 (PROSITE_PATTERNS); IPR000719 (PROSITE_PROFILES); IPR000607 (PROSITE_PROFILES); IPR011991 (SUPERFAMILY); IPR011991 (SUPERFAMILY); IPR011009 (SU…
NM_001123601.1	myoblast determination 1 homolog	1340	50	0	85.24%	32	P:histone H4 acetylation; P:histone H3 acetylation; P:multicellular organism development; F:RNA polymerase II core promoter proximal region sequence-specific DNA binding; P:muscle cell fate commitment; P:positive regulation of myoblast fusion; P:transcription from RNA polymerase II promoter; P:positive regulation of myoblast differentiation; F:transcriptional activator activity, RNA polymerase II…		IPR002546 (SMART); IPR011598 (SMART); IPR002546 (PFAM); IPR011598 (G3DSA:4.10.280.GENE3D); IPR011598 (PFAM); IPR022032 (PFAM); PTHR11534:SF2 (PANTHER); PTHR11534 (PANTHER); IPR011598 (PROSITE_PROFILES); IPR011598 (SUPERFAMILY)
NM_001123604.1	somatolactin	2307	50	8.22e-160	86.72%	5	C:cell; C:extracellular region; P:pigment granule aggregation in cell center; F:hormone activity; P:response to peptide hormone		IPR001400 (PRINTS); IPR001400 (PFAM); IPR012351 (G3DSA:1.20.1250.GENE3D); IPR001400 (PANTHER); PTHR11417:SF3 (PANTHER); IPR018116 (PROSITE_PATTERNS); IPR018116 (PROSITE_PATTERNS); SIGNAL_PEPTIDE (PHOBIUS); SIGNAL_PEPTIDE_C_REGION (PHOBIUS); SIGNAL_PEPTIDE_N_REGION (PHOBIUS); SIGNAL_PEPTIDE_H_REGION (PHOBIUS); NON_CYTOPLASMIC_DOMAIN (PHOBIUS); SignalP-noTM (SIGNALP_EUK); IPR009079 (SUPERFAMILY)
NM_001123608.1	optineurin	1026	50	0	69.3%	29	F:protein C-terminus binding; P:Golgi organization; P:regulation of I-kappaB kinase/NF-kappaB signaling; P:Golgi to plasma membrane protein transport; C:Golgi apparatus; P:negative regulation of I-kappaB kinase/NF-kappaB signaling; C:trans-Golgi network; P:vesicle-mediated transport; P:protein targeting to Golgi; P:negative regulation of receptor recycling; F:ubiquitin binding; P:axonogenesis; P:…		Coil (COILS); Coil (COILS); Coil (COILS); IPR021063 (PFAM); PTHR31553 (PANTHER); IPR032939 (PTHR31553:PANTHER)
NM_001123609.1	macrophage migration inhibitory factor	629	50	7.2e-77	88.18%	53	P:inner ear development; P:positive chemotaxis; F:chemoattractant activity; P:positive regulation of protein kinase A signaling; P:inflammatory response; P:positive regulation of cytokine secretion; P:protein homotrimerization; P:positive regulation of peptidyl-serine phosphorylation; F:isomerase activity; P:negative regulation of DNA damage response, signal transduction by p53 class mediator; P:…		IPR001398 (PFAM); G3DSA:3.30.429.10 (GENE3D); IPR001398 (PANTHER); PTHR11954:SF6 (PANTHER); IPR001398 (PRODOM); IPR014347 (SUPERFAMILY)
NM_001123614.1	Golgi to ER traffic 4 homolog	1158	50	0	93.62%	10	C:BAT3 complex; F:protein binding; P:tail-anchored membrane protein insertion into ER membrane; P:cytoplasmic sequestering of protein; C:cytoplasm; P:maintenance of unfolded protein involved in ERAD pathway; F:chaperone binding; C:cytosol; P:protein insertion into ER membrane; P:transport		IPR007317 (PFAM); PTHR12875:SF0 (PANTHER); IPR007317 (PANTHER); CYTOPLASMIC_DOMAIN (PHOBIUS); TRANSMEMBRANE (PHOBIUS); NON_CYTOPLASMIC_DOMAIN (PHOBIUS); IPR011990 (SUPERFAMILY)
NM_001123616.1	ubiquitin-conjugating enzyme E2 variant 1	898	50	1.29e-101	94.9%	24	F:ubiquitin protein ligase activity; C:UBC13-UEV1A complex; P:regulation of DNA repair; P:protein polyubiquitination; C:ubiquitin conjugating enzyme complex; P:positive regulation of I-kappaB kinase/NF-kappaB signaling; P:Fc-epsilon receptor signaling pathway; P:regulation of transcription, DNA-templated; C:protein complex; P:positive regulation of NF-kappaB transcription factor activity; P:postr…		SM00212 (SMART); IPR016135 (G3DSA:3.10.110.GENE3D); IPR000608 (PFAM); PTHR24067:SF69 (PANTHER); PTHR24067 (PANTHER); IPR000608 (PROSITE_PROFILES); IPR016135 (SUPERFAMILY)
NM_001123619.1	UMP-CMP kinase mitochondrial	2086	50	0	71.58%	21	F:uridylate kinase activity; P:nucleoside triphosphate biosynthetic process; P:dTDP biosynthetic process; P:nucleoside diphosphate phosphorylation; F:nucleoside diphosphate kinase activity; P:pyrimidine nucleotide biosynthetic process; P:dUDP biosynthetic process; P:dTTP biosynthetic process; C:nucleoplasm; F:nucleotide binding; F:thymidylate kinase activity; F:cytidylate kinase activity; C:nucle…		PF02223 (PFAM); IPR027417 (G3DSA:3.40.50.GENE3D); PTHR10344:SF3 (PANTHER); PTHR10344 (PANTHER); IPR027417 (SUPERFAMILY)
NM_001123624.1	insulin-like growth factor-binding 1	738	50	3.95e-153	81.8%	13	P:response to temperature stimulus; P:negative regulation of cell proliferation; C:extracellular region; P:regulation of insulin-like growth factor receptor signaling pathway; F:insulin-like growth factor binding; C:extracellular space; P:response to hypoxia; C:cytoplasm; P:regulation of cell growth; C:membrane; C:integral component of membrane; F:insulin-like growth factor I binding; F:insulin-l…		IPR022322 (PRINTS); IPR022321 (PRINTS); IPR000716 (SMART); IPR000867 (SMART); IPR000867 (PFAM); IPR000716 (G3DSA:4.10.800.GENE3D); G3DSA:4.10.40.20 (GENE3D); IPR000716 (PFAM); PTHR11551:SF16 (PANTHER); IPR009168 (PANTHER); IPR017891 (PROSITE_PATTERNS); IPR000716 (PROSITE_PATTERNS); NON_CYTOPLASMIC_DOMAIN (PHOBIUS); SIGNAL_PEPTIDE_N_REGION (PHOBIUS); SIGNAL_PEPTIDE_C_REGION (PHOBIUS); SIGNAL_PEPTI…
NM_001123625.1	insulin-like growth factor-binding 2	843	50	0	80.62%	19	P:negative regulation of multicellular organism growth; F:growth factor binding; P:multicellular organism development; P:negative regulation of cell proliferation; P:negative regulation of DNA replication; C:extracellular region; P:regulation of insulin-like growth factor receptor signaling pathway; F:insulin-like growth factor binding; P:regulation of growth; P:growth; P:heart development; C:ext…		IPR012210 (PRINTS); IPR022321 (PRINTS); IPR000716 (SMART); IPR000867 (SMART); IPR000867 (PFAM); IPR000716 (G3DSA:4.10.800.GENE3D); G3DSA:4.10.40.20 (GENE3D); IPR000716 (PFAM); IPR009168 (PANTHER); IPR012210 (PTHR11551:PANTHER); IPR017891 (PROSITE_PATTERNS); IPR000716 (PROSITE_PATTERNS); SIGNAL_PEPTIDE_H_REGION (PHOBIUS); NON_CYTOPLASMIC_DOMAIN (PHOBIUS); SIGNAL_PEPTIDE (PHOBIUS); SIGNAL_PEPTIDE_C…
NM_001123627.1	fructose-bisphosphate aldolase B	1316	50	0	88.5%	19	F:identical protein binding; P:positive regulation of ATPase activity; C:centriolar satellite; P:glycolytic process; F:lyase activity; P:fructose metabolic process; P:NADH oxidation; F:fructose-bisphosphate aldolase activity; P:vacuolar proton-transporting V-type ATPase complex assembly; F:fructose binding; C:cytoskeleton; C:extracellular exosome; C:microtubule organizing center; C:cytoplasm; F:c…		IPR000741 (PFAM); IPR013785 (G3DSA:3.20.20.GENE3D); PTHR11627 (PANTHER); IPR029768 (PROSITE_PATTERNS); SSF51569 (SUPERFAMILY)
NM_001123629.1	elongation factor 1-alpha 1	1445	50	0	95.52%	29	C:myelin sheath; C:nucleolus; C:eukaryotic translation elongation factor 1 complex; P:regulation of chaperone-mediated autophagy; F:GTP binding; F:nucleotide binding; C:cytoplasmic side of lysosomal membrane; C:extracellular exosome; F:translation elongation factor activity; F:GTPase activity; F:guanyl nucleotide binding; C:cytosol; C:ruffle membrane; C:cortical actin cytoskeleton; F:protein kina…		IPR000795 (PRINTS); G3DSA:2.40.30.10 (GENE3D); PF00009 (PFAM); IPR004539 (TIGRFAM); IPR027417 (G3DSA:3.40.50.GENE3D); IPR004161 (PFAM); IPR004160 (PFAM); G3DSA:2.40.30.10 (GENE3D); PTHR23115:SF185 (PANTHER); PTHR23115 (PANTHER); IPR031157 (PROSITE_PATTERNS); IPR004539 (HAMAP); IPR000795 (PROSITE_PROFILES); IPR009000 (SUPERFAMILY); IPR009001 (SUPERFAMILY); IPR027417 (SUPERFAMILY)
NM_001123632.1	antithrombin-III	1547	50	0	84.14%	10	C:extracellular space; F:serine-type endopeptidase inhibitor activity; C:extracellular exosome; P:regulation of blood coagulation; C:blood microparticle; P:regulation of blood coagulation, intrinsic pathway; P:negative regulation of endopeptidase activity; F:protease binding; F:heparin binding; P:cellular response to estrogen stimulus		IPR023796 (SMART); G3DSA:2.30.39.10 (GENE3D); G3DSA:3.30.497.10 (GENE3D); IPR023796 (PFAM); IPR000215 (PANTHER); IPR015555 (PTHR11461:PANTHER); IPR023795 (PROSITE_PATTERNS); SIGNAL_PEPTIDE_C_REGION (PHOBIUS); SIGNAL_PEPTIDE (PHOBIUS); NON_CYTOPLASMIC_DOMAIN (PHOBIUS); SIGNAL_PEPTIDE_H_REGION (PHOBIUS); SIGNAL_PEPTIDE_N_REGION (PHOBIUS); IPR023796 (SUPERFAMILY)
NM_001123633.1	interleukin-1 receptor type 1-like	2668	50	0	56.64%	14	F:platelet-derived growth factor receptor binding; F:interleukin-1, Type I receptor binding; P:signal transduction; F:protease binding; F:signal transducer activity; C:cell surface; P:cytokine-mediated signaling pathway; C:membrane; C:integral component of membrane; P:response to interleukin-1; P:regulation of inflammatory response; P:interleukin-1-mediated signaling pathway; F:interleukin-1 rece…		IPR004074 (PRINTS); PR01537 (PRINTS); IPR003599 (SMART); IPR000157 (SMART); IPR013783 (G3DSA:2.60.40.GENE3D); IPR013783 (G3DSA:2.60.40.GENE3D); IPR000157 (PFAM); IPR000157 (G3DSA:3.40.50.GENE3D); IPR013783 (G3DSA:2.60.40.GENE3D); IPR015621 (PANTHER); PTHR11890:SF24 (PANTHER); PTHR11890:SF24 (PANTHER); IPR015621 (PANTHER); SIGNAL_PEPTIDE_H_REGION (PHOBIUS); NON_CYTOPLASMIC_DOMAIN (PHOBIUS); SIGNAL…
NM_001123639.1	glycerol-3-phosphate dehydrogenase [NAD(+)] cytoplasmic	1713	50	0	92.04%	11	P:glycerol-3-phosphate metabolic process; P:carbohydrate metabolic process; F:protein homodimerization activity; F:oxidoreductase activity, acting on the CH-OH group of donors, NAD or NADP as acceptor; C:cytoplasm; F:NAD binding; P:glycerol-3-phosphate catabolic process; F:oxidoreductase activity; C:glycerol-3-phosphate dehydrogenase complex; P:oxidation-reduction process; F:glycerol-3-phosphate …		IPR006168 (PRINTS); IPR006109 (PFAM); IPR006168 (PIRSF); IPR017751 (TIGRFAM); IPR016040 (G3DSA:3.40.50.GENE3D); IPR013328 (G3DSA:1.10.1040.GENE3D); IPR011128 (PFAM); PTHR11728:SF10 (PANTHER); PTHR11728 (PANTHER); IPR006168 (PROSITE_PATTERNS); IPR008927 (SUPERFAMILY); IPR016040 (SUPERFAMILY)
NM_001123640.1	polyubiquitin-like	592	50	3.07e-108	76.38%	5	P:cellular response to virus; C:extracellular space; P:response to type I interferon; P:defense response to virus; P:cellular response to type I interferon		IPR019956 (PRINTS); IPR000626 (SMART); G3DSA:3.10.20.90 (GENE3D); IPR000626 (PFAM); PTHR10666 (PANTHER); IPR000626 (PROSITE_PROFILES); IPR000626 (PROSITE_PROFILES); IPR029071 (SUPERFAMILY); IPR029071 (SUPERFAMILY)
NM_001123644.1	myogenic factor 5	720	50	6.5e-148	81.66%	33	F:RNA polymerase II core promoter proximal region sequence-specific DNA binding; P:positive regulation of myoblast fusion; P:mesoderm development; P:transcription from RNA polymerase II promoter; P:positive regulation of myoblast differentiation; F:transcriptional activator activity, RNA polymerase II transcription regulatory region sequence-specific binding; F:sequence-specific DNA binding; P:po…		IPR011598 (SMART); IPR002546 (SMART); IPR011598 (PFAM); IPR011598 (G3DSA:4.10.280.GENE3D); IPR002546 (PFAM); IPR022032 (PFAM); PTHR11534 (PANTHER); PTHR11534:SF3 (PANTHER); IPR011598 (PROSITE_PROFILES); IPR011598 (SUPERFAMILY)
NM_001123646.1	T-cell surface glyco CD3 zeta chain	1161	50	7.75e-85	67.34%	12	F:identical protein binding; F:transmembrane signaling receptor activity; F:protein homodimerization activity; C:cytoplasm; F:T cell receptor binding; C:membrane; C:integral component of membrane; P:cell surface receptor signaling pathway; C:T cell receptor complex; P:T cell receptor signaling pathway; C:alpha-beta T cell receptor complex; C:plasma membrane		IPR003110 (SMART); IPR021663 (PFAM); IPR003110 (PFAM); IPR024128 (PANTHER); SIGNAL_PEPTIDE (PHOBIUS); CYTOPLASMIC_DOMAIN (PHOBIUS); SIGNAL_PEPTIDE_H_REGION (PHOBIUS); TRANSMEMBRANE (PHOBIUS); NON_CYTOPLASMIC_DOMAIN (PHOBIUS); SIGNAL_PEPTIDE_C_REGION (PHOBIUS); SIGNAL_PEPTIDE_N_REGION (PHOBIUS); IPR003110 (PROSITE_PROFILES); IPR003110 (PROSITE_PROFILES); TMhelix (TMHMM)
NM_001123647.1	insulin-like growth factor II	880	50	8.62e-142	92.48%	12	P:pronephros development; F:growth factor activity; C:extracellular space; P:forebrain development; P:notochord development; P:somitogenesis; P:response to starvation; P:fin regeneration; C:extracellular region; F:hormone activity; F:molecular_function; F:insulin-like growth factor receptor binding		IPR022350 (PRINTS); IPR022334 (PRINTS); IPR022352 (PRINTS); IPR016179 (SMART); IPR016179 (PFAM); IPR013576 (PFAM); IPR016179 (G3DSA:1.10.100.GENE3D); PTHR11454:SF10 (PANTHER); PTHR11454 (PANTHER); IPR022353 (PROSITE_PATTERNS); SIGNAL_PEPTIDE_C_REGION (PHOBIUS); SIGNAL_PEPTIDE (PHOBIUS); SIGNAL_PEPTIDE_H_REGION (PHOBIUS); SIGNAL_PEPTIDE_N_REGION (PHOBIUS); NON_CYTOPLASMIC_DOMAIN (PHOBIUS); IPR0135…
NM_001123649.1	insulin-like growth factor-binding 5	813	50	0	92.28%	8	C:extracellular space; P:regulation of cell growth; F:fibronectin binding; P:regulation of insulin-like growth factor receptor signaling pathway; C:extracellular region; F:insulin-like growth factor binding; F:insulin-like growth factor I binding; F:insulin-like growth factor II binding		IPR022321 (PRINTS); IPR012213 (PRINTS); IPR000867 (SMART); IPR000716 (SMART); IPR000867 (PFAM); IPR000716 (PFAM); IPR000716 (G3DSA:4.10.800.GENE3D); G3DSA:4.10.40.20 (GENE3D); IPR012213 (PTHR11551:PANTHER); IPR009168 (PANTHER); IPR017891 (PROSITE_PATTERNS); IPR000716 (PROSITE_PATTERNS); SIGNAL_PEPTIDE_N_REGION (PHOBIUS); NON_CYTOPLASMIC_DOMAIN (PHOBIUS); SIGNAL_PEPTIDE (PHOBIUS); SIGNAL_PEPTIDE_H…
NM_001123650.1	insulin-like growth factor-binding 6	600	50	2.64e-118	79.14%	7	C:extracellular space; P:regulation of cell growth; C:extracellular region; P:regulation of insulin-like growth factor receptor signaling pathway; F:insulin-like growth factor binding; F:insulin-like growth factor I binding; F:insulin-like growth factor II binding		IPR022321 (PRINTS); IPR022326 (PRINTS); IPR000716 (SMART); IPR000867 (SMART); G3DSA:4.10.40.20 (GENE3D); IPR000716 (PFAM); IPR000716 (G3DSA:4.10.800.GENE3D); IPR009168 (PANTHER); PTHR11551:SF14 (PANTHER); IPR000716 (PROSITE_PATTERNS); SIGNAL_PEPTIDE_C_REGION (PHOBIUS); NON_CYTOPLASMIC_DOMAIN (PHOBIUS); SIGNAL_PEPTIDE_H_REGION (PHOBIUS); SIGNAL_PEPTIDE_N_REGION (PHOBIUS); SIGNAL_PEPTIDE (PHOBIUS);…
NM_001123656.1	tropomyosin alpha-1 chain isoform X1	1137	50	1.28e-154	97.32%	3	C:cytoskeleton; F:actin binding; C:cytoplasm		Coil (COILS); Coil (COILS); IPR000533 (PRINTS); IPR000533 (PFAM); G3DSA:1.20.5.170 (GENE3D); G3DSA:1.20.5.340 (GENE3D); PTHR19269 (PANTHER); PTHR19269:SF41 (PANTHER); IPR000533 (PROSITE_PATTERNS); SSF57997 (SUPERFAMILY)
NM_001123657.1	heavy subunit	799	50	2.18e-128	96.84%	8	P:cellular iron ion homeostasis; C:cell; F:ferric iron binding; F:metal ion binding; F:oxidoreductase activity; P:iron ion transport; P:oxidation-reduction process; F:ferroxidase activity		IPR012347 (G3DSA:1.20.1260.GENE3D); IPR008331 (PFAM); IPR001519 (PANTHER); PTHR11431:SF37 (PANTHER); IPR014034 (PROSITE_PATTERNS); IPR014034 (PROSITE_PATTERNS); IPR009040 (PROSITE_PROFILES); IPR009078 (SUPERFAMILY)
NM_001123660.1	troponin fast skeletal muscle-like	719	50	1.7e-115	83.56%	5	P:myofibril assembly; P:skeletal muscle contraction; P:cardiac muscle contraction; C:troponin complex; F:molecular_function		IPR001978 (PFAM); G3DSA:1.20.5.350 (GENE3D); PTHR13738 (PANTHER); PTHR13738:SF13 (PANTHER); SSF90250 (SUPERFAMILY)
NM_001123665.1	serum albumin	2233	50	0	57.16%	5	C:extracellular space; F:metal ion binding; F:lipid binding; C:extracellular region; P:transport		IPR000264 (PRINTS); IPR014760 (SMART); G3DSA:1.10.246.10 (GENE3D); G3DSA:1.10.246.10 (GENE3D); IPR014760 (PFAM); G3DSA:1.10.246.10 (GENE3D); IPR021177 (PIRSF); G3DSA:1.10.246.10 (GENE3D); PTHR11385 (PANTHER); PTHR11385:SF13 (PANTHER); IPR020857 (PROSITE_PATTERNS); IPR020857 (PROSITE_PATTERNS); NON_CYTOPLASMIC_DOMAIN (PHOBIUS); SIGNAL_PEPTIDE_C_REGION (PHOBIUS); SIGNAL_PEPTIDE (PHOBIUS); SIGNAL_PE…
NM_001123666.1	hemoglobin subunit beta	747	50	2.69e-103	92.14%	10	C:hemoglobin complex; F:oxygen binding; P:response to hypoxia; F:iron ion binding; F:metal ion binding; P:oxygen transport; P:hemopoiesis; F:oxygen transporter activity; P:transport; F:heme binding		IPR002337 (PRINTS); IPR012292 (G3DSA:1.10.490.GENE3D); IPR000971 (PFAM); PTHR11442 (PANTHER); PTHR11442:SF53 (PANTHER); IPR000971 (PROSITE_PROFILES); IPR009050 (SUPERFAMILY)
NM_001123669.1	---NA---	291							no IPS match
NM_001123673.1	antigen peptide transporter 1	2891	50	0	79.26%	30	F:ATPase activity; F:peptide transporter activity; P:antigen processing and presentation of exogenous protein antigen via MHC class Ib, TAP-dependent; F:TAP2 binding; P:antigen processing and presentation of endogenous peptide antigen via MHC class I via ER pathway, TAP-dependent; F:nucleotide binding; F:ATP binding; P:intracellular transport of viral protein in host cell; P:antigen processing an…		PR01896 (PRINTS); IPR003593 (SMART); IPR003439 (PFAM); IPR011527 (PFAM); G3DSA:1.20.1560.10 (GENE3D); IPR027417 (G3DSA:3.40.50.GENE3D); PTHR24221:SF2 (PANTHER); PTHR24221 (PANTHER); IPR017871 (PROSITE_PATTERNS); TRANSMEMBRANE (PHOBIUS); TRANSMEMBRANE (PHOBIUS); TRANSMEMBRANE (PHOBIUS); CYTOPLASMIC_DOMAIN (PHOBIUS); TRANSMEMBRANE (PHOBIUS); TRANSMEMBRANE (PHOBIUS); SIGNAL_PEPTIDE_H_REGION (PHOBIUS…
NM_001123674.1	hepatocyte nuclear factor 1-alpha	2128	50	0	76.74%	49	P:insulin secretion; F:RNA polymerase II core promoter sequence-specific DNA binding; F:RNA polymerase II regulatory region sequence-specific DNA binding; P:protein localization; P:transcription from RNA polymerase II promoter; F:transcriptional activator activity, RNA polymerase II transcription regulatory region sequence-specific binding; C:photoreceptor outer segment; P:regulation of insulin s…		IPR001356 (SMART); IPR010982 (G3DSA:1.10.260.GENE3D); IPR006898 (PFAM); IPR006899 (PFAM); IPR009057 (G3DSA:1.10.10.GENE3D); IPR001356 (PFAM); IPR006897 (PFAM); PTHR11568 (PANTHER); PTHR11568:SF4 (PANTHER); IPR001356 (PROSITE_PROFILES); IPR010982 (SUPERFAMILY); IPR009057 (SUPERFAMILY)
NM_001123675.1	interferon inducible Mx	2548	50	0	89.88%	11	F:nucleotide binding; F:GTP binding; C:nucleus; C:cell; C:perinuclear region of cytoplasm; C:cytoplasm; F:GTPase activity; P:response to type I interferon; C:cytosol; P:defense response to virus; P:cellular response to interferon-alpha		Coil (COILS); IPR022812 (PRINTS); IPR001401 (SMART); IPR003130 (SMART); IPR003130 (PFAM); IPR027417 (G3DSA:3.40.50.GENE3D); IPR000375 (PFAM); IPR022812 (PFAM); IPR022812 (PANTHER); PTHR11566:SF85 (PANTHER); IPR019762 (PROSITE_PATTERNS); IPR030381 (PROSITE_PROFILES); IPR020850 (PROSITE_PROFILES); IPR027417 (SUPERFAMILY)
NM_001123677.1	---NA---	298							IPR000006 (PRINTS); IPR023587 (G3DSA:4.10.10.GENE3D); IPR003019 (PFAM); IPR000006 (PANTHER); IPR018064 (PROSITE_PATTERNS); SignalP-TM (SIGNALP_GRAM_POSITIVE); IPR017854 (SUPERFAMILY)
NM_001123684.1	aryl hydrocarbon receptor-like	3950	50	0	71.68%	21	P:transcription, DNA-templated; P:regulation of transcription, DNA-templated; F:protein dimerization activity; F:sequence-specific DNA binding; P:response to xenobiotic stimulus; P:positive regulation of transcription from RNA polymerase II promoter; P:response to toxic substance; F:aryl hydrocarbon receptor activity; F:RNA polymerase II transcription factor activity, sequence-specific DNA bindin…		IPR000014 (SMART); G3DSA:3.30.450.20 (GENE3D); IPR013655 (PFAM); IPR013767 (PFAM); PTHR10649:SF14 (PANTHER); PTHR10649 (PANTHER); IPR000014 (PROSITE_PROFILES); IPR011598 (PROSITE_PROFILES); IPR000014 (SUPERFAMILY); IPR000014 (SUPERFAMILY); IPR011598 (SUPERFAMILY)
NM_001123686.1	aryl hydrocarbon receptor-like	3207	50	0	72.98%	21	P:transcription, DNA-templated; P:regulation of transcription, DNA-templated; F:protein dimerization activity; F:sequence-specific DNA binding; P:response to xenobiotic stimulus; P:positive regulation of transcription from RNA polymerase II promoter; P:response to toxic substance; F:aryl hydrocarbon receptor activity; F:RNA polymerase II transcription factor activity, sequence-specific DNA bindin…		IPR001610 (SMART); IPR011598 (SMART); IPR000014 (SMART); IPR013655 (PFAM); IPR011598 (G3DSA:4.10.280.GENE3D); G3DSA:3.30.450.20 (GENE3D); IPR013767 (PFAM); IPR011598 (PFAM); G3DSA:3.30.450.20 (GENE3D); PTHR10649:SF13 (PANTHER); PTHR10649 (PANTHER); CYTOPLASMIC_DOMAIN (PHOBIUS); TRANSMEMBRANE (PHOBIUS); NON_CYTOPLASMIC_DOMAIN (PHOBIUS); IPR011598 (PROSITE_PROFILES); IPR000014 (PROSITE_PROFILES); I…
NM_001123689.1	antigen peptide transporter 2-like	2549	50	0	82.48%	19	F:ATPase activity; F:ATPase activity, coupled to transmembrane movement of substances; P:transmembrane transport; C:TAP complex; F:peptide-transporting ATPase activity; P:positive regulation of antigen processing and presentation of peptide antigen via MHC class I; P:antigen processing and presentation of exogenous protein antigen via MHC class Ib, TAP-dependent; F:MHC protein binding; P:response…		IPR003593 (SMART); G3DSA:1.20.1560.10 (GENE3D); IPR003439 (PFAM); PIRSF002773 (PIRSF); IPR027417 (G3DSA:3.40.50.GENE3D); IPR011527 (PFAM); PTHR24221 (PANTHER); PTHR24221:SF273 (PANTHER); IPR017871 (PROSITE_PATTERNS); CYTOPLASMIC_DOMAIN (PHOBIUS); TRANSMEMBRANE (PHOBIUS); CYTOPLASMIC_DOMAIN (PHOBIUS); TRANSMEMBRANE (PHOBIUS); TRANSMEMBRANE (PHOBIUS); CYTOPLASMIC_DOMAIN (PHOBIUS); SIGNAL_PEPTIDE (P…
NM_001123692.1	serum albumin	2219	50	0	56.44%	5	C:extracellular space; F:metal ion binding; F:lipid binding; C:extracellular region; P:transport		IPR000264 (PRINTS); IPR014760 (SMART); G3DSA:1.10.246.10 (GENE3D); IPR014760 (PFAM); G3DSA:1.10.246.10 (GENE3D); G3DSA:1.10.246.10 (GENE3D); IPR021177 (PIRSF); G3DSA:1.10.246.10 (GENE3D); PTHR11385:SF13 (PANTHER); PTHR11385 (PANTHER); IPR020857 (PROSITE_PATTERNS); IPR020857 (PROSITE_PATTERNS); SIGNAL_PEPTIDE_H_REGION (PHOBIUS); SIGNAL_PEPTIDE_C_REGION (PHOBIUS); NON_CYTOPLASMIC_DOMAIN (PHOBIUS); …
NM_001123696.1	hematological and neurological expressed 1	1451	50	8.83e-113	68.62%	5	P:biological_process; C:cytoplasm; C:cellular_component; F:molecular_function; C:plasma membrane		IPR033335 (PFAM); IPR033335 (PANTHER); PTHR34930:SF2 (PANTHER)
NM_001123698.1	mitogen-activated kinase 14A isoform X1	1327	50	0	96.12%	73	P:positive regulation of cardiac muscle cell proliferation; P:positive regulation of cyclase activity; P:positive regulation of brown fat cell differentiation; P:response to muramyl dipeptide; P:signal transduction in response to DNA damage; P:positive regulation of myoblast fusion; P:regulation of cytokine production involved in inflammatory response; P:transmembrane receptor protein serine/thre…		IPR008352 (PRINTS); IPR000719 (SMART); G3DSA:3.30.200.20 (GENE3D); G3DSA:1.10.510.10 (GENE3D); IPR000719 (PFAM); PTHR24055 (PANTHER); PTHR24055:SF110 (PANTHER); IPR017441 (PROSITE_PATTERNS); IPR003527 (PROSITE_PATTERNS); IPR000719 (PROSITE_PROFILES); IPR011009 (SUPERFAMILY)
NM_001123699.1	beta-2-microglobulin precursor	1284	50	3.07e-76	89.7%	8	C:extracellular space; P:immune response; P:innate immune response; C:extracellular region; P:response to virus; P:antigen processing and presentation of peptide antigen via MHC class I; P:immune system process; C:MHC class I protein complex		IPR003597 (SMART); IPR003597 (PFAM); IPR013783 (G3DSA:2.60.40.GENE3D); IPR015707 (PTHR19944:PANTHER); PTHR19944 (PANTHER); IPR003006 (PROSITE_PATTERNS); SIGNAL_PEPTIDE (PHOBIUS); SIGNAL_PEPTIDE_C_REGION (PHOBIUS); NON_CYTOPLASMIC_DOMAIN (PHOBIUS); SIGNAL_PEPTIDE_H_REGION (PHOBIUS); SIGNAL_PEPTIDE_N_REGION (PHOBIUS); IPR007110 (PROSITE_PROFILES); SignalP-noTM (SIGNALP_EUK); IPR007110 (SUPERFAMILY)
NM_001123704.1	U2 small nuclear ribonucleo A	1163	50	5.72e-165	94.88%	15	P:RNA splicing; C:spliceosomal complex; P:mRNA processing; C:U2 snRNP; P:mRNA splicing, via spliceosome; C:nucleoplasm; F:poly(A) RNA binding; C:nucleus; F:protein binding; F:RNA binding; C:intracellular ribonucleoprotein complex; C:catalytic step 2 spliceosome; C:viral nucleocapsid; F:U2 snRNA binding; C:small nuclear ribonucleoprotein complex		Coil (COILS); Coil (COILS); IPR003603 (SMART); SM00365 (SMART); PF14580 (PFAM); IPR032675 (G3DSA:3.80.10.GENE3D); PTHR10552 (PANTHER); IPR001611 (PROSITE_PROFILES); IPR001611 (PROSITE_PROFILES); IPR001611 (PROSITE_PROFILES); IPR032675 (SUPERFAMILY)
NM_001123707.1	RH2 opsin	1041	50	0	92.02%	11	F:G-protein coupled receptor activity; P:G-protein coupled receptor signaling pathway; P:signal transduction; F:photoreceptor activity; C:membrane; C:integral component of membrane; P:protein-chromophore linkage; P:visual perception; F:signal transducer activity; P:phototransduction; P:response to stimulus		IPR000276 (PRINTS); IPR001760 (PRINTS); IPR000732 (PRINTS); IPR019477 (PFAM); IPR019477 (G3DSA:4.10.840.GENE3D); IPR000276 (PFAM); G3DSA:1.20.1070.10 (GENE3D); PTHR24240:SF18 (PANTHER); PTHR24240 (PANTHER); IPR000276 (PROSITE_PATTERNS); IPR027430 (PROSITE_PATTERNS); TRANSMEMBRANE (PHOBIUS); CYTOPLASMIC_DOMAIN (PHOBIUS); NON_CYTOPLASMIC_DOMAIN (PHOBIUS); CYTOPLASMIC_DOMAIN (PHOBIUS); NON_CYTOPLASM…
NM_001123709.1	dual specificity mitogen-activated kinase kinase 6	1106	50	0	95.36%	20	F:protein kinase binding; P:transcription, DNA-templated; P:regulation of transcription, DNA-templated; F:protein kinase activity; P:cardiac muscle contraction; F:protein serine/threonine kinase activity; P:protein phosphorylation; C:intracellular; F:nucleotide binding; P:activation of MAPK activity; P:MAPK cascade; F:ATP binding; C:nucleus; F:receptor signaling protein serine/threonine kinase ac…		IPR000719 (SMART); G3DSA:3.30.200.20 (GENE3D); G3DSA:1.10.510.10 (GENE3D); IPR000719 (PFAM); PTHR24361:SF40 (PANTHER); PTHR24361 (PANTHER); IPR008271 (PROSITE_PATTERNS); IPR000719 (PROSITE_PROFILES); IPR011009 (SUPERFAMILY)
NM_001123714.1	proteasome subunit beta type-9	1152	50	7.81e-154	93.54%	12	C:nucleus; C:extracellular exosome; C:cytoplasm; C:proteasome core complex; P:proteolysis; F:endopeptidase activity; C:proteasome complex; F:threonine-type endopeptidase activity; F:peptidase activity; P:proteolysis involved in cellular protein catabolic process; P:immune system process; F:hydrolase activity		IPR000243 (PRINTS); IPR001353 (PFAM); IPR029055 (G3DSA:3.60.20.GENE3D); PTHR11599:SF50 (PANTHER); PTHR11599 (PANTHER); IPR016050 (PROSITE_PATTERNS); IPR023333 (PROSITE_PROFILES); IPR029055 (SUPERFAMILY)
NM_001123716.1	myosin light chain 2	823	50	1.58e-103	96.92%	3	F:calcium ion binding; P:response to lipopolysaccharide; C:cellular_component		IPR002048 (SMART); IPR011992 (G3DSA:1.10.238.GENE3D); IPR002048 (PFAM); IPR011992 (G3DSA:1.10.238.GENE3D); PTHR23049:SF10 (PANTHER); PTHR23049 (PANTHER); IPR018247 (PROSITE_PATTERNS); IPR002048 (PROSITE_PROFILES); IPR002048 (PROSITE_PROFILES); IPR002048 (PROSITE_PROFILES); IPR011992 (SUPERFAMILY)
NM_001123720.1	hematological and neurological expressed 1	574	50	1.71e-79	83.54%	3	P:biological_process; C:cellular_component; F:molecular_function		IPR033335 (PANTHER); PTHR34930:SF3 (PANTHER)
NM_001123723.1	vascular cell adhesion 1- partial	1486	50	0	70.46%	9	P:single organismal cell-cell adhesion; C:integral component of plasma membrane; F:ion channel activity; P:ion transport; P:ion transmembrane transport; C:membrane; C:integral component of membrane; P:cell adhesion; F:integrin binding		IPR003987 (PRINTS); IPR013783 (G3DSA:2.60.40.GENE3D); IPR003597 (PFAM); G3DSA:1.20.5.780 (GENE3D); IPR000272 (PFAM); IPR013783 (G3DSA:2.60.40.GENE3D); PTHR13771 (PANTHER); PTHR13771:SF9 (PANTHER); PTHR13771:SF9 (PANTHER); PTHR13771 (PANTHER); SIGNAL_PEPTIDE_N_REGION (PHOBIUS); SIGNAL_PEPTIDE_H_REGION (PHOBIUS); NON_CYTOPLASMIC_DOMAIN (PHOBIUS); SIGNAL_PEPTIDE_C_REGION (PHOBIUS); CYTOPLASMIC_DOMAI…
NM_001123724.1	vascular cell adhesion 1- partial	1079	50	0	69.34%	9	P:single organismal cell-cell adhesion; C:integral component of plasma membrane; F:ion channel activity; P:ion transport; P:ion transmembrane transport; C:membrane; C:integral component of membrane; P:cell adhesion; F:integrin binding		IPR003987 (PRINTS); IPR013783 (G3DSA:2.60.40.GENE3D); IPR013768 (PFAM); IPR013783 (G3DSA:2.60.40.GENE3D); IPR000272 (PFAM); IPR003597 (PFAM); G3DSA:1.20.5.780 (GENE3D); PTHR13771:SF9 (PANTHER); PTHR13771 (PANTHER); NON_CYTOPLASMIC_DOMAIN (PHOBIUS); SIGNAL_PEPTIDE_H_REGION (PHOBIUS); TRANSMEMBRANE (PHOBIUS); SIGNAL_PEPTIDE (PHOBIUS); SIGNAL_PEPTIDE_C_REGION (PHOBIUS); SIGNAL_PEPTIDE_N_REGION (PHOB…
NM_001130854.1	homeobox Hox-A2	1357	50	0	82.48%	7	F:DNA binding; C:nucleus; F:transcription factor activity, sequence-specific DNA binding; P:multicellular organism development; P:transcription, DNA-templated; P:regulation of transcription, DNA-templated; F:sequence-specific DNA binding		IPR020479 (PRINTS); IPR001356 (SMART); IPR001356 (PFAM); IPR009057 (G3DSA:1.10.10.GENE3D); PTHR24326:SF42 (PANTHER); PTHR24326 (PANTHER); PTHR24326 (PANTHER); IPR017970 (PROSITE_PATTERNS); IPR001827 (PROSITE_PATTERNS); IPR001356 (PROSITE_PROFILES); IPR009057 (SUPERFAMILY)
NM_001136545.1	myeloid differentiation primary response 88	1424	50	0	87.14%	21	P:signal transduction; P:positive regulation of I-kappaB kinase/NF-kappaB signaling; P:regulation of hematopoietic progenitor cell differentiation; P:positive regulation of hematopoietic progenitor cell differentiation; F:transcription factor binding; P:immune system process; P:negative regulation of gene expression; C:nucleus; P:response to molecule of bacterial origin; P:inflammatory response; …		IPR000488 (SMART); IPR000157 (SMART); IPR017281 (PIRSF); IPR000157 (G3DSA:3.40.50.GENE3D); IPR000488 (PFAM); IPR011029 (G3DSA:1.10.533.GENE3D); IPR000157 (PFAM); PTHR15079 (PANTHER); IPR000157 (PROSITE_PROFILES); IPR000488 (PROSITE_PROFILES); IPR011029 (SUPERFAMILY); IPR000157 (SUPERFAMILY)
NM_001136548.1	interferon regulatory factor 7	2009	50	0	72.5%	11	P:regulation of T cell differentiation; P:biological_process; C:nucleus; F:transcription factor activity, sequence-specific DNA binding; C:perinuclear region of cytoplasm; P:positive regulation of gene expression; P:regulation of transcription, DNA-templated; P:negative regulation of hematopoietic stem cell differentiation; F:regulatory region DNA binding; C:cellular_component; F:TIR domain bindi…		IPR001346 (PRINTS); IPR001346 (SMART); IPR019471 (SMART); IPR017855 (G3DSA:2.60.200.GENE3D); IPR019471 (PFAM); IPR001346 (PFAM); IPR011991 (G3DSA:1.10.10.GENE3D); PTHR11949:SF2 (PANTHER); PTHR11949 (PANTHER); IPR001346 (PROSITE_PROFILES); IPR008984 (SUPERFAMILY); IPR011991 (SUPERFAMILY)
NM_001136552.1	polyunsaturated fatty acid elongase	1650	50	0	89.18%	14	P:long-chain fatty acid biosynthetic process; P:very long-chain fatty acid biosynthetic process; P:fatty acid biosynthetic process; C:cellular_component; F:fatty acid elongase activity; P:fatty acid metabolic process; P:lipid metabolic process; C:membrane; C:integral component of membrane; P:fatty acid elongation; P:fatty acid elongation, unsaturated fatty acid; F:transferase activity; P:fatty ac…		IPR002076 (PFAM); IPR002076 (PANTHER); IPR033677 (PTHR11157:PANTHER); TRANSMEMBRANE (PHOBIUS); NON_CYTOPLASMIC_DOMAIN (PHOBIUS); NON_CYTOPLASMIC_DOMAIN (PHOBIUS); TRANSMEMBRANE (PHOBIUS); NON_CYTOPLASMIC_DOMAIN (PHOBIUS); TRANSMEMBRANE (PHOBIUS); TRANSMEMBRANE (PHOBIUS); CYTOPLASMIC_DOMAIN (PHOBIUS); NON_CYTOPLASMIC_DOMAIN (PHOBIUS); TRANSMEMBRANE (PHOBIUS); CYTOPLASMIC_DOMAIN (PHOBIUS); CYTOPLAS…
NM_001139526.1	homeobox Hox-C9	1243	50	0	89.62%	12	F:DNA binding; C:nucleus; F:transcription factor activity, sequence-specific DNA binding; P:positive regulation of lymphangiogenesis; P:transcription, DNA-templated; P:multicellular organism development; P:anterior/posterior pattern specification; P:regulation of transcription, DNA-templated; F:sequence-specific DNA binding; P:embryonic skeletal system development; P:embryonic skeletal system mor…		Coil (COILS); IPR020479 (PRINTS); IPR001356 (SMART); IPR017112 (PIRSF); IPR006711 (PFAM); IPR001356 (PFAM); IPR009057 (G3DSA:1.10.10.GENE3D); PTHR24326:SF145 (PANTHER); PTHR24326 (PANTHER); IPR017970 (PROSITE_PATTERNS); IPR001356 (PROSITE_PROFILES); IPR009057 (SUPERFAMILY)
NM_001139538.1	homeobox Hox-C12	1087	50	2.95e-176	86.72%	6	F:DNA binding; C:nucleus; P:multicellular organism development; P:transcription, DNA-templated; P:regulation of transcription, DNA-templated; F:sequence-specific DNA binding		IPR020479 (PRINTS); IPR001356 (SMART); IPR001356 (PFAM); IPR009057 (G3DSA:1.10.10.GENE3D); PTHR24326 (PANTHER); PTHR24326:SF164 (PANTHER); PTHR24326 (PANTHER); PTHR24326:SF164 (PANTHER); IPR017970 (PROSITE_PATTERNS); IPR001356 (PROSITE_PROFILES); IPR009057 (SUPERFAMILY)
NM_001139540.1	homeobox Hox-C9	839	50	3.76e-179	85.34%	12	F:DNA binding; C:nucleus; F:transcription factor activity, sequence-specific DNA binding; P:positive regulation of lymphangiogenesis; P:transcription, DNA-templated; P:multicellular organism development; P:anterior/posterior pattern specification; P:regulation of transcription, DNA-templated; F:sequence-specific DNA binding; P:embryonic skeletal system development; P:embryonic skeletal system mor…		IPR020479 (PRINTS); IPR001356 (SMART); IPR006711 (PFAM); IPR001356 (PFAM); IPR009057 (G3DSA:1.10.10.GENE3D); IPR017112 (PIRSF); PTHR24326:SF145 (PANTHER); PTHR24326 (PANTHER); IPR017970 (PROSITE_PATTERNS); IPR001356 (PROSITE_PROFILES); IPR009057 (SUPERFAMILY)
NM_001139549.1	homeobox even-skipped homolog 2	1257	50	0	81.16%	8	F:DNA binding; P:biological_process; C:nucleus; P:multicellular organism development; P:regulation of transcription, DNA-templated; P:limb morphogenesis; F:sequence-specific DNA binding; C:nucleoplasm		IPR020479 (PRINTS); IPR001356 (SMART); IPR009057 (G3DSA:1.10.10.GENE3D); IPR001356 (PFAM); PTHR24329 (PANTHER); PTHR24329:SF246 (PANTHER); PTHR24329:SF246 (PANTHER); PTHR24329 (PANTHER); IPR017970 (PROSITE_PATTERNS); IPR001356 (PROSITE_PROFILES); IPR009057 (SUPERFAMILY)
NM_001139552.1	homeobox Hox-D11	912	50	0	82.26%	6	F:DNA binding; C:nucleus; P:transcription, DNA-templated; P:multicellular organism development; P:regulation of transcription, DNA-templated; F:sequence-specific DNA binding		IPR020479 (PRINTS); IPR001356 (SMART); IPR009057 (G3DSA:1.10.10.GENE3D); IPR001356 (PFAM); IPR021918 (PFAM); PTHR24326 (PANTHER); PTHR24326:SF125 (PANTHER); IPR017970 (PROSITE_PATTERNS); IPR001356 (PROSITE_PROFILES); IPR009057 (SUPERFAMILY)
NM_001139560.1	homeobox Hox-A11	1361	50	5.07e-174	82.18%	6	F:DNA binding; C:nucleus; P:multicellular organism development; P:transcription, DNA-templated; P:regulation of transcription, DNA-templated; F:sequence-specific DNA binding		IPR020479 (PRINTS); IPR001356 (SMART); IPR001356 (PFAM); IPR009057 (G3DSA:1.10.10.GENE3D); IPR021918 (PFAM); PTHR24326:SF50 (PANTHER); PTHR24326 (PANTHER); IPR017970 (PROSITE_PATTERNS); IPR001356 (PROSITE_PROFILES); IPR009057 (SUPERFAMILY)
NM_001139564.1	homeobox Hox-A13	979	50	0	83.86%	9	P:negative regulation of transcription from RNA polymerase II promoter; F:DNA binding; C:nucleus; C:intermediate filament cytoskeleton; P:transcription, DNA-templated; P:multicellular organism development; P:regulation of transcription, DNA-templated; F:sequence-specific DNA binding; F:RNA polymerase II transcription factor activity, sequence-specific DNA binding		IPR001356 (SMART); IPR009057 (G3DSA:1.10.10.GENE3D); IPR022067 (PFAM); IPR001356 (PFAM); PTHR24326:SF48 (PANTHER); PTHR24326 (PANTHER); IPR017970 (PROSITE_PATTERNS); IPR001356 (PROSITE_PROFILES); IPR009057 (SUPERFAMILY)
NM_001139565.1	homeobox Hox-A11	1367	50	0	83.04%	6	F:DNA binding; C:nucleus; P:multicellular organism development; P:transcription, DNA-templated; P:regulation of transcription, DNA-templated; F:sequence-specific DNA binding		IPR020479 (PRINTS); IPR001356 (SMART); IPR021918 (PFAM); IPR009057 (G3DSA:1.10.10.GENE3D); IPR001356 (PFAM); PTHR24326:SF50 (PANTHER); PTHR24326 (PANTHER); IPR017970 (PROSITE_PATTERNS); IPR001356 (PROSITE_PROFILES); IPR009057 (SUPERFAMILY)
NM_001139569.1	homeobox Hox-A4	955	50	3.79e-171	83.86%	7	F:DNA binding; C:nucleus; F:transcription factor activity, sequence-specific DNA binding; P:multicellular organism development; P:transcription, DNA-templated; P:regulation of transcription, DNA-templated; F:sequence-specific DNA binding		IPR017995 (PRINTS); IPR020479 (PRINTS); IPR001356 (SMART); IPR001356 (PFAM); IPR009057 (G3DSA:1.10.10.GENE3D); PTHR24326 (PANTHER); PTHR24326:SF111 (PANTHER); IPR001827 (PROSITE_PATTERNS); IPR017970 (PROSITE_PATTERNS); IPR001356 (PROSITE_PROFILES); IPR009057 (SUPERFAMILY)
NM_001139588.1	phosphatase 1 regulatory subunit 7	2240	50	0	88.9%	6	P:biological_process; C:nucleus; C:extracellular exosome; P:chromosome segregation; P:positive regulation of protein dephosphorylation; C:chromosome		SM00365 (SMART); IPR003591 (SMART); PF14580 (PFAM); IPR032675 (G3DSA:3.80.10.GENE3D); PTHR24365:SF279 (PANTHER); PTHR24365 (PANTHER); IPR001611 (PROSITE_PROFILES); IPR001611 (PROSITE_PROFILES); IPR001611 (PROSITE_PROFILES); IPR001611 (PROSITE_PROFILES); IPR001611 (PROSITE_PROFILES); IPR001611 (PROSITE_PROFILES); IPR001611 (PROSITE_PROFILES); IPR001611 (PROSITE_PROFILES); IPR001611 (PROSITE_PROFIL…
NM_001139589.1	microtubule-associated s 1A 1B light chain 3A	1861	50	9.66e-77	97.02%	29	C:microtubule cytoskeleton; C:late endosome; F:molecular_function; C:autophagosome; C:microtubule; P:autophagosome assembly; P:autophagy; C:cytosol; C:cytoplasmic vesicle; P:mitophagy in response to mitochondrial depolarization; P:macroautophagy; F:protein kinase binding; C:pre-autophagosomal structure; F:phospholipid binding; C:organelle membrane; P:mitophagy; P:positive regulation of protein ta…		G3DSA:3.10.20.90 (GENE3D); IPR004241 (PFAM); IPR004241 (PANTHER); PTHR10969:SF14 (PANTHER); IPR029071 (SUPERFAMILY)
NM_001139592.1	40S ribosomal S13	518	50	1.19e-103	98.28%	25	C:cytosolic small ribosomal subunit; P:rRNA processing; C:nucleolus; C:nucleoplasm; P:viral transcription; C:extracellular exosome; P:SRP-dependent cotranslational protein targeting to membrane; C:intracellular ribonucleoprotein complex; C:focal adhesion; P:nuclear-transcribed mRNA catabolic process, nonsense-mediated decay; C:cytosol; F:mRNA binding; C:extracellular matrix; P:negative regulation…		IPR012606 (SMART); IPR000589 (SMART); IPR000589 (PFAM); IPR012606 (PFAM); PTHR11885 (PANTHER); IPR000589 (PROSITE_PATTERNS); IPR009068 (SUPERFAMILY)
NM_001139593.1	eukaryotic translation initiation factor 4E type 3	2174	50	7.81e-138	87.16%	7	P:regulation of translation; F:translation initiation factor activity; C:mRNA cap binding complex; F:RNA binding; C:cytoplasm; P:translational initiation; P:translation		IPR001040 (PFAM); IPR023398 (G3DSA:3.30.760.GENE3D); PTHR11960:SF6 (PANTHER); IPR001040 (PANTHER); IPR023398 (SUPERFAMILY)
NM_001139597.1	Doublesex- and mab-3-related transcription factor 2	1710	50	0	65.18%	16	F:protein homodimerization activity; F:RNA polymerase II regulatory region sequence-specific DNA binding; P:regulation of transcription, DNA-templated; F:core promoter proximal region sequence-specific DNA binding; F:sequence-specific DNA binding; P:embryonic skeletal system development; P:positive regulation of transcription from RNA polymerase II promoter; P:determination of left/right symmetry…		IPR001275 (SMART); IPR001275 (G3DSA:4.10.1040.GENE3D); IPR001275 (PFAM); IPR026607 (PANTHER); PTHR12322:SF72 (PANTHER); IPR001275 (PROSITE_PATTERNS); IPR001275 (PROSITE_PROFILES); IPR001275 (SUPERFAMILY)
NM_001139600.1	40S ribosomal S29	282	50	4.89e-33	96.8%	30	P:chordate embryonic development; C:cytosolic small ribosomal subunit; P:rRNA processing; P:vasculogenesis; C:nucleoplasm; P:viral transcription; P:SRP-dependent cotranslational protein targeting to membrane; C:extracellular exosome; F:RNA binding; C:intracellular ribonucleoprotein complex; C:focal adhesion; P:nuclear-transcribed mRNA catabolic process, nonsense-mediated decay; P:angiogenesis; C:…		G3DSA:4.10.830.10 (GENE3D); IPR001209 (PFAM); PTHR12010 (PANTHER); PTHR12010:SF8 (PANTHER); IPR018271 (PROSITE_PATTERNS)
NM_001139604.1	glutamyl-tRNA(Gln) amidotransferase subunit mitochondrial	1179	50	2.49e-138	81.66%	12	F:nucleotide binding; F:ATP binding; C:glutamyl-tRNA(Gln) amidotransferase complex; P:regulation of translational fidelity; P:glutaminyl-tRNAGln biosynthesis via transamidation; C:mitochondrion; P:mitochondrial translation; F:transferase activity; F:carbon-nitrogen ligase activity, with glutamine as amido-N-donor; F:ligase activity; F:glutaminyl-tRNA synthase (glutamine-hydrolyzing) activity; P:t…		IPR003837 (TIGRFAM); IPR003837 (PFAM); PTHR15004 (PANTHER); PTHR15004:SF0 (PANTHER); IPR003837 (SUPERFAMILY)
NM_001139607.1	heat shock cognate 70 kDa	2280	50	0	97.98%	11	F:nucleotide binding; F:ATP binding; C:cell; C:nucleus; P:response to heat; C:cytoplasm; C:membrane; P:fin regeneration; P:response to copper ion; P:response to cadmium ion; P:response to arsenite ion		IPR013126 (PRINTS); IPR029047 (G3DSA:2.60.34.GENE3D); G3DSA:3.30.420.40 (GENE3D); IPR013126 (PFAM); G3DSA:3.30.420.40 (GENE3D); IPR029048 (G3DSA:1.20.1270.GENE3D); G3DSA:3.30.30.30 (GENE3D); G3DSA:3.90.640.10 (GENE3D); PTHR19375:SF150 (PANTHER); PTHR19375 (PANTHER); IPR018181 (PROSITE_PATTERNS); IPR018181 (PROSITE_PATTERNS); IPR018181 (PROSITE_PATTERNS); IPR029047 (SUPERFAMILY); SSF53067 (SUPERFA…
NM_001139608.1	ATP-dependent RNA helicase DDX39A	1528	50	0	97.74%	16	C:spliceosomal complex; F:helicase activity; P:cellular response to DNA damage stimulus; P:mRNA splicing, via spliceosome; F:ATP-dependent RNA helicase activity; F:poly(A) RNA binding; P:mRNA export from nucleus; F:nucleic acid binding; F:ATP binding; C:nucleus; C:cytoplasm; C:membrane; C:integral component of membrane; P:regulation of gene expression; P:RNA secondary structure unwinding; F:hydro…		IPR014001 (SMART); IPR001650 (SMART); IPR027417 (G3DSA:3.40.50.GENE3D); IPR027417 (G3DSA:3.40.50.GENE3D); IPR001650 (PFAM); IPR011545 (PFAM); PTHR24031:SF212 (PANTHER); PTHR24031 (PANTHER); IPR014001 (PROSITE_PROFILES); IPR014014 (PROSITE_PROFILES); IPR001650 (PROSITE_PROFILES); IPR027417 (SUPERFAMILY)
NM_001139609.1	FAM199X	2510	50	0	87.34%	3	P:biological_process; C:cellular_component; F:molecular_function		IPR029672 (PFAM); PTHR32003 (PANTHER); IPR029672 (PTHR32003:PANTHER)
NM_001139612.1	Transcription factor	2488	50	6.18e-76	83.78%	16	P:transcription, DNA-templated; P:regulation of transcription, DNA-templated; P:transcription from RNA polymerase II promoter; F:sequence-specific DNA binding; F:transcriptional activator activity, RNA polymerase II transcription regulatory region sequence-specific binding; P:positive regulation of transcription from RNA polymerase II promoter; P:regulation of epidermal cell differentiation; P:re…		Coil (COILS); Coil (COILS); IPR004827 (SMART); IPR004826 (PFAM); G3DSA:1.20.5.170 (GENE3D); IPR008917 (G3DSA:1.10.880.GENE3D); IPR024874 (PANTHER); IPR033531 (PTHR10129:PANTHER); IPR004827 (PROSITE_PROFILES); SSF57959 (SUPERFAMILY); IPR008917 (SUPERFAMILY)
NM_001139613.1	biogenesis of lysosome-related organelles complex 1 subunit 1	1903	50	2.1e-78	94.92%	23	C:BLOC-1 complex; P:platelet dense granule organization; C:axon cytoplasm; P:anterograde axonal transport; P:neuron projection development; C:protein complex; C:lysosomal membrane; P:lysosome localization; C:extracellular space; C:mitochondrial intermembrane space; C:early endosome; P:melanosome organization; F:protein binding; C:extracellular exosome; P:peptidyl-lysine acetylation; C:cytoplasm; …		Coil (COILS); IPR009395 (PFAM); PTHR13073 (PANTHER)
NM_001139615.1	CDK5 regulatory subunit-associated 3	1694	50	0	84.14%	37	P:cell proliferation; P:mitotic G2 DNA damage checkpoint; P:negative regulation of cellular protein catabolic process; P:positive regulation of protein ubiquitination involved in ubiquitin-dependent protein catabolic process; P:negative regulation of MAP kinase activity; P:mitotic G2/M transition checkpoint; P:positive regulation of transcription from RNA polymerase II promoter; F:MDM2/MDM4 famil…		Coil (COILS); Coil (COILS); IPR008491 (PFAM); IPR008491 (PANTHER)
NM_001139616.1	succinate dehydrogenase [ubiquinone] flavo mitochondrial	2168	50	0	93.22%	17	C:myelin sheath; F:oxidoreductase activity, acting on the CH-CH group of donors; F:succinate dehydrogenase (ubiquinone) activity; P:respiratory electron transport chain; P:nervous system development; P:tricarboxylic acid cycle; P:electron transport chain; F:succinate dehydrogenase activity; P:succinate metabolic process; P:transport; C:mitochondrial inner membrane; C:mitochondrial respiratory cha…		IPR011281 (TIGRFAM); IPR014006 (TIGRFAM); IPR030664 (PIRSF); IPR015939 (PFAM); IPR015939 (G3DSA:1.20.58.GENE3D); G3DSA:4.10.80.40 (GENE3D); IPR003953 (PFAM); IPR027477 (G3DSA:3.90.700.GENE3D); IPR023753 (G3DSA:3.50.50.GENE3D); PTHR11632:SF51 (PANTHER); PTHR11632 (PANTHER); IPR003952 (PROSITE_PATTERNS); SignalP-TM (SIGNALP_GRAM_POSITIVE); IPR015939 (SUPERFAMILY); IPR027477 (SUPERFAMILY); IPR023753…
NM_001139617.1	60S ribosomal L9	800	50	4.18e-136	95.72%	16	P:cytoplasmic translation; C:cytosolic large ribosomal subunit; C:ribosome; C:nucleolus; C:intracellular; P:translation; C:cell; C:nucleus; F:RNA binding; F:structural constituent of ribosome; C:intracellular ribonucleoprotein complex; C:focal adhesion; C:cytoplasm; C:membrane; C:integral component of membrane; F:rRNA binding		IPR020040 (G3DSA:3.90.930.GENE3D); IPR020040 (G3DSA:3.90.930.GENE3D); IPR020040 (PFAM); IPR000702 (PIRSF); IPR000702 (PANTHER); IPR002359 (PROSITE_PATTERNS); IPR020040 (SUPERFAMILY); IPR020040 (SUPERFAMILY)
NM_001139619.1	Eukaryotic translation initiation factor 4E	1400	50	2.56e-164	91.22%	28	P:negative regulation of neuron differentiation; C:cytoplasmic mRNA processing body; P:regulation of translation; F:translation initiation factor activity; F:RNA 7-methylguanosine cap binding; C:mRNA cap binding complex; C:extracellular exosome; F:RNA binding; P:G1/S transition of mitotic cell cycle; P:negative regulation of translation; C:chromatoid body; P:stem cell population maintenance; C:cy…		IPR023398 (G3DSA:3.30.760.GENE3D); IPR001040 (PFAM); PTHR11960:SF22 (PANTHER); IPR001040 (PANTHER); IPR019770 (PROSITE_PATTERNS); IPR023398 (SUPERFAMILY)
NM_001139620.1	serine threonine- phosphatase PP1-gamma catalytic subunit	1572	50	0	98.62%	55	F:protein C-terminus binding; C:nuclear speck; C:condensed chromosome kinetochore; C:kinetochore; C:chromosome, centromeric region; C:chromosome, telomeric region; P:circadian regulation of gene expression; P:entrainment of circadian clock by photoperiod; C:dendritic spine; C:cytosol; C:MLL5-L complex; F:protein complex binding; F:protein kinase binding; P:sister chromatid cohesion; F:protein dom…		IPR006186 (PRINTS); IPR006186 (SMART); IPR004843 (PFAM); IPR031675 (PFAM); IPR029052 (G3DSA:3.60.21.GENE3D); PTHR11668 (PANTHER); PTHR11668:SF207 (PANTHER); IPR006186 (PROSITE_PATTERNS); IPR029052 (SUPERFAMILY)
NM_001139624.1	LTV1 homolog	1979	50	0	80.4%	13	F:cysteine-type peptidase activity; F:peptidase activity; F:calcium-dependent cysteine-type endopeptidase activity; C:intracellular; P:ribosomal small subunit export from nucleus; C:late endosome membrane; C:nucleus; F:calcium ion binding; P:ribosomal small subunit biogenesis; P:proteolysis; C:preribosome, small subunit precursor; C:EGO complex; F:hydrolase activity		Coil (COILS); IPR007307 (PFAM); PTHR21531 (PANTHER)
NM_001139627.1	55 kDa erythrocyte membrane	2006	50	0	85.94%	6	F:protein binding; C:membrane; P:regulation of neutrophil chemotaxis; C:cell projection; C:intracellular; C:cortical cytoskeleton		IPR001452 (SMART); IPR008145 (SMART); IPR001478 (SMART); G3DSA:3.30.63.10 (GENE3D); G3DSA:2.30.30.40 (GENE3D); IPR001478 (G3DSA:2.30.42.GENE3D); IPR008145 (PFAM); IPR001478 (PFAM); IPR011511 (PFAM); IPR027417 (G3DSA:3.40.50.GENE3D); PTHR23122:SF37 (PANTHER); PTHR23122 (PANTHER); IPR020590 (PROSITE_PATTERNS); IPR008144 (PROSITE_PROFILES); IPR001478 (PROSITE_PROFILES); IPR001452 (PROSITE_PROFILES);…
NM_001139629.1	high mobility group B1-like	1316	50	3.22e-99	94.72%	104	P:base-excision repair; P:positive regulation of interleukin-1 beta secretion; F:double-stranded DNA binding; P:positive regulation of NIK/NF-kappaB signaling; P:positive regulation of interferon-alpha production; C:cell; F:phosphatidylserine binding; P:inflammatory response; F:double-stranded RNA binding; P:positive regulation of interferon-beta production; F:single-stranded RNA binding; P:posit…		PR00886 (PRINTS); IPR009071 (SMART); IPR009071 (G3DSA:1.10.30.GENE3D); IPR009071 (PFAM); IPR009071 (G3DSA:1.10.30.GENE3D); IPR009071 (PFAM); IPR031076 (PTHR13711:PANTHER); PTHR13711 (PANTHER); IPR009071 (PROSITE_PROFILES); IPR009071 (PROSITE_PROFILES); IPR009071 (SUPERFAMILY); IPR009071 (SUPERFAMILY)
NM_001139631.1	sin3 histone deacetylase corepressor complex component SDS3 isoform X1	1706	50	8.95e-169	95.86%	10	P:negative regulation of transcription from RNA polymerase II promoter; C:nucleus; F:histone deacetylase binding; F:histone deacetylase activity; C:cytoplasm; P:positive regulation of apoptotic process; P:histone deacetylation; P:substantia nigra development; F:enzyme binding; C:Sin3-type complex		Coil (COILS); Coil (COILS); IPR013907 (SMART); IPR013907 (PFAM); PTHR21964 (PANTHER)
NM_001139632.1	DNA damage-inducible transcript 4	1859	50	5.98e-129	82.2%	2	P:negative regulation of signal transduction; C:cytoplasm		IPR012918 (PFAM); IPR012918 (PANTHER); PTHR12478:SF17 (PANTHER)
NM_001139635.1	telethonin	1197	50	2.49e-131	66.96%	32	P:protein complex assembly; P:cardiac muscle contraction; P:cardiac muscle fiber development; P:adult heart development; P:skeletal muscle contraction; C:cytosol; C:I band; P:cardiac myofibril assembly; F:titin binding; P:skeletal muscle myosin thick filament assembly; P:response to muscle stretch; P:detection of muscle stretch; P:cardiac muscle hypertrophy in response to stress; P:cardiac muscle…		IPR015667 (PFAM); IPR023111 (G3DSA:2.20.160.GENE3D); PTHR15143:SF0 (PANTHER); IPR015667 (PANTHER)
NM_001139636.1	medium-chain specific acyl- mitochondrial	1997	50	0	92.74%	30	P:organic acid metabolic process; F:oxidoreductase activity, acting on the CH-CH group of donors; F:electron carrier activity; P:post-embryonic development; P:response to starvation; P:carnitine metabolic process; P:heart development; P:response to cold; P:fatty acid beta-oxidation using acyl-CoA dehydrogenase; P:fatty acid beta-oxidation; F:oxidoreductase activity; F:fatty-acyl-CoA binding; P:li…		IPR006091 (PFAM); G3DSA:1.20.140.10 (GENE3D); IPR013786 (PFAM); IPR013786 (G3DSA:1.10.540.GENE3D); G3DSA:2.40.110.10 (GENE3D); IPR009075 (PFAM); PTHR10909 (PANTHER); PTHR10909:SF240 (PANTHER); IPR006089 (PROSITE_PATTERNS); IPR006089 (PROSITE_PATTERNS); SignalP-TM (SIGNALP_GRAM_POSITIVE); IPR009075 (SUPERFAMILY); IPR009100 (SUPERFAMILY)
NM_001139637.1	zinc finger matrin-type 5	1469	50	5.97e-105	76.44%	9	F:nucleic acid binding; C:U12-type spliceosomal complex; C:nucleus; F:zinc ion binding; P:RNA splicing; F:metal ion binding; C:spliceosomal complex; P:mRNA processing; C:nucleoplasm		IPR000571 (SMART); IPR000571 (G3DSA:4.10.1000.GENE3D); IPR000571 (PFAM); IPR013085 (PFAM); PTHR16465:SF0 (PANTHER); PTHR16465 (PANTHER); IPR000571 (PROSITE_PROFILES); IPR000571 (SUPERFAMILY); SSF57667 (SUPERFAMILY)
NM_001139638.1	rab GDP dissociation inhibitor beta	1829	50	0	93.8%	18	F:Rab GDP-dissociation inhibitor activity; F:GDP-dissociation inhibitor activity; C:myelin sheath; P:small GTPase mediated signal transduction; F:GTPase activator activity; P:protein transport; C:Golgi apparatus; C:intracellular; P:positive regulation of GTPase activity; F:poly(A) RNA binding; C:extracellular exosome; C:focal adhesion; C:cytoplasm; F:oxidoreductase activity; C:membrane; P:regulat…		IPR000806 (PRINTS); IPR018203 (PRINTS); G3DSA:3.30.519.10 (GENE3D); IPR018203 (PFAM); G3DSA:1.10.405.10 (GENE3D); IPR023753 (G3DSA:3.50.50.GENE3D); PTHR11787:SF1 (PANTHER); PTHR11787 (PANTHER); IPR023753 (SUPERFAMILY); IPR023753 (SUPERFAMILY)
NM_001139641.1	26S protease regulatory subunit 7	1507	50	0	98.14%	47	F:ATPase activity; C:proteasome regulatory particle, base subcomplex; P:Fc-epsilon receptor signaling pathway; C:cytoplasmic mRNA processing body; C:proteasome accessory complex; P:regulation of mRNA stability; P:positive regulation of proteasomal protein catabolic process; P:regulation of cellular amino acid metabolic process; C:nucleoplasm; P:stimulatory C-type lectin receptor signaling pathway…		Coil (COILS); IPR003593 (SMART); IPR005937 (TIGRFAM); G3DSA:1.10.8.60 (GENE3D); IPR027417 (G3DSA:3.40.50.GENE3D); IPR003959 (PFAM); PTHR23073 (PANTHER); IPR003960 (PROSITE_PATTERNS); IPR027417 (SUPERFAMILY)
NM_001139642.1	L-lactate dehydrogenase A chain	1418	50	0	93.54%	10	P:carbohydrate metabolic process; F:L-lactate dehydrogenase activity; P:response to hypoxia; F:oxidoreductase activity, acting on the CH-OH group of donors, NAD or NADP as acceptor; C:cytoplasm; F:oxidoreductase activity; F:catalytic activity; P:response to lipopolysaccharide; P:oxidation-reduction process; P:carboxylic acid metabolic process		IPR001557 (PRINTS); IPR001557 (PIRSF); IPR022383 (PFAM); IPR001236 (PFAM); IPR015955 (G3DSA:3.90.110.GENE3D); IPR011304 (TIGRFAM); IPR016040 (G3DSA:3.40.50.GENE3D); PTHR11540:SF17 (PANTHER); IPR001557 (PANTHER); IPR018177 (PROSITE_PATTERNS); TRANSMEMBRANE (PHOBIUS); NON_CYTOPLASMIC_DOMAIN (PHOBIUS); CYTOPLASMIC_DOMAIN (PHOBIUS); IPR011304 (HAMAP); IPR016040 (SUPERFAMILY); IPR015955 (SUPERFAMILY)
NM_001139643.1	alpha cardiac muscle 1	1280	50	0	99.04%	56	F:ATPase activity; P:heart contraction; P:response to extracellular stimulus; P:mesenchyme migration; P:cardiac muscle contraction; P:skeletal muscle fiber adaptation; P:endocardial cushion morphogenesis; C:striated muscle thin filament; P:apoptotic process; C:actin cytoskeleton; F:myosin binding; C:cytosol; P:cardiac myofibril assembly; C:I band; P:cardiac muscle tissue morphogenesis; C:lamellip…		IPR004000 (PRINTS); IPR004000 (SMART); G3DSA:3.30.420.40 (GENE3D); IPR004000 (PFAM); G3DSA:3.90.640.10 (GENE3D); G3DSA:3.30.420.40 (GENE3D); IPR004000 (PANTHER); PTHR11937:SF238 (PANTHER); IPR004001 (PROSITE_PATTERNS); IPR004001 (PROSITE_PATTERNS); IPR020902 (PROSITE_PATTERNS); SSF53067 (SUPERFAMILY); SSF53067 (SUPERFAMILY)
NM_001139644.1	Heterogeneous nuclear ribonucleo D-like	1102	50	2.57e-137	94.22%	23	F:poly(G) binding; P:transcription, DNA-templated; F:poly(A) binding; F:double-stranded DNA binding; C:spliceosomal complex; P:regulation of transcription, DNA-templated; P:RNA processing; C:nucleoplasm; F:poly(A) RNA binding; F:single-stranded DNA binding; F:nucleotide binding; F:nucleic acid binding; F:DNA binding; C:nucleus; F:protein binding; F:RNA binding; C:extracellular exosome; P:mRNA met…		IPR000504 (SMART); IPR012677 (G3DSA:3.30.70.GENE3D); IPR000504 (PFAM); PTHR24012 (PANTHER); PTHR24012:SF275 (PANTHER); IPR000504 (PROSITE_PROFILES); IPR000504 (PROSITE_PROFILES); IPR012677 (SUPERFAMILY); IPR012677 (SUPERFAMILY)
NM_001139647.1	60S ribosomal L35	420	50	3.67e-60	96%	22	P:chordate embryonic development; P:multicellular organism development; P:rRNA processing; C:cytosolic large ribosomal subunit; C:ribosome; C:nucleolus; P:translational initiation; C:intracellular; F:poly(A) RNA binding; P:translation; P:maturation of LSU-rRNA from tricistronic rRNA transcript (SSU-rRNA, 5.8S rRNA, LSU-rRNA); P:viral transcription; P:erythrocyte differentiation; P:SRP-dependent c…		Coil (COILS); IPR001854 (TIGRFAM); IPR001854 (PFAM); IPR001854 (G3DSA:1.10.287.GENE3D); PTHR13872 (PANTHER); IPR001854 (HAMAP); IPR001854 (SUPERFAMILY)
NM_001139648.1	HGH1 homolog	2254	50	0	80.06%	2	C:cellular_component; F:molecular_function		IPR007206 (PFAM); IPR011989 (G3DSA:1.25.10.GENE3D); IPR007205 (PFAM); PTHR13387 (PANTHER); IPR016024 (SUPERFAMILY)
NM_001139649.1	39S ribosomal mitochondrial	985	50	9.12e-86	80.32%	8	F:structural constituent of ribosome; C:intracellular ribonucleoprotein complex; C:mitochondrion; C:mitochondrial ribosome; C:ribosome; C:mitochondrial large ribosomal subunit; P:translation; F:hydrolase activity		IPR019373 (PFAM); PTHR13409 (PANTHER)
NM_001139650.1	glycogen muscle form	3791	50	0	94.44%	9	F:glycogen phosphorylase activity; F:phosphorylase activity; P:carbohydrate metabolic process; F:transferase activity, transferring glycosyl groups; F:pyridoxal phosphate binding; C:extracellular exosome; C:cytoplasm; P:glycogen catabolic process; F:transferase activity		G3DSA:3.40.50.2000 (GENE3D); IPR000811 (PIRSF); G3DSA:3.40.50.2000 (GENE3D); IPR011833 (TIGRFAM); IPR000811 (PFAM); PTHR11468:SF11 (PANTHER); IPR000811 (PANTHER); IPR000811 (PROSITE_PATTERNS); SSF53756 (SUPERFAMILY)
NM_001139651.1	F-actin-capping subunit alpha-2	1751	50	0	95.02%	11	P:barbed-end actin filament capping; C:Z disc; C:extracellular exosome; F:actin binding; C:brush border; P:actin filament capping; C:cytoplasm; C:membrane; C:cytosol; C:F-actin capping protein complex; C:cortical cytoskeleton		Coil (COILS); IPR002189 (PRINTS); IPR002189 (PFAM); PTHR10653:SF2 (PANTHER); IPR002189 (PANTHER); IPR017865 (PROSITE_PATTERNS); IPR017865 (PROSITE_PATTERNS); SSF90096 (SUPERFAMILY)
NM_001139652.1	E3 ubiquitin- ligase TRIM63	1771	50	0	80.04%	6	F:zinc ion binding; C:cytoplasm; F:metal ion binding; F:titin binding; F:ligase activity; C:intracellular		Coil (COILS); IPR001841 (SMART); IPR003649 (SMART); IPR000315 (SMART); IPR027370 (PFAM); IPR000315 (G3DSA:4.10.45.GENE3D); IPR000315 (PFAM); IPR013083 (G3DSA:3.30.40.GENE3D); PTHR24103 (PANTHER); PTHR24103:SF279 (PANTHER); IPR017907 (PROSITE_PATTERNS); IPR000315 (PROSITE_PROFILES); IPR017903 (PROSITE_PROFILES); IPR001841 (PROSITE_PROFILES); SSF57845 (SUPERFAMILY); SSF57850 (SUPERFAMILY)
NM_001139653.1	aprataxin isoform X1	1432	50	0	75.8%	33	P:DNA repair; F:double-stranded DNA binding; P:DNA ligation; C:nucleolus; C:nucleoplasm; P:double-strand break repair; F:coenzyme F390-G hydrolase activity; F:catalytic activity; F:GPI-anchor transamidase activity; F:double-stranded RNA binding; F:coenzyme F390-A hydrolase activity; P:dephosphorylation; F:DNA 5'-adenosine monophosphate hydrolase activity; P:nucleic acid phosphodiester bond hydrol…		IPR032566 (PFAM); IPR011146 (G3DSA:3.30.428.GENE3D); PF11969 (PFAM); IPR000253 (G3DSA:2.60.200.GENE3D); PTHR12486 (PANTHER); IPR026963 (PTHR12486:PANTHER); IPR019808 (PROSITE_PATTERNS); IPR007087 (PROSITE_PATTERNS); IPR011146 (PROSITE_PROFILES); IPR011146 (SUPERFAMILY); IPR008984 (SUPERFAMILY)
NM_001139654.1	RNA polymerase II subunit A C-terminal domain phosphatase SSU72	1562	50	8.26e-137	96.06%	13	P:protein dephosphorylation; F:CTD phosphatase activity; P:mRNA processing; P:termination of RNA polymerase II transcription; C:cellular_component; P:mRNA polyadenylation; C:nucleus; F:phosphoprotein phosphatase activity; F:protein binding; C:cytoplasm; C:mRNA cleavage and polyadenylation specificity factor complex; P:dephosphorylation of RNA polymerase II C-terminal domain; F:hydrolase activity		Coil (COILS); G3DSA:3.40.50.270 (GENE3D); IPR006811 (PFAM); IPR006811 (PANTHER)
NM_001139656.1	enoyl- mitochondrial	1467	50	0	91.5%	10	P:fatty acid beta-oxidation; C:extracellular exosome; F:catalytic activity; F:long-chain-enoyl-CoA hydratase activity; P:metabolic process; C:mitochondrion; P:lipid metabolic process; F:lyase activity; F:enoyl-CoA hydratase activity; P:fatty acid metabolic process		IPR001753 (PFAM); IPR029045 (G3DSA:3.90.226.GENE3D); PTHR11941 (PANTHER); PTHR11941:SF54 (PANTHER); IPR018376 (PROSITE_PATTERNS); SIGNAL_PEPTIDE_C_REGION (PHOBIUS); SIGNAL_PEPTIDE_H_REGION (PHOBIUS); SIGNAL_PEPTIDE (PHOBIUS); SIGNAL_PEPTIDE_N_REGION (PHOBIUS); NON_CYTOPLASMIC_DOMAIN (PHOBIUS); SignalP-TM (SIGNALP_GRAM_POSITIVE); SignalP-noTM (SIGNALP_EUK); IPR029045 (SUPERFAMILY)
NM_001139657.1	microtubule-associated RP EB family member 1	3080	50	1.09e-162	86.44%	18	P:positive regulation of microtubule plus-end binding; C:microtubule cytoskeleton; C:microtubule plus-end; P:protein localization to microtubule; C:Golgi apparatus; C:cytoplasmic microtubule; C:cell projection; C:plasma membrane; F:microtubule binding; C:microtubule; F:poly(A) RNA binding; C:centrosome; C:cytoplasm; F:microtubule plus-end binding; C:spindle; C:cortical microtubule cytoskeleton; C…		Coil (COILS); IPR001715 (G3DSA:1.10.418.GENE3D); IPR001715 (PFAM); IPR004953 (PFAM); IPR027328 (PANTHER); PTHR10623:SF20 (PANTHER); IPR004953 (PROSITE_PROFILES); IPR004953 (SUPERFAMILY); IPR001715 (SUPERFAMILY)
NM_001139658.1	phosphoglucomutase-1 isoform X2	1902	50	0	91.14%	11	F:magnesium ion binding; P:carbohydrate metabolic process; P:glycogen biosynthetic process; F:phosphoglucomutase activity; F:intramolecular transferase activity, phosphotransferases; F:metal ion binding; P:galactose catabolic process; C:cytosol; P:response to lipopolysaccharide; P:glucose metabolic process; P:organic substance metabolic process		IPR005841 (PRINTS); IPR005845 (PFAM); IPR016055 (G3DSA:3.40.120.GENE3D); IPR005843 (G3DSA:3.30.310.GENE3D); IPR005846 (PFAM); IPR016055 (G3DSA:3.40.120.GENE3D); IPR005843 (PFAM); IPR016055 (G3DSA:3.40.120.GENE3D); IPR005844 (PFAM); PTHR22573:SF37 (PANTHER); PTHR22573 (PANTHER); IPR016066 (PROSITE_PATTERNS); IPR016055 (SUPERFAMILY); IPR005843 (SUPERFAMILY); IPR016055 (SUPERFAMILY); IPR016055 (SUPE…
NM_001139659.1	factor VIII intron 22 -like	1291	50	0	87.3%	3	P:biological_process; C:nucleus; F:molecular_function		PF14938 (PFAM); IPR011990 (G3DSA:1.25.40.GENE3D); PTHR16797 (PANTHER); IPR011990 (SUPERFAMILY)
NM_001139664.1	epimerase family SDR39U1	1176	50	0	82.46%	10	C:nucleus; F:G-protein coupled receptor activity; F:coenzyme binding; P:G-protein coupled receptor signaling pathway; F:angiotensin type II receptor activity; F:catalytic activity; P:angiotensin-activated signaling pathway; C:membrane; C:integral component of membrane; C:cellular_component		IPR010099 (TIGRFAM); IPR001509 (PFAM); IPR016040 (G3DSA:3.40.50.GENE3D); IPR013549 (PFAM); PTHR11092:SF0 (PANTHER); IPR010099 (PANTHER); IPR016040 (SUPERFAMILY)
NM_001139665.1	methylmalonic aciduria and homocystinuria type D mitochondrial-like	1734	50	0	72.12%	2	P:cobalamin metabolic process; F:molecular_function		IPR019362 (PFAM); PTHR13192:SF2 (PANTHER); IPR019362 (PANTHER)
NM_001139667.1	vacuolar sorting-associated 28 homolog	1799	50	1.67e-159	96.8%	19	P:protein targeting to vacuole involved in ubiquitin-dependent protein catabolic process via the multivesicular body sorting pathway; C:ESCRT I complex; P:protein transport; P:positive regulation of protein catabolic process; P:transport; C:plasma membrane; C:late endosome membrane; C:early endosome; C:endosome; C:extracellular exosome; F:ubiquitin binding; C:cytoplasm; P:ubiquitin-dependent prot…		IPR007143 (PFAM); IPR007143 (PIRSF); IPR007143 (PANTHER); IPR017899 (PROSITE_PROFILES); IPR017898 (PROSITE_PROFILES); SSF140427 (SUPERFAMILY); SSF140111 (SUPERFAMILY)
NM_001139669.1	peptidyl-prolyl cis-trans isomerase FKBP1B	830	50	3.06e-71	95.66%	70	P:negative regulation of insulin secretion involved in cellular response to glucose stimulus; F:drug binding; P:insulin secretion; C:sarcoplasmic reticulum; P:ventricular cardiac muscle tissue morphogenesis; P:embryo development ending in birth or egg hatching; P:protein peptidyl-prolyl isomerization; C:endoplasmic reticulum membrane; P:heart morphogenesis; P:response to glucose; P:response to re…		IPR001179 (PFAM); G3DSA:3.10.50.40 (GENE3D); IPR023566 (PANTHER); PTHR10516:SF309 (PANTHER); IPR001179 (PROSITE_PROFILES); SSF54534 (SUPERFAMILY)
NM_001139670.1	proteasome inhibitor PI31 subunit	1657	50	1.14e-157	78.24%	10	F:proteasome binding; C:cytoplasm; C:membrane; C:cytosol; C:proteasome complex; C:endoplasmic reticulum; P:negative regulation of proteasomal protein catabolic process; C:cellular_component; F:molecular_function; P:ubiquitin-dependent protein catabolic process		IPR021625 (PFAM); IPR013886 (PFAM); PTHR13266 (PANTHER)
NM_001139671.1	pre-B-cell leukemia transcription factor 1-like	1770	50	0	86.52%	40	P:embryonic hemopoiesis; F:RNA polymerase II core promoter proximal region sequence-specific DNA binding; P:positive regulation of cell proliferation; P:negative regulation of neuron differentiation; P:anterior/posterior pattern specification; P:spleen development; P:transcription from RNA polymerase II promoter; F:sequence-specific DNA binding; P:positive regulation of transcription from RNA pol…		IPR001356 (SMART); IPR001356 (PFAM); IPR005542 (PFAM); IPR009057 (G3DSA:1.10.10.GENE3D); PTHR11850 (PANTHER); PTHR11850:SF98 (PANTHER); IPR001356 (PROSITE_PROFILES); IPR009057 (SUPERFAMILY)
NM_001139674.1	LSM12 homolog	1360	50	2.07e-125	92.64%	3	P:biological_process; C:cellular_component; F:molecular_function		IPR019181 (SMART); IPR019181 (PFAM); PTHR13542 (PANTHER)
NM_001139676.1	Cold-inducible RNA-binding	882	50	9.54e-49	91.66%	3	F:nucleotide binding; F:nucleic acid binding; F:RNA binding		IPR000504 (SMART); IPR003954 (SMART); IPR000504 (PFAM); IPR012677 (G3DSA:3.30.70.GENE3D); PTHR24012 (PANTHER); IPR000504 (PROSITE_PROFILES); IPR012677 (SUPERFAMILY)
NM_001139677.1	Nucleoside diphosphate kinase A	708	50	4.55e-107	92.1%	42	C:myelin sheath; P:purine nucleotide metabolic process; P:CTP biosynthetic process; P:GTP biosynthetic process; F:ribosomal small subunit binding; P:nervous system development; P:nucleoside diphosphate phosphorylation; P:lactation; P:pyrimidine nucleotide metabolic process; P:positive regulation of DNA binding; P:nucleotide metabolic process; F:GTP binding; F:nucleotide binding; F:magnesium ion b…		IPR001564 (PRINTS); IPR001564 (SMART); G3DSA:3.30.70.141 (GENE3D); IPR001564 (PFAM); PTHR11349:SF69 (PANTHER); PTHR11349 (PANTHER); IPR023005 (PROSITE_PATTERNS); SSF54919 (SUPERFAMILY)
NM_001139678.1	ATP synthase subunit mitochondrial isoform X1	1286	50	0	92.54%	17	F:ATPase activity; C:myelin sheath; P:proton transport; F:proton-transporting ATPase activity, rotational mechanism; P:ATP biosynthetic process; P:transport; C:mitochondrial inner membrane; C:mitochondrial proton-transporting ATP synthase complex; F:poly(A) RNA binding; F:proton-transporting ATP synthase activity, rotational mechanism; C:proton-transporting ATP synthase complex, catalytic core F(…		IPR000131 (PRINTS); PIRSF039089 (PIRSF); IPR000131 (PFAM); IPR000131 (TIGRFAM); G3DSA:1.10.287.80 (GENE3D); G3DSA:3.40.1380.10 (GENE3D); IPR000131 (PANTHER); IPR023632 (PROSITE_PATTERNS); IPR000131 (SUPERFAMILY)
NM_001139680.1	thioredoxin 1	1358	50	0	92.9%	16	F:disulfide oxidoreductase activity; F:protein disulfide oxidoreductase activity; P:glycerol ether metabolic process; P:cell redox homeostasis; C:proteasome complex; P:protein folding; P:transport; P:sulfate assimilation; C:cell; C:nucleus; C:extracellular exosome; C:cytoplasm; C:mitochondrion; F:oxidoreductase activity, acting on a sulfur group of donors, disulfide as acceptor; P:cellular respon…		IPR013766 (PFAM); IPR010400 (PFAM); IPR012336 (G3DSA:3.40.30.GENE3D); IPR010400 (G3DSA:2.60.120.GENE3D); PTHR10438:SF284 (PANTHER); IPR005746 (PANTHER); IPR005746 (PANTHER); IPR010400 (PROSITE_PROFILES); IPR012336 (SUPERFAMILY); IPR008979 (SUPERFAMILY)
NM_001139684.1	N-acetyltransferase 9	1656	50	1.24e-158	85.84%	4	C:protein complex; P:N-terminal protein amino acid acetylation; F:transferase activity; F:N-acetyltransferase activity		IPR016181 (G3DSA:3.40.630.GENE3D); IPR000182 (PFAM); PTHR13256 (PANTHER); PTHR13256:SF16 (PANTHER); IPR000182 (PROSITE_PROFILES); IPR016181 (SUPERFAMILY)
NM_001139685.1	betaine--homocysteine S-methyltransferase 1-like	1940	50	0	93.32%	13	P:methionine biosynthetic process; F:zinc ion binding; F:methyltransferase activity; P:amino-acid betaine catabolic process; F:S-adenosylmethionine-homocysteine S-methyltransferase activity; P:type B pancreatic cell development; C:cytoplasm; F:metal ion binding; P:digestive system development; C:cytosol; F:transferase activity; F:betaine-homocysteine S-methyltransferase activity; P:methylation		IPR003726 (PFAM); IPR003726 (G3DSA:3.20.20.GENE3D); IPR017226 (PIRSF); PTHR21091 (PANTHER); PTHR21091:SF108 (PANTHER); IPR003726 (PROSITE_PROFILES); IPR003726 (SUPERFAMILY)
NM_001139686.1	tubulin alpha chain-like	1983	50	0	97.08%	15	C:myelin sheath; F:structural constituent of cytoskeleton; C:cytoplasmic microtubule; C:microtubule; P:microtubule-based process; F:GTP binding; F:nucleotide binding; C:cytoskeleton; F:protein binding; C:extracellular exosome; F:ubiquitin protein ligase binding; C:cytoplasm; F:double-stranded RNA binding; F:GTPase activity; P:cellular response to interleukin-4		IPR002452 (PRINTS); IPR000217 (PRINTS); IPR018316 (SMART); IPR003008 (SMART); IPR003008 (G3DSA:3.40.50.GENE3D); IPR018316 (PFAM); IPR018316 (G3DSA:3.30.1330.GENE3D); IPR023123 (G3DSA:1.10.287.GENE3D); IPR003008 (PFAM); IPR000217 (PANTHER); PTHR11588:SF123 (PANTHER); IPR017975 (PROSITE_PATTERNS); IPR003008 (SUPERFAMILY); IPR008280 (SUPERFAMILY)
NM_001139687.1	ATP synthase subunit mitochondrial	723	50	5.48e-112	87.28%	10	C:mitochondrial proton-transporting ATP synthase complex, coupling factor F(o); F:DNA binding; C:nucleus; C:mitochondrial proton-transporting ATP synthase, stator stalk; F:hydrogen ion transmembrane transporter activity; P:regulation of transcription, DNA-templated; F:sequence-specific DNA binding; P:ATP synthesis coupled proton transport; F:proton-transporting ATP synthase activity, rotational m…		Coil (COILS); IPR008689 (PIRSF); PF05873 (PFAM); PTHR12700:SF12 (PANTHER); IPR008689 (PANTHER); IPR008689 (SUPERFAMILY)
NM_001139688.1	glyco integral membrane 1	1852	50	0	69.64%	3	C:extracellular exosome; C:membrane; C:integral component of membrane		PTHR28549 (PANTHER); PTHR28549 (PANTHER); PTHR28549:SF1 (PANTHER); TRANSMEMBRANE (PHOBIUS); SIGNAL_PEPTIDE_H_REGION (PHOBIUS); SIGNAL_PEPTIDE (PHOBIUS); SIGNAL_PEPTIDE_C_REGION (PHOBIUS); NON_CYTOPLASMIC_DOMAIN (PHOBIUS); CYTOPLASMIC_DOMAIN (PHOBIUS); SIGNAL_PEPTIDE_N_REGION (PHOBIUS); PD320073 (PRODOM); SignalP-noTM (SIGNALP_GRAM_NEGATIVE); SignalP-noTM (SIGNALP_EUK); SignalP-TM (SIGNALP_GRAM_PO…
NM_001139689.1	small ubiquitin-related modifier 1	859	50	5.92e-85	94.28%	49	P:DNA repair; C:nuclear body; C:PML body; P:protein sumoylation; P:regulation of calcium ion transmembrane transport; C:nuclear speck; C:synapse; C:XY body; C:dendrite; P:negative regulation of DNA binding; P:negative regulation of transcription, DNA-templated; P:regulation of protein localization; P:regulation of cardiac muscle cell contraction; C:voltage-gated potassium channel complex; P:negat…		IPR000626 (SMART); IPR022617 (PFAM); G3DSA:3.10.20.90 (GENE3D); PTHR10562 (PANTHER); IPR000626 (PROSITE_PROFILES); IPR029071 (SUPERFAMILY)
NM_001139691.1	ATP synthase F(0) complex subunit mitochondrial	978	50	0	85.28%	15	F:ATPase activity; C:myelin sheath; F:hydrogen ion transmembrane transporter activity; P:substantia nigra development; C:mitochondrial inner membrane; C:mitochondrial proton-transporting ATP synthase complex; C:nucleoplasm; F:proton-transporting ATP synthase activity, rotational mechanism; C:mitochondrial proton-transporting ATP synthase complex, coupling factor F(o); C:nucleus; C:extracellular e…		Coil (COILS); IPR008688 (PFAM); IPR013837 (PANTHER); PTHR12733:SF3 (PANTHER); SSF161060 (SUPERFAMILY)
NM_001139694.1	pyruvate dehydrogenase isozyme 3	2180	50	0	89.36%	20	F:protein kinase activity; F:pyruvate dehydrogenase (acetyl-transferring) kinase activity; F:protein serine/threonine kinase activity; P:glucose metabolic process; P:protein phosphorylation; F:nucleotide binding; P:carbohydrate metabolic process; F:ATP binding; P:regulation of glucose metabolic process; P:cellular response to fatty acid; P:hypoxia-inducible factor-1alpha signaling pathway; P:cell…		IPR003594 (SMART); IPR003594 (PFAM); IPR003594 (G3DSA:3.30.565.GENE3D); IPR018955 (G3DSA:1.20.140.GENE3D); IPR018955 (PFAM); PTHR11947 (PANTHER); PTHR11947:SF21 (PANTHER); IPR005467 (PROSITE_PROFILES); IPR003594 (SUPERFAMILY); IPR018955 (SUPERFAMILY)
NM_001139696.1	60S ribosomal L38	349	50	7.41e-35	98.26%	26	P:chordate embryonic development; P:middle ear morphogenesis; C:cytosolic large ribosomal subunit; P:rRNA processing; P:axial mesoderm development; P:sensory perception of sound; P:regulation of translation; P:viral transcription; F:RNA binding; P:skeletal system development; P:SRP-dependent cotranslational protein targeting to membrane; C:intracellular ribonucleoprotein complex; C:focal adhesion…		NON_CYTOPLASMIC_DOMAIN (PHOBIUS); CYTOPLASMIC_DOMAIN (PHOBIUS); TRANSMEMBRANE (PHOBIUS); CYTOPLASMIC_DOMAIN (PHOBIUS); TRANSMEMBRANE (PHOBIUS); TMhelix (TMHMM)
NM_001139697.1	40S ribosomal S30	542	50	2.57e-74	91.66%	13	C:cytosolic small ribosomal subunit; C:ribosome; C:intracellular; F:poly(A) RNA binding; P:translation; C:extracellular space; F:protein binding; P:innate immune response in mucosa; F:structural constituent of ribosome; C:intracellular ribonucleoprotein complex; C:small ribosomal subunit; P:antibacterial humoral response; P:defense response to Gram-positive bacterium		IPR019956 (PRINTS); IPR000626 (SMART); IPR006846 (PFAM); G3DSA:3.10.20.90 (GENE3D); IPR000626 (PFAM); PTHR12650 (PANTHER); PTHR12650:SF15 (PANTHER); IPR000626 (PROSITE_PROFILES); IPR029071 (SUPERFAMILY)
NM_001139698.1	High mobility group B2	1052	50	1.02e-105	89.04%	59	F:drug binding; P:male gonad development; P:positive chemotaxis; F:double-stranded DNA binding; F:chemoattractant activity; F:DNA binding, bending; P:positive regulation of DNA binding; P:positive regulation of erythrocyte differentiation; P:cell chemotaxis; C:cell; P:inflammatory response; P:inflammatory response to antigenic stimulus; P:negative regulation of transcription, DNA-templated; P:pos…		PR00886 (PRINTS); IPR009071 (SMART); IPR009071 (G3DSA:1.10.30.GENE3D); IPR009071 (G3DSA:1.10.30.GENE3D); IPR009071 (PFAM); IPR009071 (PFAM); PTHR13711 (PANTHER); IPR031075 (PTHR13711:PANTHER); IPR009071 (PROSITE_PROFILES); IPR009071 (PROSITE_PROFILES); IPR009071 (SUPERFAMILY); IPR009071 (SUPERFAMILY)
NM_001139699.1	pancreatic progenitor cell differentiation and proliferation factor A-like	726	50	8.52e-71	79.92%	5	P:cell proliferation; P:multicellular organism development; P:cell differentiation; P:cell fate specification; P:exocrine pancreas development		PR02071 (PRINTS); IPR026754 (PFAM); PTHR14572:SF2 (PANTHER); PTHR14572 (PANTHER); PD349947 (PRODOM)
NM_001139700.1	eukaryotic translation initiation factor 3 subunit M	1286	50	0	94.48%	15	P:cytoplasmic translational initiation; C:eukaryotic 48S preinitiation complex; P:translational initiation; P:regulation of translational initiation; C:eukaryotic translation initiation factor 3 complex; P:translation; F:translation initiation factor activity; P:formation of translation preinitiation complex; F:protein binding; C:eukaryotic translation initiation factor 3 complex, eIF3m; C:cytopl…		IPR000717 (SMART); SM00753 (SMART); IPR000717 (PFAM); IPR011991 (G3DSA:1.10.10.GENE3D); PTHR15350 (PANTHER); PTHR15350:SF2 (PANTHER); IPR027528 (HAMAP); IPR011991 (SUPERFAMILY); IPR016024 (SUPERFAMILY)
NM_001139701.1	cofilin-2	1532	50	1.72e-109	94.68%	20	P:muscle cell cellular homeostasis; P:actin filament depolymerization; P:sarcomere organization; P:actin filament organization; C:intracellular; F:actin filament binding; C:Z disc; C:nucleus; C:extracellular space; C:cytoskeleton; F:protein binding; C:extracellular exosome; F:actin binding; P:positive regulation of actin filament depolymerization; C:cytoplasm; P:skeletal muscle tissue development…		IPR017904 (PRINTS); IPR002108 (SMART); IPR029006 (G3DSA:3.40.20.GENE3D); IPR002108 (PFAM); PTHR11913:SF15 (PANTHER); IPR017904 (PANTHER); IPR002108 (PROSITE_PROFILES); SSF55753 (SUPERFAMILY)
NM_001139702.1	Triosephosphate isomerase	1383	50	1.11e-175	91.14%	18	P:gluconeogenesis; P:pentose-phosphate shunt; P:multicellular organism development; P:metabolic process; P:glycolytic process; P:glucose metabolic process; C:nucleus; C:extracellular space; C:extracellular exosome; F:ubiquitin protein ligase binding; F:catalytic activity; P:glyceraldehyde-3-phosphate metabolic process; P:glyceraldehyde-3-phosphate biosynthetic process; F:triose-phosphate isomeras…		IPR000652 (PFAM); IPR000652 (TIGRFAM); IPR013785 (G3DSA:3.20.20.GENE3D); PTHR21139:SF8 (PANTHER); IPR000652 (PANTHER); IPR020861 (PROSITE_PATTERNS); IPR022896 (HAMAP); IPR000652 (PROSITE_PROFILES); IPR000652 (SUPERFAMILY)
NM_001139703.1	polyubiquitin-B	910	50	1.84e-159	99.76%	108	P:DNA repair; P:male gonad development; P:transcription-coupled nucleotide-excision repair; P:JNK cascade; P:female gonad development; P:positive regulation of NF-kappaB transcription factor activity; P:activation of MAPK activity; P:regulation of necrotic cell death; P:intracellular transport of virus; P:MyD88-dependent toll-like receptor signaling pathway; P:MyD88-independent toll-like receptor…		IPR019956 (PRINTS); IPR000626 (SMART); G3DSA:3.10.20.90 (GENE3D); IPR000626 (PFAM); PTHR10666 (PANTHER); IPR019954 (PROSITE_PATTERNS); IPR019954 (PROSITE_PATTERNS); IPR019954 (PROSITE_PATTERNS); IPR000626 (PROSITE_PROFILES); IPR000626 (PROSITE_PROFILES); IPR000626 (PROSITE_PROFILES); IPR029071 (SUPERFAMILY); IPR029071 (SUPERFAMILY); IPR029071 (SUPERFAMILY)
NM_001139705.1	Adenylosuccinate synthetase isozyme 1	2599	50	0	93.56%	26	P:purine nucleotide metabolic process; P:purine nucleotide biosynthetic process; P:response to starvation; P:AMP biosynthetic process; P:glutamine metabolic process; F:GTP binding; F:magnesium ion binding; F:nucleotide binding; P:IMP metabolic process; F:adenylosuccinate synthase activity; P:skeletal muscle fiber development; F:GTPase activity; C:cytosol; P:cellular response to electrical stimulu…		IPR001114 (SMART); G3DSA:1.10.300.10 (GENE3D); IPR001114 (TIGRFAM); IPR001114 (PFAM); G3DSA:3.90.170.10 (GENE3D); G3DSA:3.40.440.10 (GENE3D); IPR001114 (PANTHER); PTHR11846:SF2 (PANTHER); IPR018220 (PROSITE_PATTERNS); IPR033128 (PROSITE_PATTERNS); IPR001114 (HAMAP); IPR027509 (HAMAP); IPR027417 (SUPERFAMILY)
NM_001139706.1	adenylosuccinate synthetase isozyme 1	2000	50	0	91.58%	15	P:'de novo' AMP biosynthetic process; P:purine nucleotide metabolic process; P:purine nucleotide biosynthetic process; P:AMP biosynthetic process; F:magnesium ion binding; F:nucleotide binding; F:GTP binding; P:IMP metabolic process; F:adenylosuccinate synthase activity; F:actin binding; C:cytoplasm; F:metal ion binding; P:skeletal muscle fiber development; P:cellular component organization; F:li…		IPR001114 (SMART); IPR001114 (TIGRFAM); G3DSA:3.40.440.10 (GENE3D); G3DSA:1.10.300.10 (GENE3D); IPR001114 (PFAM); G3DSA:3.90.170.10 (GENE3D); PTHR11846:SF2 (PANTHER); IPR001114 (PANTHER); IPR018220 (PROSITE_PATTERNS); IPR033128 (PROSITE_PATTERNS); IPR001114 (HAMAP); IPR027509 (HAMAP); IPR027417 (SUPERFAMILY)
NM_001139707.1	adenylate kinase isoenzyme 1	1093	50	4.12e-124	93.24%	23	P:cell cycle arrest; P:nucleotide phosphorylation; P:ADP biosynthetic process; P:nucleoside triphosphate biosynthetic process; P:nucleoside diphosphate phosphorylation; F:nucleoside diphosphate kinase activity; P:nucleobase-containing compound metabolic process; C:plasma membrane; F:nucleotide binding; F:ATP binding; F:adenylate kinase activity; C:extracellular exosome; C:cytoplasm; P:AMP metabol…		IPR000850 (PRINTS); IPR027417 (G3DSA:3.40.50.GENE3D); PF00406 (PFAM); IPR006267 (TIGRFAM); IPR000850 (PANTHER); PTHR23359:SF59 (PANTHER); IPR033690 (PROSITE_PATTERNS); IPR028582 (HAMAP); IPR000850 (HAMAP); IPR027417 (SUPERFAMILY)
NM_001139711.1	ATP synthase lipid-binding mitochondrial precursor	1298	50	1.32e-71	94.88%	17	P:proton transport; F:hydrogen ion transmembrane transporter activity; C:proton-transporting two-sector ATPase complex, proton-transporting domain; P:ATP hydrolysis coupled proton transport; F:isocitrate dehydrogenase (NADP+) activity; F:hydrogen-exporting ATPase activity, phosphorylative mechanism; P:transport; F:proton-transporting ATP synthase activity, rotational mechanism; C:mitochondrial pr…		IPR000454 (PRINTS); IPR000454 (G3DSA:1.20.20.GENE3D); IPR002379 (PFAM); PTHR10031 (PANTHER); PTHR10031:SF2 (PANTHER); IPR020537 (PROSITE_PATTERNS); CYTOPLASMIC_DOMAIN (PHOBIUS); SIGNAL_PEPTIDE_C_REGION (PHOBIUS); SIGNAL_PEPTIDE_N_REGION (PHOBIUS); NON_CYTOPLASMIC_DOMAIN (PHOBIUS); SIGNAL_PEPTIDE_H_REGION (PHOBIUS); SIGNAL_PEPTIDE (PHOBIUS); NON_CYTOPLASMIC_DOMAIN (PHOBIUS); TRANSMEMBRANE (PHOBIUS…
NM_001139713.1	calmodulin	1119	50	3.31e-100	98%	121	P:negative regulation of chromatin binding; F:ligand-gated ion channel activity; P:positive regulation of cardiac muscle hypertrophy in response to stress; P:positive regulation of sequence-specific DNA binding transcription factor activity; P:regulation of rhodopsin mediated signaling pathway; C:growth cone; P:positive regulation of nitric-oxide synthase activity; F:calcium ion binding; C:sarcol…		PR00450 (PRINTS); IPR002048 (SMART); IPR002048 (PFAM); IPR011992 (G3DSA:1.10.238.GENE3D); IPR011992 (G3DSA:1.10.238.GENE3D); PTHR23050 (PANTHER); IPR018247 (PROSITE_PATTERNS); IPR018247 (PROSITE_PATTERNS); IPR018247 (PROSITE_PATTERNS); IPR018247 (PROSITE_PATTERNS); IPR002048 (PROSITE_PROFILES); IPR002048 (PROSITE_PROFILES); IPR002048 (PROSITE_PROFILES); IPR002048 (PROSITE_PROFILES); IPR011992 (SU…
NM_001139714.1	calmodulin	1488	50	1.06e-97	98.16%	121	P:negative regulation of chromatin binding; F:ligand-gated ion channel activity; P:positive regulation of cardiac muscle hypertrophy in response to stress; P:positive regulation of sequence-specific DNA binding transcription factor activity; P:regulation of rhodopsin mediated signaling pathway; C:growth cone; P:positive regulation of nitric-oxide synthase activity; F:calcium ion binding; C:sarcol…		PR00450 (PRINTS); IPR002048 (SMART); IPR011992 (G3DSA:1.10.238.GENE3D); IPR011992 (G3DSA:1.10.238.GENE3D); IPR002048 (PFAM); PTHR23050 (PANTHER); IPR018247 (PROSITE_PATTERNS); IPR018247 (PROSITE_PATTERNS); IPR018247 (PROSITE_PATTERNS); IPR018247 (PROSITE_PATTERNS); IPR002048 (PROSITE_PROFILES); IPR002048 (PROSITE_PROFILES); IPR002048 (PROSITE_PROFILES); IPR002048 (PROSITE_PROFILES); IPR011992 (SU…
NM_001139715.1	creatine kinase M-type	1580	50	0	94.64%	8	F:nucleotide binding; F:ATP binding; F:catalytic activity; F:transferase activity, transferring phosphorus-containing groups; P:phosphorylation; F:transferase activity; C:cellular_component; F:kinase activity		IPR014746 (G3DSA:3.30.590.GENE3D); IPR022414 (PFAM); IPR022413 (G3DSA:1.10.135.GENE3D); IPR022413 (PFAM); PTHR11547:SF30 (PANTHER); IPR000749 (PANTHER); IPR022415 (PROSITE_PATTERNS); IPR022413 (PROSITE_PROFILES); IPR022414 (PROSITE_PROFILES); IPR022413 (SUPERFAMILY); SSF55931 (SUPERFAMILY)
NM_001139716.1	Creatine kinase M-type	1582	50	0	95.88%	7	F:nucleotide binding; F:ATP binding; F:catalytic activity; P:phosphorylation; F:transferase activity, transferring phosphorus-containing groups; F:transferase activity; F:kinase activity		IPR022413 (G3DSA:1.10.135.GENE3D); IPR022413 (PFAM); IPR022414 (PFAM); IPR014746 (G3DSA:3.30.590.GENE3D); IPR000749 (PANTHER); PTHR11547:SF31 (PANTHER); IPR022415 (PROSITE_PATTERNS); IPR022413 (PROSITE_PROFILES); IPR022414 (PROSITE_PROFILES); IPR022413 (SUPERFAMILY); SSF55931 (SUPERFAMILY)
NM_001139717.1	endothelial differentiation-related factor 1	1104	50	1.61e-97	93.56%	24	P:transcription, DNA-templated; P:multicellular organism development; P:regulation of transcription, DNA-templated; P:endothelial cell differentiation; F:sequence-specific DNA binding; F:methyltransferase activity; P:positive regulation of DNA binding; C:nucleolus; P:regulation of nucleic acid-templated transcription; C:intracellular; F:poly(A) RNA binding; F:DNA binding; C:nucleus; F:histone ace…		IPR001387 (SMART); IPR013729 (PFAM); IPR001387 (PFAM); IPR010982 (G3DSA:1.10.260.GENE3D); PTHR10245 (PANTHER); IPR001387 (PROSITE_PROFILES); IPR010982 (SUPERFAMILY)
NM_001139719.1	eukaryotic translation initiation factor 4E-binding 3	1205	50	5.84e-58	87.14%	10	P:regulation of translation; F:translation initiation factor activity; F:protein binding; P:negative regulation of translational initiation; C:cytoplasm; C:membrane; P:translational initiation; P:negative regulation of translation; F:eukaryotic initiation factor 4E binding; P:regulation of muscle hypertrophy		Coil (COILS); IPR008606 (PFAM); PTHR12669 (PANTHER); PTHR12669:SF5 (PANTHER)
NM_001139720.1	eukaryotic translation initiation factor 4E-binding 3	1145	50	1.03e-51	87.04%	10	P:regulation of translation; F:translation initiation factor activity; F:protein binding; P:negative regulation of translational initiation; C:cytoplasm; C:membrane; P:translational initiation; P:negative regulation of translation; F:eukaryotic initiation factor 4E binding; P:regulation of muscle hypertrophy		IPR008606 (PFAM); PTHR12669 (PANTHER); PTHR12669:SF5 (PANTHER)
NM_001139721.1	beta-enolase	1579	50	0	94.74%	10	F:magnesium ion binding; F:phosphopyruvate hydratase activity; C:extracellular space; C:extracellular exosome; C:cytoplasm; F:metal ion binding; P:glycolytic process; F:lyase activity; C:phosphopyruvate hydratase complex; C:plasma membrane		IPR000941 (PRINTS); IPR020810 (SMART); IPR020811 (SMART); IPR000941 (PIRSF); IPR000941 (TIGRFAM); IPR020811 (PFAM); IPR020810 (PFAM); IPR029065 (G3DSA:3.20.20.GENE3D); IPR029017 (G3DSA:3.30.390.GENE3D); IPR000941 (PANTHER); PTHR11902:SF5 (PANTHER); IPR020809 (PROSITE_PATTERNS); IPR000941 (HAMAP); IPR029017 (SUPERFAMILY); IPR029065 (SUPERFAMILY)
NM_001139722.1	heavy subunit	965	50	7.52e-127	95.98%	8	P:cellular iron ion homeostasis; C:cell; F:ferric iron binding; F:metal ion binding; F:oxidoreductase activity; P:iron ion transport; P:oxidation-reduction process; F:ferroxidase activity		IPR012347 (G3DSA:1.20.1260.GENE3D); IPR008331 (PFAM); PTHR11431:SF37 (PANTHER); IPR001519 (PANTHER); IPR014034 (PROSITE_PATTERNS); IPR014034 (PROSITE_PATTERNS); IPR009040 (PROSITE_PROFILES); IPR009078 (SUPERFAMILY)
NM_001139723.1	transcription initiation factor IIE subunit beta	2220	50	2.24e-143	87.64%	8	F:DNA binding; F:translation initiation factor activity; C:nucleus; P:transcription, DNA-templated; P:regulation of transcription, DNA-templated; C:transcription factor TFIIE complex; P:translational initiation; P:transcription initiation from RNA polymerase II promoter		IPR016656 (PIRSF); IPR011991 (G3DSA:1.10.10.GENE3D); IPR003166 (PFAM); PTHR12716:SF8 (PANTHER); PTHR12716 (PANTHER); IPR003166 (PROSITE_PROFILES); IPR011991 (SUPERFAMILY)
NM_001139724.1	isocitrate dehydrogenase [NADP] mitochondrial	1707	50	0	93.02%	9	F:magnesium ion binding; F:oxidoreductase activity, acting on the CH-OH group of donors, NAD or NADP as acceptor; F:NAD binding; F:metal ion binding; F:oxidoreductase activity; F:isocitrate dehydrogenase (NADP+) activity; P:isocitrate metabolic process; P:tricarboxylic acid cycle; P:oxidation-reduction process		IPR024084 (SMART); IPR024084 (PFAM); IPR004790 (TIGRFAM); IPR024084 (G3DSA:3.40.718.GENE3D); IPR004790 (PIRSF); IPR004790 (PANTHER); IPR019818 (PROSITE_PATTERNS); SignalP-TM (SIGNALP_GRAM_POSITIVE); SSF53659 (SUPERFAMILY)
NM_001139725.1	isocitrate dehydrogenase [NADP] mitochondrial	1835	50	0	93.12%	9	F:magnesium ion binding; F:oxidoreductase activity, acting on the CH-OH group of donors, NAD or NADP as acceptor; F:NAD binding; F:metal ion binding; F:oxidoreductase activity; F:isocitrate dehydrogenase (NADP+) activity; P:isocitrate metabolic process; P:tricarboxylic acid cycle; P:oxidation-reduction process		IPR024084 (SMART); IPR004790 (PIRSF); IPR024084 (PFAM); IPR024084 (G3DSA:3.40.718.GENE3D); IPR004790 (TIGRFAM); IPR004790 (PANTHER); IPR019818 (PROSITE_PATTERNS); SignalP-TM (SIGNALP_GRAM_POSITIVE); SSF53659 (SUPERFAMILY)
NM_001139726.1	malate mitochondrial	1452	50	0	93.7%	26	C:myelin sheath; F:malate dehydrogenase (NADP+) activity; F:protein self-association; C:nucleoplasm; P:NADH metabolic process; C:extracellular exosome; F:catalytic activity; F:oxidoreductase activity; P:gluconeogenesis; F:L-malate dehydrogenase activity; F:malate dehydrogenase activity; F:oxidoreductase activity, acting on the CH-OH group of donors, NAD or NADP as acceptor; P:internal protein ami…		IPR015955 (G3DSA:3.90.110.GENE3D); IPR010097 (TIGRFAM); IPR016040 (G3DSA:3.40.50.GENE3D); IPR001236 (PFAM); IPR022383 (PFAM); IPR001557 (PIRSF); IPR001557 (PANTHER); IPR001252 (PROSITE_PATTERNS); IPR016040 (SUPERFAMILY); IPR015955 (SUPERFAMILY)
NM_001139727.1	myosin light chain 1	1388	50	3.65e-103	90.68%	2	C:myosin complex; F:calcium ion binding		IPR011992 (G3DSA:1.10.238.GENE3D); PTHR23048 (PANTHER); PTHR23048:SF10 (PANTHER); IPR002048 (PROSITE_PROFILES); IPR002048 (PROSITE_PROFILES); IPR002048 (PROSITE_PROFILES); IPR011992 (SUPERFAMILY)
NM_001139729.1	phosphoglycerate mutase 2	1110	50	3.94e-180	92.72%	18	P:gluconeogenesis; F:intramolecular transferase activity, phosphotransferases; F:DNA polymerase activity; P:metabolic process; P:glycolytic process; P:myoblast fusion; P:striated muscle contraction; F:2,3-bisphosphoglycerate-dependent phosphoglycerate mutase activity; P:regulation of pentose-phosphate shunt; F:DNA binding; C:nucleus; C:extracellular exosome; P:Notch signaling pathway; F:catalytic…		IPR013078 (SMART); IPR029033 (G3DSA:3.40.50.GENE3D); IPR005952 (TIGRFAM); IPR013078 (PFAM); IPR005952 (PANTHER); PTHR11931:SF8 (PANTHER); IPR001345 (PROSITE_PATTERNS); IPR005952 (HAMAP); IPR029033 (SUPERFAMILY)
NM_001139730.1	phosphoglycerate mutase 2	1201	50	2.37e-178	92.64%	18	P:gluconeogenesis; F:intramolecular transferase activity, phosphotransferases; F:DNA polymerase activity; P:metabolic process; P:glycolytic process; P:myoblast fusion; F:2,3-bisphosphoglycerate-dependent phosphoglycerate mutase activity; P:striated muscle contraction; P:regulation of pentose-phosphate shunt; F:DNA binding; C:nucleus; C:extracellular exosome; P:Notch signaling pathway; F:catalytic…		IPR013078 (SMART); IPR013078 (PFAM); IPR005952 (TIGRFAM); IPR029033 (G3DSA:3.40.50.GENE3D); PTHR11931:SF8 (PANTHER); IPR005952 (PANTHER); IPR001345 (PROSITE_PATTERNS); IPR005952 (HAMAP); IPR029033 (SUPERFAMILY)
NM_001139733.1	60S ribosomal L10a	715	50	4.67e-140	96.04%	16	C:cytosolic large ribosomal subunit; C:ribosome; C:nucleolus; F:poly(A) RNA binding; P:translation; C:nucleus; F:RNA binding; C:extracellular exosome; F:structural constituent of ribosome; C:intracellular ribonucleoprotein complex; C:focal adhesion; P:maturation of LSU-rRNA; C:cytoplasm; C:membrane; C:large ribosomal subunit; F:hydrolase activity		IPR016095 (G3DSA:3.40.50.GENE3D); IPR028364 (PFAM); IPR002143 (PIRSF); IPR016094 (G3DSA:3.30.190.GENE3D); PTHR23105 (PANTHER); PTHR23105:SF54 (PANTHER); IPR023673 (PROSITE_PATTERNS); IPR023674 (SUPERFAMILY)
NM_001139734.1	60S ribosomal L36a	393	50	7.67e-62	96%	22	P:chordate embryonic development; P:response to organic substance; P:cytoplasmic translation; P:rRNA processing; C:cytosolic large ribosomal subunit; C:ribosome; P:translational initiation; C:intracellular; F:poly(A) RNA binding; P:translation; P:viral transcription; P:response to retinoic acid; F:protein binding; P:SRP-dependent cotranslational protein targeting to membrane; F:structural constit…		IPR000552 (G3DSA:3.10.450.GENE3D); IPR000552 (PFAM); IPR000552 (PANTHER); IPR000552 (PROSITE_PATTERNS); IPR000552 (PRODOM); IPR011332 (SUPERFAMILY)
NM_001139736.1	40S ribosomal S14	532	50	2.55e-101	97.82%	40	P:chordate embryonic development; C:cytosolic small ribosomal subunit; P:maturation of SSU-rRNA; F:sulfotransferase activity; P:rRNA processing; C:nucleolus; C:cellular_component; F:molecular_function; P:erythrocyte maturation; C:nucleoplasm; P:regulation of translation; P:negative regulation of transcription from RNA polymerase II promoter; P:viral transcription; P:maturation of SSU-rRNA from tr…		IPR001971 (PFAM); IPR001971 (G3DSA:3.30.420.GENE3D); IPR001971 (PIRSF); IPR001971 (PANTHER); PTHR11759:SF9 (PANTHER); IPR018102 (PROSITE_PATTERNS); SSF53137 (SUPERFAMILY)
NM_001139737.1	40S ribosomal S23	485	50	1.23e-99	99.6%	21	C:cytosolic small ribosomal subunit; P:rRNA processing; C:ribosome; C:nucleolus; P:translational initiation; C:intracellular; F:poly(A) RNA binding; C:nucleoplasm; P:translation; P:viral transcription; P:regulation of translation; F:translation regulator activity; F:protein binding; P:SRP-dependent cotranslational protein targeting to membrane; F:structural constituent of ribosome; C:intracellula…		G3DSA:2.40.50.140 (GENE3D); IPR006032 (PFAM); IPR005680 (TIGRFAM); IPR006032 (PIRSF); IPR006032 (PANTHER); IPR006032 (PROSITE_PATTERNS); IPR012340 (SUPERFAMILY)
NM_001139738.1	Ubiquitin-40S ribosomal S27a	568	50	1.66e-83	96.22%	98	P:DNA repair; P:transcription-coupled nucleotide-excision repair; P:JNK cascade; P:positive regulation of NF-kappaB transcription factor activity; P:viral transcription; P:activation of MAPK activity; P:regulation of necrotic cell death; P:intracellular transport of virus; P:MyD88-dependent toll-like receptor signaling pathway; P:MyD88-independent toll-like receptor signaling pathway; P:nuclear-t…		IPR019956 (PRINTS); IPR000626 (SMART); IPR002906 (SMART); IPR002906 (PFAM); G3DSA:3.10.20.90 (GENE3D); IPR000626 (PFAM); PTHR10666 (PANTHER); IPR019954 (PROSITE_PATTERNS); IPR000626 (PROSITE_PROFILES); IPR029071 (SUPERFAMILY); IPR011332 (SUPERFAMILY)
NM_001139739.1	ADP ATP translocase 2	1443	50	0	95.1%	28	C:MMXD complex; C:myelin sheath; P:positive regulation of cell proliferation; P:chromosome segregation; P:negative regulation of mitochondrial outer membrane permeabilization involved in apoptotic signaling pathway; F:transporter activity; P:negative regulation of necroptotic process; P:regulation of insulin secretion; C:integral component of plasma membrane; C:extracellular exosome; P:apoptotic …		IPR002113 (PRINTS); IPR002067 (PRINTS); IPR018108 (PFAM); IPR023395 (G3DSA:1.50.40.GENE3D); PTHR24089:SF217 (PANTHER); PTHR24089 (PANTHER); TRANSMEMBRANE (PHOBIUS); CYTOPLASMIC_DOMAIN (PHOBIUS); NON_CYTOPLASMIC_DOMAIN (PHOBIUS); IPR018108 (PROSITE_PROFILES); IPR018108 (PROSITE_PROFILES); IPR018108 (PROSITE_PROFILES); IPR023395 (SUPERFAMILY); TMhelix (TMHMM); TMhelix (TMHMM); TMhelix (TMHMM)
NM_001139741.1	trimeric intracellular cation channel type A	1870	50	1.52e-180	86.34%	16	F:calcium-activated potassium channel activity; P:potassium ion transmembrane transport; P:monovalent inorganic cation transport; C:sarcoplasmic reticulum; F:cation channel activity; F:potassium channel activity; P:transport; P:potassium ion transport; C:nucleus; C:nuclear membrane; P:ion transport; C:extracellular exosome; C:membrane; P:cation transmembrane transport; C:integral component of mem…		IPR007866 (PFAM); PTHR12454:SF3 (PANTHER); IPR007866 (PANTHER); TRANSMEMBRANE (PHOBIUS); NON_CYTOPLASMIC_DOMAIN (PHOBIUS); TRANSMEMBRANE (PHOBIUS); TRANSMEMBRANE (PHOBIUS); NON_CYTOPLASMIC_DOMAIN (PHOBIUS); CYTOPLASMIC_DOMAIN (PHOBIUS); CYTOPLASMIC_DOMAIN (PHOBIUS); TMhelix (TMHMM); TMhelix (TMHMM); TMhelix (TMHMM); TMhelix (TMHMM)
NM_001139743.1	ubiquitin-60S ribosomal L40	472	50	2.69e-88	99.06%	100	P:DNA repair; P:transcription-coupled nucleotide-excision repair; P:JNK cascade; P:positive regulation of NF-kappaB transcription factor activity; P:viral transcription; P:activation of MAPK activity; P:regulation of necrotic cell death; P:intracellular transport of virus; P:MyD88-dependent toll-like receptor signaling pathway; P:MyD88-independent toll-like receptor signaling pathway; P:nuclear-t…		IPR019956 (PRINTS); IPR001975 (SMART); IPR000626 (SMART); IPR001975 (PFAM); IPR000626 (PFAM); G3DSA:3.10.20.90 (GENE3D); PTHR10666 (PANTHER); IPR019954 (PROSITE_PATTERNS); IPR000626 (PROSITE_PROFILES); IPR029071 (SUPERFAMILY); IPR011332 (SUPERFAMILY)
NM_001139746.1	myosin light chain skeletal muscle isoform	1172	50	3.9e-104	90.8%	2	C:myosin complex; F:calcium ion binding		IPR011992 (G3DSA:1.10.238.GENE3D); PTHR23048 (PANTHER); PTHR23048:SF10 (PANTHER); IPR002048 (PROSITE_PROFILES); IPR002048 (PROSITE_PROFILES); IPR002048 (PROSITE_PROFILES); IPR011992 (SUPERFAMILY)
NM_001139749.1	26S proteasome non-ATPase regulatory subunit 7	1456	50	0	97.16%	28	P:Fc-epsilon receptor signaling pathway; P:regulation of mRNA stability; P:central nervous system morphogenesis; P:regulation of cellular amino acid metabolic process; C:nucleoplasm; P:stimulatory C-type lectin receptor signaling pathway; P:MAPK cascade; P:antigen processing and presentation of exogenous peptide antigen via MHC class I, TAP-dependent; C:extracellular exosome; C:cytosol; P:Wnt sig…		Coil (COILS); IPR000555 (SMART); IPR024969 (PFAM); IPR000555 (PFAM); PTHR10540 (PANTHER); PTHR10540:SF7 (PANTHER)
NM_001139750.1	aflatoxin B1 aldehyde reductase member 4-like	1407	50	0	86.58%	13	F:oxidoreductase activity, acting on the CH-OH group of donors, NAD or NADP as acceptor; P:daunorubicin metabolic process; F:alditol:NADP+ 1-oxidoreductase activity; C:Golgi apparatus; P:doxorubicin metabolic process; C:Golgi stack; C:cellular_component; C:extracellular exosome; C:cytoplasm; F:oxidoreductase activity; C:mitochondrion; P:oxidation-reduction process; F:phenanthrene-9,10-epoxide hyd…		IPR020471 (PRINTS); IPR023210 (G3DSA:3.20.20.GENE3D); IPR023210 (PFAM); PTHR11732:SF157 (PANTHER); PTHR11732:SF157 (PANTHER); IPR001395 (PANTHER); IPR001395 (PANTHER); IPR023210 (SUPERFAMILY)
NM_001139753.1	sequestosome-1	926	50	1.04e-39	81.34%	11	P:positive regulation of macroautophagy; F:identical protein binding; F:zinc ion binding; P:locomotory behavior; F:ubiquitin binding; F:metal ion binding; P:axonogenesis; P:regulation of autophagy; C:aggresome; C:autophagosome; P:ubiquitin-dependent protein catabolic process		G3DSA:3.10.20.240 (GENE3D); PTHR15090 (PANTHER); SSF54277 (SUPERFAMILY)
NM_001139755.1	thiamine-triphosphatase isoform X1	2490	50	1.56e-172	73.3%	72	P:peptidyl-tyrosine phosphorylation; F:muscle alpha-actinin binding; P:cardiac muscle contraction; F:protein self-association; F:structural molecule activity conferring elasticity; C:striated muscle thin filament; P:heart morphogenesis; F:ankyrin binding; P:in utero embryonic development; F:calcium ion binding; P:regulation of catalytic activity; P:striated muscle cell development; C:cytosol; P:c…		IPR023577 (SMART); IPR023577 (G3DSA:2.40.320.GENE3D); IPR023577 (PFAM); PTHR14586 (PANTHER); PTHR14586:SF1 (PANTHER); IPR033469 (SUPERFAMILY)
NM_001139756.1	Paired box and Transposase domain containing	2730	50	0	73.62%	10	F:DNA binding; P:proteolysis; P:DNA integration; P:regulation of transcription, DNA-templated; P:peptide hormone processing; F:metalloendopeptidase activity; P:exocytosis; C:exocyst; F:metallopeptidase activity; P:transposition, DNA-mediated		IPR002492 (PFAM); PF13358 (PFAM); PTHR23022:SF77 (PANTHER); PTHR23022 (PANTHER); SIGNAL_PEPTIDE_C_REGION (PHOBIUS); SIGNAL_PEPTIDE_H_REGION (PHOBIUS); NON_CYTOPLASMIC_DOMAIN (PHOBIUS); SIGNAL_PEPTIDE (PHOBIUS); SIGNAL_PEPTIDE_N_REGION (PHOBIUS); IPR009057 (SUPERFAMILY); TMhelix (TMHMM)
NM_001139757.1	Transposable element Tcb1 transposase	2177	50	5.27e-55	64.18%	3	F:DNA binding; P:DNA integration; P:transposition, DNA-mediated		no IPS match
NM_001139759.1	Acidic leucine-rich nuclear phospho 32 family member B	1372	50	1.32e-63	99.04%	7	P:nucleocytoplasmic transport; F:DNA binding; C:nucleus; F:histone binding; P:histone exchange; P:regulation of apoptotic process; P:nucleosome assembly		PR00019 (PRINTS); IPR003603 (SMART); PF14580 (PFAM); IPR032675 (G3DSA:3.80.10.GENE3D); PTHR11375 (PANTHER); PTHR11375:SF2 (PANTHER); IPR001611 (PROSITE_PROFILES); IPR001611 (PROSITE_PROFILES); IPR001611 (PROSITE_PROFILES); IPR001611 (PROSITE_PROFILES); IPR032675 (SUPERFAMILY)
NM_001139760.1	vacuolar sorting-associated 29 isoform X2	1703	50	7.63e-119	80.14%	20	P:protein transport; C:late endosome; F:protein transporter activity; P:retrograde transport, endosome to Golgi; P:intracellular protein transport; P:transport; P:Golgi to vacuole transport; C:early endosome; C:endosome; F:protein binding; C:extracellular exosome; P:retrograde transport, endosome to plasma membrane; C:cytoplasm; F:metal ion binding; C:intracellular membrane-bounded organelle; C:r…		IPR029052 (G3DSA:3.60.21.GENE3D); IPR024654 (PFAM); IPR000979 (TIGRFAM); IPR000979 (PANTHER); IPR029052 (SUPERFAMILY)
NM_001139761.1	seleno T	1854	50	5.74e-149	79.02%	9	P:response to glucose; P:insulin secretion involved in cellular response to glucose stimulus; F:selenium binding; P:selenocysteine incorporation; P:glucose homeostasis; C:membrane; C:integral component of membrane; C:endoplasmic reticulum; P:pancreas development		IPR011893 (TIGRFAM); IPR012336 (G3DSA:3.40.30.GENE3D); IPR011893 (PFAM); IPR019389 (PANTHER); CYTOPLASMIC_DOMAIN (PHOBIUS); TRANSMEMBRANE (PHOBIUS); NON_CYTOPLASMIC_DOMAIN (PHOBIUS); IPR012336 (SUPERFAMILY); TMhelix (TMHMM)
NM_001139762.1	forkhead box N3	910	50	3.14e-88	74.14%	13	P:mitotic G2 DNA damage checkpoint; P:transcription, DNA-templated; F:protein C-terminus binding; P:regulation of transcription, DNA-templated; F:sequence-specific DNA binding; P:craniofacial suture morphogenesis; P:cell cycle; F:DNA binding; C:nucleus; F:transcription factor activity, sequence-specific DNA binding; P:negative regulation of transcription, DNA-templated; P:positive regulation of t…		IPR001766 (PRINTS); IPR001766 (SMART); IPR011991 (G3DSA:1.10.10.GENE3D); IPR001766 (PFAM); PTHR13962:SF15 (PANTHER); PTHR13962 (PANTHER); IPR018122 (PROSITE_PATTERNS); IPR030456 (PROSITE_PATTERNS); IPR001766 (PROSITE_PROFILES); IPR011991 (SUPERFAMILY)
NM_001139763.1	Elongation factor 1-gamma	1572	50	0	88.04%	14	C:endoplasmic reticulum; F:glutathione transferase activity; P:response to virus; P:translational elongation; P:translation; F:cadherin binding involved in cell-cell adhesion; C:nucleus; C:extracellular exosome; F:translation elongation factor activity; C:cell-cell adherens junction; C:cytoplasm; P:glutathione metabolic process; C:membrane; P:cell-cell adhesion		Coil (COILS); IPR004046 (PFAM); IPR010987 (G3DSA:1.20.1050.GENE3D); IPR012336 (G3DSA:3.40.30.GENE3D); IPR004045 (PFAM); PTHR11260:SF255 (PANTHER); PTHR11260 (PANTHER); IPR010987 (PROSITE_PROFILES); IPR004045 (PROSITE_PROFILES); IPR012336 (SUPERFAMILY); IPR010987 (SUPERFAMILY)
NM_001139764.1	ATP-dependent RNA helicase DDX51	2341	50	0	75.08%	14	P:ribosome biogenesis; F:helicase activity; P:rRNA processing; C:nucleolus; F:poly(A) RNA binding; F:ATP-dependent RNA helicase activity; F:nucleotide binding; F:nucleic acid binding; F:ATP binding; C:nucleus; F:RNA binding; C:membrane; P:RNA secondary structure unwinding; F:hydrolase activity		Coil (COILS); IPR001650 (SMART); IPR014001 (SMART); IPR001650 (PFAM); IPR027417 (G3DSA:3.40.50.GENE3D); IPR011545 (PFAM); IPR027417 (G3DSA:3.40.50.GENE3D); PTHR24031 (PANTHER); PTHR24031 (PANTHER); PTHR24031:SF68 (PANTHER); IPR000629 (PROSITE_PATTERNS); IPR001650 (PROSITE_PROFILES); IPR014001 (PROSITE_PROFILES); IPR027417 (SUPERFAMILY)
NM_001139766.1	GTP-binding REM 1	2081	50	0	80.72%	7	F:nucleotide binding; F:GTP binding; P:signal transduction; P:small GTPase mediated signal transduction; C:membrane; F:calcium channel regulator activity; C:intracellular		PR00449 (PRINTS); SM00174 (SMART); SM00173 (SMART); SM00175 (SMART); IPR017358 (PIRSF); IPR001806 (PFAM); IPR005225 (TIGRFAM); IPR027417 (G3DSA:3.40.50.GENE3D); IPR020849 (PANTHER); PTHR24070:SF260 (PANTHER); IPR020849 (PROSITE_PROFILES); IPR027417 (SUPERFAMILY)
NM_001139768.1	ATP-binding cassette sub-family E member 1	2605	50	0	96.04%	22	F:ATPase activity; P:transmembrane transport; F:ribosomal small subunit binding; P:negative regulation of endoribonuclease activity; P:response to virus; P:translational initiation; F:endoribonuclease inhibitor activity; C:eukaryotic translation initiation factor 3 complex; P:RNA catabolic process; F:nucleotide binding; F:ATP binding; P:ribosomal subunit export from nucleus; P:translational termi…		IPR013283 (PRINTS); IPR003593 (SMART); IPR017896 (PFAM); G3DSA:3.30.70.20 (GENE3D); IPR027417 (G3DSA:3.40.50.GENE3D); IPR007209 (PFAM); IPR027417 (G3DSA:3.40.50.GENE3D); IPR003439 (PFAM); IPR013283 (PANTHER); IPR017900 (PROSITE_PATTERNS); IPR017871 (PROSITE_PATTERNS); IPR017896 (PROSITE_PROFILES); IPR003439 (PROSITE_PROFILES); IPR003439 (PROSITE_PROFILES); IPR017896 (PROSITE_PROFILES); SSF54862 (…
NM_001139769.1	dehydrodolichyl diphosphate syntase complex subunit NUS1	2102	50	0	76.48%	14	P:dolichol biosynthetic process; P:regulation of intracellular cholesterol transport; P:sprouting angiogenesis; P:protein glycosylation; C:endoplasmic reticulum; P:cholesterol homeostasis; P:sterol homeostasis; C:endoplasmic reticulum membrane; F:prenyltransferase activity; C:membrane; C:integral component of membrane; F:transferase activity; P:protein mannosylation; F:transferase activity, trans…		IPR001441 (G3DSA:3.40.1180.GENE3D); IPR001441 (PFAM); PTHR21528 (PANTHER); PTHR21528:SF0 (PANTHER); TRANSMEMBRANE (PHOBIUS); NON_CYTOPLASMIC_DOMAIN (PHOBIUS); CYTOPLASMIC_DOMAIN (PHOBIUS); TRANSMEMBRANE (PHOBIUS); CYTOPLASMIC_DOMAIN (PHOBIUS); TRANSMEMBRANE (PHOBIUS); NON_CYTOPLASMIC_DOMAIN (PHOBIUS); IPR001441 (SUPERFAMILY)
NM_001139770.1	Syntaxin-5	2480	50	0	88.32%	23	P:membrane fusion; P:Golgi disassembly; F:SNAP receptor activity; P:positive regulation of protein catabolic process; C:Golgi membrane; C:Golgi apparatus; P:regulation of Golgi organization; F:SNARE binding; P:retrograde transport, endosome to Golgi; P:intracellular protein transport; C:intracellular; C:nucleoplasm; P:ER to Golgi vesicle-mediated transport; P:vesicle-mediated transport; P:vesicle…		Coil (COILS); IPR000727 (SMART); IPR021538 (PFAM); IPR000727 (PFAM); G3DSA:1.20.58.70 (GENE3D); PTHR19957:SF3 (PANTHER); PTHR19957 (PANTHER); IPR006012 (PROSITE_PATTERNS); TRANSMEMBRANE (PHOBIUS); CYTOPLASMIC_DOMAIN (PHOBIUS); NON_CYTOPLASMIC_DOMAIN (PHOBIUS); IPR000727 (PROSITE_PROFILES); IPR010989 (SUPERFAMILY); TMhelix (TMHMM)
NM_001139771.1	Zinc transporter SLC39A7	2859	50	5.68e-154	79.72%	16	P:transmembrane transport; F:zinc ion transmembrane transporter activity; P:cellular zinc ion homeostasis; F:metal ion transmembrane transporter activity; C:Golgi apparatus; C:endoplasmic reticulum; P:transport; C:endoplasmic reticulum membrane; C:cell; P:ion transport; P:zinc II ion transport; C:membrane; C:integral component of membrane; P:zinc ion homeostasis; P:metal ion transport; P:zinc II …		IPR003689 (PFAM); PTHR16950:SF19 (PANTHER); PTHR16950 (PANTHER); SIGNAL_PEPTIDE_H_REGION (PHOBIUS); TRANSMEMBRANE (PHOBIUS); SIGNAL_PEPTIDE (PHOBIUS); SIGNAL_PEPTIDE_C_REGION (PHOBIUS); CYTOPLASMIC_DOMAIN (PHOBIUS); NON_CYTOPLASMIC_DOMAIN (PHOBIUS); NON_CYTOPLASMIC_DOMAIN (PHOBIUS); TRANSMEMBRANE (PHOBIUS); TRANSMEMBRANE (PHOBIUS); CYTOPLASMIC_DOMAIN (PHOBIUS); TRANSMEMBRANE (PHOBIUS); SIGNAL_PEP…
NM_001139773.1	complement component C7-like	2736	50	0	69.88%	2	C:membrane attack complex; P:immune response		PR01705 (PRINTS); IPR001862 (PRINTS); IPR000436 (SMART); IPR020864 (SMART); IPR000884 (SMART); IPR003884 (SMART); IPR002172 (SMART); G3DSA:2.10.25.10 (GENE3D); IPR020864 (PFAM); IPR002172 (PFAM); IPR000436 (PFAM); G3DSA:2.20.100.10 (GENE3D); IPR002172 (G3DSA:4.10.400.GENE3D); G3DSA:2.10.70.10 (GENE3D); IPR000884 (PFAM); G3DSA:2.10.70.10 (GENE3D); PTHR19325 (PANTHER); PTHR19325:SF389 (PANTHER); IP…
NM_001139775.1	cysteine protease ATG4B	1839	50	0	85.88%	23	P:nucleophagy; P:protein transport; F:cysteine-type endopeptidase activity; F:endopeptidase activity; P:positive regulation of protein catabolic process; P:regulation of apoptotic process; F:cysteine-type peptidase activity; F:peptidase activity; P:cellular response to starvation; P:C-terminal protein lipidation; P:transport; P:protein targeting to membrane; P:mitophagy; P:autophagosome assembly;…		IPR005078 (PFAM); IPR005078 (PANTHER); IPR032916 (PTHR22624:PANTHER); SSF54001 (SUPERFAMILY)
NM_001139776.1	2-oxoglutarate and iron-dependent oxygenase domain-containing 3	2095	50	0	80.96%	10	F:dioxygenase activity; F:L-ascorbic acid binding; C:extracellular exosome; F:iron ion binding; F:oxidoreductase activity; F:metal ion binding; F:oxidoreductase activity, acting on paired donors, with incorporation or reduction of molecular oxygen; C:membrane; C:integral component of membrane; P:oxidation-reduction process		IPR006620 (SMART); IPR005123 (PFAM); PTHR14650 (PANTHER); PTHR14650:SF1 (PANTHER); CYTOPLASMIC_DOMAIN (PHOBIUS); TRANSMEMBRANE (PHOBIUS); NON_CYTOPLASMIC_DOMAIN (PHOBIUS); IPR005123 (PROSITE_PROFILES); TMhelix (TMHMM)
NM_001139777.1	phosphoglycerate mutase 1	2984	50	2.19e-172	96.24%	15	P:gluconeogenesis; C:myelin sheath; F:intramolecular transferase activity, phosphotransferases; F:bisphosphoglycerate 2-phosphatase activity; F:bisphosphoglycerate mutase activity; P:metabolic process; P:glycolytic process; F:2,3-bisphosphoglycerate-dependent phosphoglycerate mutase activity; P:regulation of pentose-phosphate shunt; F:catalytic activity; F:phosphoglycerate mutase activity; C:cyto…		IPR013078 (SMART); IPR005952 (TIGRFAM); IPR013078 (PFAM); IPR029033 (G3DSA:3.40.50.GENE3D); PTHR11931:SF18 (PANTHER); IPR005952 (PANTHER); IPR001345 (PROSITE_PATTERNS); IPR005952 (HAMAP); IPR029033 (SUPERFAMILY)
NM_001139778.1	Creatine kinase B-type	1496	50	0	94.7%	10	F:nucleotide binding; F:ATP binding; C:cell; C:extracellular space; F:catalytic activity; F:creatine kinase activity; F:transferase activity, transferring phosphorus-containing groups; P:phosphorylation; F:transferase activity; F:kinase activity		IPR022413 (G3DSA:1.10.135.GENE3D); IPR022413 (PFAM); IPR022414 (PFAM); IPR014746 (G3DSA:3.30.590.GENE3D); IPR000749 (PANTHER); PTHR11547:SF34 (PANTHER); IPR022415 (PROSITE_PATTERNS); IPR022414 (PROSITE_PROFILES); IPR022413 (PROSITE_PROFILES); SSF55931 (SUPERFAMILY); IPR022413 (SUPERFAMILY)
NM_001139781.1	Potassium channel subfamily K member 6	2076	50	0	77.76%	13	P:potassium ion transmembrane transport; P:regulation of resting membrane potential; P:regulation of systemic arterial blood pressure; P:negative regulation of systemic arterial blood pressure; F:potassium channel activity; P:transport; F:potassium ion leak channel activity; P:potassium ion transport; C:integral component of plasma membrane; P:ion transport; C:membrane; C:integral component of me…		IPR005408 (PRINTS); IPR005409 (PRINTS); IPR003280 (PRINTS); G3DSA:1.10.287.70 (GENE3D); IPR003092 (PIRSF); G3DSA:1.10.287.70 (GENE3D); IPR013099 (PFAM); PTHR11003:SF28 (PANTHER); PTHR11003 (PANTHER); NON_CYTOPLASMIC_DOMAIN (PHOBIUS); TRANSMEMBRANE (PHOBIUS); CYTOPLASMIC_DOMAIN (PHOBIUS); TRANSMEMBRANE (PHOBIUS); CYTOPLASMIC_DOMAIN (PHOBIUS); NON_CYTOPLASMIC_DOMAIN (PHOBIUS); CYTOPLASMIC_DOMAIN (P…
NM_001139783.1	alpha-aminoadipic semialdehyde dehydrogenase	2086	50	0	94.22%	17	P:metabolic process; F:L-aminoadipate-semialdehyde dehydrogenase activity; F:aldehyde dehydrogenase (NAD) activity; F:nucleotide binding; C:nucleus; C:extracellular exosome; F:betaine-aldehyde dehydrogenase activity; P:glycine betaine biosynthetic process from choline; C:cytoplasm; F:oxidoreductase activity; P:camera-type eye development; C:mitochondrion; C:cytosol; P:oxidation-reduction process;…		IPR015590 (PFAM); IPR016162 (G3DSA:3.40.605.GENE3D); IPR016163 (G3DSA:3.40.309.GENE3D); PTHR11699 (PANTHER); PTHR11699:SF144 (PANTHER); IPR029510 (PROSITE_PATTERNS); IPR016161 (SUPERFAMILY)
NM_001139788.1	Ras-related Rab-18	2300	50	5.65e-140	92.9%	17	P:chordate embryonic development; P:small GTPase mediated signal transduction; P:multicellular organism development; P:protein transport; P:brain development; P:transport; C:intracellular; C:plasma membrane; F:nucleotide binding; F:GTP binding; P:eye development; C:extracellular exosome; C:endoplasmic reticulum tubular network; C:membrane; F:GDP binding; P:lipid particle organization; P:endoplasm…		PR00449 (PRINTS); SM00176 (SMART); SM00177 (SMART); SM00173 (SMART); SM00174 (SMART); SM00175 (SMART); IPR027417 (G3DSA:3.40.50.GENE3D); IPR001806 (PFAM); IPR005225 (TIGRFAM); PTHR24073:SF390 (PANTHER); PTHR24073 (PANTHER); IPR025662 (PROSITE_PATTERNS); PS51419 (PROSITE_PROFILES); IPR027417 (SUPERFAMILY)
NM_001139790.1	homocysteine S-methyltransferase 1-like	2018	50	0	73.44%	8	P:methionine biosynthetic process; F:zinc ion binding; C:cytoplasm; F:metal ion binding; F:methyltransferase activity; F:transferase activity; F:betaine-homocysteine S-methyltransferase activity; P:methylation		IPR003726 (G3DSA:3.20.20.GENE3D); IPR003726 (PFAM); PTHR21091:SF123 (PANTHER); PTHR21091 (PANTHER); IPR003726 (PROSITE_PROFILES); IPR003726 (SUPERFAMILY)
NM_001139791.1	methyltransferase 22	2140	50	0	69.96%	11	P:biological_process; C:nucleus; C:cytoplasm; C:intracellular membrane-bounded organelle; C:Golgi apparatus; F:methyltransferase activity; F:transferase activity; C:cellular_component; F:molecular_function; C:plasma membrane; P:methylation		IPR019410 (PFAM); IPR029063 (G3DSA:3.40.50.GENE3D); PTHR23108 (PANTHER); PTHR23108:SF0 (PANTHER); IPR029063 (SUPERFAMILY)
NM_001139793.1	Tubulin beta chain	2039	50	0	99.54%	31	F:structural molecule activity; C:extracellular region; C:microtubule; P:microtubule-based process; F:GTP binding; P:cell division; F:nucleotide binding; P:spindle assembly; C:extracellular exosome; P:G2/M transition of mitotic cell cycle; P:cytoskeleton-dependent intracellular transport; C:tubulin complex; F:GTPase activity; C:extracellular matrix; F:protein complex binding; C:cytoplasmic ribonu…		Coil (COILS); IPR002453 (PRINTS); IPR000217 (PRINTS); IPR018316 (SMART); IPR003008 (SMART); IPR003008 (G3DSA:3.40.50.GENE3D); IPR018316 (G3DSA:3.30.1330.GENE3D); IPR003008 (PFAM); IPR018316 (PFAM); IPR023123 (G3DSA:1.10.287.GENE3D); PTHR11588:SF105 (PANTHER); IPR000217 (PANTHER); IPR017975 (PROSITE_PATTERNS); IPR008280 (SUPERFAMILY); IPR003008 (SUPERFAMILY)
NM_001139794.1	phosphoglycerate kinase 1	2008	50	0	93.94%	20	P:gluconeogenesis; P:glycolytic process; F:ADP binding; C:chromosome; P:canonical glycolysis; P:epithelial cell differentiation; F:nucleotide binding; F:ATP binding; P:carbohydrate metabolic process; F:protein binding; C:extracellular exosome; P:response to hypoxia; C:cytoplasm; F:phosphoglycerate kinase activity; C:membrane raft; C:membrane; C:cytosol; P:phosphorylation; F:transferase activity; …		IPR001576 (PRINTS); IPR015824 (G3DSA:3.40.50.GENE3D); IPR001576 (PFAM); IPR001576 (PIRSF); IPR015901 (G3DSA:3.40.50.GENE3D); PTHR11406:SF10 (PANTHER); IPR001576 (PANTHER); IPR015911 (PROSITE_PATTERNS); IPR001576 (SUPERFAMILY)
NM_001139795.1	dimethylaniline monooxygenase [N-oxide-forming] 5-like	2406	50	0	84.18%	13	C:endoplasmic reticulum; F:monooxygenase activity; C:organelle membrane; F:N,N-dimethylaniline monooxygenase activity; C:endoplasmic reticulum membrane; F:NADP binding; F:flavin adenine dinucleotide binding; F:oxidoreductase activity; C:intracellular membrane-bounded organelle; C:membrane; C:integral component of membrane; P:drug metabolic process; P:oxidation-reduction process		IPR002253 (PRINTS); IPR000960 (PRINTS); IPR023753 (G3DSA:3.50.50.GENE3D); IPR020946 (PFAM); IPR012143 (PIRSF); IPR023753 (G3DSA:3.50.50.GENE3D); PTHR23023:SF103 (PANTHER); PTHR23023 (PANTHER); IPR023753 (SUPERFAMILY); IPR023753 (SUPERFAMILY)
NM_001139796.1	serine threonine- kinase pim-3	2726	50	0	79.5%	23	P:negative regulation of insulin secretion involved in cellular response to glucose stimulus; P:negative regulation of cell proliferation; P:hemopoiesis; P:protein autophosphorylation; F:protein kinase activity; F:protein serine/threonine kinase activity; P:response to virus; P:protein phosphorylation; P:optokinetic behavior; P:cell cycle; P:regulation of mitotic cell cycle; F:nucleotide binding;…		IPR000719 (SMART); IPR000719 (PFAM); G3DSA:1.10.510.10 (GENE3D); G3DSA:3.30.200.20 (GENE3D); IPR017348 (PIRSF); PTHR22984 (PANTHER); PTHR22984:SF7 (PANTHER); IPR008271 (PROSITE_PATTERNS); IPR017441 (PROSITE_PATTERNS); IPR000719 (PROSITE_PROFILES); IPR011009 (SUPERFAMILY)
NM_001139798.1	transmembrane 47-like	2151	50	5.52e-96	82.4%	7	C:adherens junction; C:cell-cell junction; C:membrane; C:integral component of membrane; C:cell junction; P:cell-cell adhesion; C:plasma membrane		IPR009545 (PFAM); IPR015664 (PANTHER); PTHR14399:SF2 (PANTHER); CYTOPLASMIC_DOMAIN (PHOBIUS); TRANSMEMBRANE (PHOBIUS); TRANSMEMBRANE (PHOBIUS); CYTOPLASMIC_DOMAIN (PHOBIUS); TRANSMEMBRANE (PHOBIUS); CYTOPLASMIC_DOMAIN (PHOBIUS); NON_CYTOPLASMIC_DOMAIN (PHOBIUS); NON_CYTOPLASMIC_DOMAIN (PHOBIUS); TRANSMEMBRANE (PHOBIUS); TMhelix (TMHMM); TMhelix (TMHMM); TMhelix (TMHMM); TMhelix (TMHMM)
NM_001139799.1	probable 28S rRNA (cytosine-C(5))-methyltransferase	1956	50	0	82.38%	9	F:RNA methyltransferase activity; C:nucleus; P:rRNA base methylation; F:methyltransferase activity; F:transferase activity; C:nucleolus; F:S-adenosylmethionine-dependent methyltransferase activity; F:poly(A) RNA binding; P:methylation		IPR023267 (PRINTS); IPR001678 (PFAM); IPR029063 (G3DSA:3.40.50.GENE3D); PTHR22807:SF4 (PANTHER); PTHR22807 (PANTHER); PTHR22807 (PANTHER); IPR001678 (PROSITE_PROFILES); IPR029063 (SUPERFAMILY)
NM_001139800.1	sodium- and chloride-dependent taurine transporter-like	2182	50	0	94.82%	12	P:neurotransmitter transport; C:integral component of plasma membrane; F:neurotransmitter:sodium symporter activity; P:transmembrane transport; C:membrane; C:integral component of membrane; F:symporter activity; P:organic acid transmembrane transport; P:transport; P:taurine transport; P:amino acid transmembrane transport; F:taurine:sodium symporter activity		IPR000175 (PRINTS); IPR002434 (PRINTS); IPR000175 (PFAM); PTHR11616:SF171 (PANTHER); IPR000175 (PANTHER); IPR000175 (PROSITE_PATTERNS); IPR000175 (PROSITE_PATTERNS); CYTOPLASMIC_DOMAIN (PHOBIUS); CYTOPLASMIC_DOMAIN (PHOBIUS); NON_CYTOPLASMIC_DOMAIN (PHOBIUS); NON_CYTOPLASMIC_DOMAIN (PHOBIUS); NON_CYTOPLASMIC_DOMAIN (PHOBIUS); CYTOPLASMIC_DOMAIN (PHOBIUS); CYTOPLASMIC_DOMAIN (PHOBIUS); NON_CYTOPLA…
NM_001139801.1	Eukaryotic translation initiation factor 3 subunit I	1475	50	0	95.32%	13	P:sprouting angiogenesis; C:eukaryotic 48S preinitiation complex; P:translational initiation; P:regulation of translational initiation; C:eukaryotic translation initiation factor 3 complex; P:translation; F:translation initiation factor activity; P:formation of translation preinitiation complex; C:extracellular exosome; C:eukaryotic translation initiation factor 3 complex, eIF3m; C:cytoplasm; C:e…		IPR001680 (SMART); IPR001680 (PFAM); IPR015943 (G3DSA:2.130.10.GENE3D); IPR024977 (PFAM); PTHR19877 (PANTHER); IPR019775 (PROSITE_PATTERNS); IPR001680 (PROSITE_PROFILES); IPR001680 (PROSITE_PROFILES); IPR001680 (PROSITE_PROFILES); IPR027525 (HAMAP); IPR017986 (PROSITE_PROFILES); IPR017986 (SUPERFAMILY)
NM_001139804.1	N(G),N(G)-dimethylarginine dimethylaminohydrolase 2	2360	50	0	77.48%	18	F:dimethylargininase activity; P:positive regulation of nitric oxide biosynthetic process; P:nitric oxide mediated signal transduction; P:regulation of systemic arterial blood pressure; P:positive regulation of angiogenesis; P:arginine catabolic process; C:centrosome; P:arginine metabolic process; C:extracellular exosome; P:citrulline metabolic process; C:cytoplasm; F:catalytic activity; F:metal …		G3DSA:3.75.10.10 (GENE3D); PF02274 (PFAM); IPR033202 (PTHR12737:PANTHER); IPR033199 (PANTHER); SSF55909 (SUPERFAMILY)
NM_001139805.1	chitinase domain-containing 1	2434	50	0	83.82%	19	F:chitin binding; P:chitin catabolic process; P:metabolic process; C:late endosome; P:negative regulation of cytokine production involved in inflammatory response; F:hydrolase activity, hydrolyzing O-glycosyl compounds; C:extracellular region; C:lysosome; F:chitinase activity; F:oligosaccharide binding; P:carbohydrate metabolic process; C:nucleus; C:extracellular space; C:trans-Golgi network; P:i…		IPR011583 (SMART); IPR013781 (G3DSA:3.20.20.GENE3D); IPR001223 (PFAM); PTHR11177 (PANTHER); SIGNAL_PEPTIDE (PHOBIUS); NON_CYTOPLASMIC_DOMAIN (PHOBIUS); SIGNAL_PEPTIDE_C_REGION (PHOBIUS); SIGNAL_PEPTIDE_H_REGION (PHOBIUS); SIGNAL_PEPTIDE_N_REGION (PHOBIUS); IPR017853 (SUPERFAMILY); TMhelix (TMHMM)
NM_001139807.1	Nuclear factor erythroid 2-related factor 2	2343	50	0	71.88%	53	P:PERK-mediated unfolded protein response; P:positive regulation of blood coagulation; F:transcription regulatory region sequence-specific DNA binding; P:negative regulation of hydrogen peroxide-induced cell death; P:transcription from RNA polymerase II promoter; P:negative regulation of hematopoietic stem cell differentiation; F:RNA polymerase II activating transcription factor binding; F:RNA po…		Coil (COILS); Coil (COILS); IPR004827 (SMART); IPR004826 (PFAM); G3DSA:1.20.5.170 (GENE3D); IPR008917 (G3DSA:1.10.880.GENE3D); PTHR24411 (PANTHER); IPR029845 (PTHR24411:PANTHER); IPR004827 (PROSITE_PATTERNS); IPR004827 (PROSITE_PROFILES); IPR008917 (SUPERFAMILY); SSF57959 (SUPERFAMILY)
NM_001139809.1	Dual specificity mitogen-activated kinase kinase 2	3017	50	0	93.12%	13	P:peptidyl-tyrosine phosphorylation; F:protein kinase activity; F:protein serine/threonine kinase activity; P:protein phosphorylation; P:signal transduction by protein phosphorylation; F:nucleotide binding; F:ATP binding; F:protein tyrosine kinase activity; F:receptor signaling protein serine/threonine kinase activity; C:cytoplasm; P:phosphorylation; F:transferase activity; F:kinase activity		IPR000719 (SMART); IPR000719 (PFAM); G3DSA:1.10.510.10 (GENE3D); G3DSA:3.30.200.20 (GENE3D); PTHR24361:SF314 (PANTHER); PTHR24361 (PANTHER); PTHR24361:SF314 (PANTHER); PTHR24361 (PANTHER); IPR017441 (PROSITE_PATTERNS); IPR008271 (PROSITE_PATTERNS); IPR000719 (PROSITE_PROFILES); IPR011009 (SUPERFAMILY)
NM_001139810.1	lysosome-associated membrane glyco 2 isoform X2	3515	50	0	67.98%	17	P:chaperone-mediated autophagy; F:protein domain specific binding; P:muscle cell cellular homeostasis; C:late endosome; C:chaperone-mediated autophagy translocation complex; C:lysosomal membrane; C:lysosome; C:late endosome membrane; C:extracellular space; C:extracellular exosome; P:regulation of protein stability; C:membrane; C:integral component of membrane; C:phagocytic vesicle membrane; C:pla…		IPR002000 (PRINTS); IPR002000 (PFAM); IPR002000 (PANTHER); PTHR11506:SF6 (PANTHER); SIGNAL_PEPTIDE_C_REGION (PHOBIUS); SIGNAL_PEPTIDE (PHOBIUS); TRANSMEMBRANE (PHOBIUS); NON_CYTOPLASMIC_DOMAIN (PHOBIUS); CYTOPLASMIC_DOMAIN (PHOBIUS); SIGNAL_PEPTIDE_H_REGION (PHOBIUS); SIGNAL_PEPTIDE_N_REGION (PHOBIUS); IPR002000 (PROSITE_PROFILES); SignalP-noTM (SIGNALP_EUK); TMhelix (TMHMM)
NM_001139813.1	glucosidase 2 subunit beta	1986	50	0	70.16%	12	P:pronephros development; F:RNA binding; P:in utero embryonic development; P:nitrogen compound metabolic process; P:negative regulation of neuron projection development; P:N-glycan processing; P:liver development; F:calcium ion binding; P:renal system development; C:endoplasmic reticulum; P:phosphorylation; F:kinase activity		Coil (COILS); Coil (COILS); IPR002172 (G3DSA:4.10.400.GENE3D); IPR011992 (G3DSA:1.10.238.GENE3D); IPR028146 (PFAM); IPR002172 (G3DSA:4.10.400.GENE3D); IPR009011 (PFAM); IPR009011 (G3DSA:2.70.130.GENE3D); IPR026874 (PTHR12630:PANTHER); PTHR12630 (PANTHER); IPR018247 (PROSITE_PATTERNS); IPR002048 (PROSITE_PROFILES); IPR009011 (SUPERFAMILY)
NM_001139814.1	archease	2359	50	5.21e-106	92.48%	4	F:metal ion binding; P:tRNA processing; P:tRNA splicing, via endonucleolytic cleavage and ligation; C:tRNA-splicing ligase complex		IPR023572 (G3DSA:3.55.10.GENE3D); IPR023572 (PFAM); IPR002804 (PANTHER); PTHR12682:SF11 (PANTHER); IPR023572 (PRODOM); IPR023572 (SUPERFAMILY)
NM_001139815.1	lunapark-B-like isoform X1	2094	50	0	75.74%	7	C:endoplasmic reticulum membrane; F:metal ion binding; C:endoplasmic reticulum tubular network; C:membrane; C:integral component of membrane; C:endoplasmic reticulum; P:endoplasmic reticulum tubular network organization		Coil (COILS); Coil (COILS); IPR019273 (PFAM); PTHR22166 (PANTHER); PTHR22166:SF14 (PANTHER); NON_CYTOPLASMIC_DOMAIN (PHOBIUS); TRANSMEMBRANE (PHOBIUS); CYTOPLASMIC_DOMAIN (PHOBIUS); CYTOPLASMIC_DOMAIN (PHOBIUS); TRANSMEMBRANE (PHOBIUS); TMhelix (TMHMM); TMhelix (TMHMM)
NM_001139817.1	phenylalanine--tRNA ligase beta subunit	2584	50	0	91.06%	11	F:magnesium ion binding; F:nucleotide binding; F:ATP binding; F:aminoacyl-tRNA ligase activity; F:RNA binding; C:cytoplasm; F:phenylalanine-tRNA ligase activity; C:membrane; P:phenylalanyl-tRNA aminoacylation; C:phenylalanine-tRNA ligase complex; F:ligase activity		IPR005146 (SMART); IPR005147 (SMART); IPR005146 (PFAM); IPR020825 (G3DSA:3.50.40.GENE3D); IPR005147 (G3DSA:3.30.56.GENE3D); G3DSA:3.30.930.10 (GENE3D); IPR005147 (PFAM); IPR004531 (TIGRFAM); PTHR10947 (PANTHER); IPR005147 (PROSITE_PROFILES); IPR009061 (SUPERFAMILY); IPR020825 (SUPERFAMILY); SSF55681 (SUPERFAMILY); IPR009061 (SUPERFAMILY)
NM_001139818.1	beclin-1	3002	50	0	93.92%	57	F:phosphatidylinositol 3-kinase binding; C:phosphatidylinositol 3-kinase complex, class III, type II; C:phosphatidylinositol 3-kinase complex, class III, type I; P:late endosome to vacuole transport; C:Golgi apparatus; C:endoplasmic reticulum membrane; P:receptor catabolic process; P:autophagy; P:regulation of catalytic activity; P:apoptotic process; P:defense response to virus; P:mitophagy in re…		Coil (COILS); IPR029318 (PFAM); IPR007243 (PFAM); IPR032913 (PTHR12768:PANTHER); IPR007243 (PANTHER)
NM_001139819.1	Pre-mRNA-splicing regulator WTAP	2133	50	0	81.98%	12	C:nucleus; P:RNA splicing; C:nuclear membrane; P:regulation of alternative mRNA splicing, via spliceosome; C:nuclear speck; P:regulation of mRNA splicing, via spliceosome; C:MIS complex; P:regulation of apoptotic process; P:mRNA processing; P:cell cycle; C:nucleoplasm; P:mRNA methylation		Coil (COILS); Coil (COILS); Coil (COILS); Coil (COILS); IPR029732 (PFAM); PTHR15217 (PANTHER); IPR033757 (PTHR15217:PANTHER)
NM_001139820.1	dnaJ homolog subfamily C member 1	2274	50	0	77.64%	21	P:regulation of protein secretion; P:positive regulation of ATPase activity; P:negative regulation of proteolysis; C:endoplasmic reticulum; P:protein folding; F:ATPase activator activity; C:organelle membrane; C:plasma membrane; C:endoplasmic reticulum membrane; P:regulation of translation; F:DNA binding; C:nucleus; C:endoplasmic reticulum lumen; C:nuclear membrane; F:protein binding; F:ribosome …		Coil (COILS); Coil (COILS); IPR001623 (PRINTS); IPR001005 (SMART); IPR001623 (SMART); IPR001623 (G3DSA:1.10.287.GENE3D); IPR009057 (G3DSA:1.10.10.GENE3D); IPR001623 (PFAM); IPR001005 (PFAM); PTHR24078 (PANTHER); PTHR24078:SF204 (PANTHER); PTHR24078 (PANTHER); IPR018253 (PROSITE_PATTERNS); SIGNAL_PEPTIDE_N_REGION (PHOBIUS); SIGNAL_PEPTIDE_C_REGION (PHOBIUS); SIGNAL_PEPTIDE_H_REGION (PHOBIUS); CYTO…
NM_001139821.1	DNA replication licensing factor MCM5	2810	50	0	93.52%	30	F:ATPase activity; P:chordate embryonic development; P:DNA replication; P:regulation of DNA-dependent DNA replication initiation; F:helicase activity; C:MCM complex; P:heme oxidation; P:mitotic cell cycle; P:DNA unwinding involved in DNA replication; C:nucleoplasm; F:nucleotide binding; F:DNA replication origin binding; F:ATP binding; P:DNA duplex unwinding; P:DNA replication initiation; F:heme o…		IPR008048 (PRINTS); IPR001208 (PRINTS); IPR031327 (SMART); IPR003593 (SMART); IPR001208 (PFAM); IPR027925 (PFAM); IPR027417 (G3DSA:3.40.50.GENE3D); G3DSA:3.30.1640.10 (GENE3D); G3DSA:2.40.50.140 (GENE3D); IPR033762 (PFAM); PTHR11630:SF42 (PANTHER); PTHR11630 (PANTHER); IPR018525 (PROSITE_PATTERNS); IPR001208 (PROSITE_PROFILES); IPR012340 (SUPERFAMILY); IPR027417 (SUPERFAMILY)
NM_001139824.1	Zinc transporter 6	2316	50	0	84.32%	14	P:response to zinc ion; P:transmembrane transport; P:regulation of sequestering of zinc ion; F:cation transmembrane transporter activity; F:zinc ion transmembrane transporter activity; C:Golgi apparatus; P:transport; P:ion transport; P:cation transport; P:zinc II ion transport; C:membrane; P:cation transmembrane transport; C:integral component of membrane; P:zinc II ion transmembrane transport		IPR002524 (TIGRFAM); IPR002524 (PFAM); IPR027469 (G3DSA:1.20.1510.GENE3D); PTHR11562:SF56 (PANTHER); IPR002524 (PANTHER); PTHR11562:SF56 (PANTHER); NON_CYTOPLASMIC_DOMAIN (PHOBIUS); TRANSMEMBRANE (PHOBIUS); TRANSMEMBRANE (PHOBIUS); CYTOPLASMIC_DOMAIN (PHOBIUS); TRANSMEMBRANE (PHOBIUS); TRANSMEMBRANE (PHOBIUS); NON_CYTOPLASMIC_DOMAIN (PHOBIUS); CYTOPLASMIC_DOMAIN (PHOBIUS); NON_CYTOPLASMIC_DOMAIN …
NM_001139825.1	cation-dependent mannose-6-phosphate receptor	3311	50	5.4e-174	74.16%	9	C:trans-Golgi network; F:protein domain specific binding; F:mannose binding; P:mannose transport; C:membrane; C:integral component of membrane; P:protein targeting to lysosome; C:lytic vacuole; F:mannose transmembrane transporter activity		IPR000296 (PRINTS); IPR009011 (G3DSA:2.70.130.GENE3D); IPR028927 (PFAM); PTHR15071 (PANTHER); NON_CYTOPLASMIC_DOMAIN (PHOBIUS); SIGNAL_PEPTIDE_C_REGION (PHOBIUS); SIGNAL_PEPTIDE_H_REGION (PHOBIUS); SIGNAL_PEPTIDE (PHOBIUS); CYTOPLASMIC_DOMAIN (PHOBIUS); TRANSMEMBRANE (PHOBIUS); SIGNAL_PEPTIDE_N_REGION (PHOBIUS); SignalP-TM (SIGNALP_GRAM_POSITIVE); SignalP-noTM (SIGNALP_EUK); IPR009011 (SUPERFAMIL…
NM_001139826.1	Integral membrane 2A	2640	50	4.14e-177	77.54%	8	C:extracellular exosome; C:membrane; C:integral component of membrane; P:nervous system development; C:Golgi apparatus; P:negative regulation of amyloid precursor protein biosynthetic process; F:beta-amyloid binding; C:plasma membrane		IPR007084 (SMART); IPR007084 (PFAM); PTHR10962 (PANTHER); PTHR10962:SF7 (PANTHER); CYTOPLASMIC_DOMAIN (PHOBIUS); TRANSMEMBRANE (PHOBIUS); NON_CYTOPLASMIC_DOMAIN (PHOBIUS); IPR007084 (PROSITE_PROFILES); TMhelix (TMHMM)
NM_001139827.1	LIM and senescent cell antigen-like-containing domain 1 isoform X3	2174	50	0	97.46%	33	P:chordate embryonic development; P:heart contraction; P:protein heterooligomerization; P:positive regulation of GTPase activity; C:focal adhesion; P:negative regulation of transcription, DNA-templated; P:negative regulation of neural precursor cell proliferation; P:positive regulation of cell-substrate adhesion; P:positive regulation of integrin-mediated signaling pathway; P:cell-matrix adhesion…		IPR001781 (SMART); IPR017351 (PIRSF); IPR001781 (G3DSA:2.10.110.GENE3D); IPR001781 (PFAM); IPR017351 (PANTHER); IPR001781 (PROSITE_PATTERNS); IPR001781 (PROSITE_PATTERNS); IPR001781 (PROSITE_PATTERNS); IPR001781 (PROSITE_PATTERNS); IPR001781 (PROSITE_PROFILES); IPR001781 (PROSITE_PROFILES); IPR001781 (PROSITE_PROFILES); IPR001781 (PROSITE_PROFILES); IPR001781 (PROSITE_PROFILES); SSF57716 (SUPERFA…
NM_001139829.1	Krueppel-like factor 11	2427	50	0	64.44%	11	P:negative regulation of transcription from RNA polymerase II promoter; F:nucleic acid binding; P:biological_process; F:transcription factor activity, sequence-specific DNA binding; P:negative regulation of transcription, DNA-templated; F:metal ion binding; P:regulation of transcription involved in G1/S transition of mitotic cell cycle; P:negative regulation of cell proliferation; P:positive regu…		IPR015880 (SMART); IPR013087 (G3DSA:3.30.160.GENE3D); IPR013087 (G3DSA:3.30.160.GENE3D); PTHR24409 (PANTHER); IPR007087 (PROSITE_PATTERNS); IPR007087 (PROSITE_PATTERNS); IPR007087 (PROSITE_PATTERNS); IPR007087 (PROSITE_PROFILES); IPR007087 (PROSITE_PROFILES); IPR007087 (PROSITE_PROFILES); SSF57667 (SUPERFAMILY); SSF57667 (SUPERFAMILY)
NM_001139830.1	glycogenin-1 isoform X2	3588	50	0	87.34%	4	F:transferase activity, transferring glycosyl groups; F:glycogenin glucosyltransferase activity; F:transferase activity; C:cellular_component		IPR002495 (PFAM); IPR029044 (G3DSA:3.90.550.GENE3D); PTHR11183 (PANTHER); PTHR11183:SF18 (PANTHER); IPR029044 (SUPERFAMILY)
NM_001139831.1	AP-1 complex subunit sigma-2 isoform X1	2303	50	2.05e-89	96.48%	26	P:protein transport; F:protein transporter activity; C:Golgi membrane; C:Golgi apparatus; P:visual learning; P:fat cell differentiation; P:intracellular protein transport; C:clathrin-coated endocytic vesicle membrane; P:vesicle-mediated transport; C:clathrin-coated pit; P:regulation of defense response to virus by virus; C:intracellular membrane-bounded organelle; C:cytosol; C:cytoplasmic vesicle…		IPR022775 (PFAM); G3DSA:3.30.450.60 (GENE3D); IPR016635 (PIRSF); PTHR11753:SF19 (PANTHER); IPR016635 (PANTHER); IPR000804 (PROSITE_PATTERNS); IPR011012 (SUPERFAMILY)
NM_001139832.1	Arachidonate 5-lipoxygenase	2329	50	0	89.52%	22	F:oxidoreductase activity, acting on single donors with incorporation of molecular oxygen, incorporation of two atoms of oxygen; F:arachidonic acid monooxygenase activity; P:leukotriene metabolic process; F:arachidonate 5-lipoxygenase activity; C:nuclear envelope lumen; F:leukotriene-C4 synthase activity; P:leukotriene production involved in inflammatory response; C:nuclear envelope; F:dioxygenas…		IPR013819 (PRINTS); IPR001885 (PRINTS); IPR001024 (SMART); IPR013819 (PFAM); G3DSA:1.20.245.10 (GENE3D); IPR001024 (PFAM); IPR001024 (G3DSA:2.60.60.GENE3D); G3DSA:3.10.450.60 (GENE3D); IPR000907 (PANTHER); PTHR11771:SF5 (PANTHER); IPR020833 (PROSITE_PATTERNS); IPR001024 (PROSITE_PROFILES); IPR013819 (PROSITE_PROFILES); IPR001024 (SUPERFAMILY); IPR013819 (SUPERFAMILY)
NM_001139833.1	Nuclear pore complex Nup107	3116	50	0	83.02%	20	C:nuclear pore outer ring; P:transmembrane transport; F:porin activity; C:pore complex; P:regulation of transcription, DNA-templated; C:condensed chromosome kinetochore; P:nuclear pore complex assembly; C:kinetochore; P:posttranscriptional tethering of RNA polymerase II gene DNA at nuclear periphery; F:nucleocytoplasmic transporter activity; P:transport; C:nuclear pore; C:nucleoplasm; P:mRNA expo…		IPR007252 (PFAM); IPR007252 (PANTHER)
NM_001139836.1	FAM69B	2581	50	0	88.6%	5	C:endoplasmic reticulum membrane; F:calcium ion binding; C:membrane; C:integral component of membrane; C:endoplasmic reticulum		IPR029244 (SMART); IPR029244 (PFAM); IPR011992 (G3DSA:1.10.238.GENE3D); IPR022049 (PFAM); PTHR21093 (PANTHER); PTHR21093:SF3 (PANTHER); NON_CYTOPLASMIC_DOMAIN (PHOBIUS); SIGNAL_PEPTIDE_C_REGION (PHOBIUS); TRANSMEMBRANE (PHOBIUS); SIGNAL_PEPTIDE_H_REGION (PHOBIUS); SIGNAL_PEPTIDE (PHOBIUS); CYTOPLASMIC_DOMAIN (PHOBIUS); SIGNAL_PEPTIDE_N_REGION (PHOBIUS); SignalP-TM (SIGNALP_EUK); IPR011992 (SUPERF…
NM_001139837.1	Ubiquilin-4	3188	50	0	82.36%				IPR000626 (SMART); IPR006636 (SMART); IPR015940 (SMART); G3DSA:1.10.8.10 (GENE3D); IPR015940 (PFAM); G3DSA:3.10.20.90 (GENE3D); IPR000626 (PFAM); IPR015496 (PANTHER); PTHR10677:SF21 (PANTHER); PTHR10677:SF21 (PANTHER); IPR015496 (PANTHER); IPR015940 (PROSITE_PROFILES); IPR000626 (PROSITE_PROFILES); IPR029071 (SUPERFAMILY); IPR009060 (SUPERFAMILY)
NM_001139838.1	TM2 domain-containing 3	2174	50	6.47e-157	85.02%	3	C:membrane; C:integral component of membrane; F:molecular_function		IPR007829 (PFAM); PTHR21016:SF7 (PANTHER); PTHR21016 (PANTHER); TRANSMEMBRANE (PHOBIUS); CYTOPLASMIC_DOMAIN (PHOBIUS); NON_CYTOPLASMIC_DOMAIN (PHOBIUS); SignalP-noTM (SIGNALP_EUK); TMhelix (TMHMM); TMhelix (TMHMM)
NM_001139839.1	N-acetylneuraminate lyase	1861	50	0	82.84%	8	P:carbohydrate metabolic process; F:N-acetylneuraminate lyase activity; C:cytoplasm; P:N-acetylneuraminate catabolic process; F:catalytic activity; P:metabolic process; F:lyase activity; C:cellular_component		IPR002220 (PRINTS); IPR002220 (SMART); IPR002220 (PFAM); IPR013785 (G3DSA:3.20.20.GENE3D); IPR002220 (PIRSF); PTHR12128:SF21 (PANTHER); IPR002220 (PANTHER); IPR020624 (PROSITE_PATTERNS); SSF51569 (SUPERFAMILY)
NM_001139840.1	collectrin	2054	50	4.52e-139	73.4%	12	C:extracellular exosome; C:brush border membrane; C:cytoplasm; F:peptidyl-dipeptidase activity; C:membrane; P:proteolysis; C:integral component of membrane; P:positive regulation of amino acid transport; P:positive regulation of insulin secretion involved in cellular response to glucose stimulus; P:positive regulation of SNARE complex assembly; P:positive regulation of calcium ion-dependent exocy…		IPR031588 (PFAM); IPR001548 (PANTHER); PTHR10514:SF26 (PANTHER); NON_CYTOPLASMIC_DOMAIN (PHOBIUS); SIGNAL_PEPTIDE_H_REGION (PHOBIUS); CYTOPLASMIC_DOMAIN (PHOBIUS); TRANSMEMBRANE (PHOBIUS); SIGNAL_PEPTIDE_N_REGION (PHOBIUS); SIGNAL_PEPTIDE (PHOBIUS); SIGNAL_PEPTIDE_C_REGION (PHOBIUS); SignalP-TM (SIGNALP_GRAM_POSITIVE); SignalP-noTM (SIGNALP_GRAM_NEGATIVE); SignalP-noTM (SIGNALP_EUK); TMhelix (TMH…
NM_001139841.1	F-box only 4	2203	50	0	68.16%	10	F:ubiquitin-protein transferase activity; F:protein homodimerization activity; C:ubiquitin ligase complex; P:protein polyubiquitination; P:positive regulation of protein ubiquitination; P:SCF-dependent proteasomal ubiquitin-dependent protein catabolic process; P:telomere maintenance; C:SCF ubiquitin ligase complex; P:protein ubiquitination; P:ubiquitin-dependent protein catabolic process		IPR001810 (SMART); IPR001810 (PFAM); G3DSA:1.20.1280.50 (GENE3D); PTHR16008:SF4 (PANTHER); PTHR16008 (PANTHER); IPR001810 (PROSITE_PROFILES); IPR001810 (SUPERFAMILY)
NM_001139842.1	prune homolog 2-like isoform X1	2447	50	0	84.04%	6	C:cytoplasm; F:metal ion binding; C:membrane; P:apoptotic process; C:integral component of membrane; F:pyrophosphatase activity		IPR001251 (SMART); IPR022181 (PFAM); IPR001251 (G3DSA:3.40.525.GENE3D); IPR001251 (PFAM); PTHR12112 (PANTHER); PTHR12112:SF11 (PANTHER); IPR001251 (PROSITE_PROFILES); IPR001251 (SUPERFAMILY)
NM_001139843.1	vesicle-fusing ATPase isoform X1	3427	50	0	95.58%	34	F:ATPase activity; C:myelin sheath; P:Schwann cell development; P:afferent axon development in posterior lateral line nerve; P:Golgi to plasma membrane protein transport; P:myelination of posterior lateral line nerve axons; P:hypothalamus development; P:intracellular protein transport; P:myelination of anterior lateral line nerve axons; C:Golgi stack; P:potassium ion transport; F:nucleotide bindi…
NM_001139844.1	bone morphogenetic 4	2384	50	0	90.7%	262	P:cranial suture morphogenesis; P:positive regulation of store-operated calcium channel activity; P:embryonic hemopoiesis; P:endoderm development; P:post-embryonic development; P:tongue morphogenesis; P:BMP signaling pathway involved in mesodermal cell fate specification; P:hematopoietic progenitor cell differentiation; P:activation of MAPKK activity; P:negative regulation of transcription, DNA-t…		IPR002405 (PRINTS); IPR001839 (SMART); IPR001111 (PFAM); IPR001839 (PFAM); IPR029034 (G3DSA:2.10.90.GENE3D); PTHR11848:SF165 (PANTHER); IPR015615 (PANTHER); IPR017948 (PROSITE_PATTERNS); IPR001839 (PROSITE_PROFILES); IPR029034 (SUPERFAMILY)
NM_001139845.1	UDP-N-acetylglucosamine--dolichyl-phosphate N-acetylglucosaminephosphotransferase	2438	50	0	92%	12	C:endoplasmic reticulum membrane; F:UDP-N-acetylglucosamine-dolichyl-phosphate N-acetylglucosaminephosphotransferase activity; P:dolichol biosynthetic process; F:UDP-N-acetylglucosamine-lysosomal-enzyme N-acetylglucosaminephosphotransferase activity; C:intracellular membrane-bounded organelle; C:membrane; C:integral component of membrane; P:protein N-linked glycosylation; P:UDP-N-acetylglucosamin…		IPR000715 (PFAM); PTHR10571:SF0 (PANTHER); IPR033895 (PANTHER); TRANSMEMBRANE (PHOBIUS); NON_CYTOPLASMIC_DOMAIN (PHOBIUS); TRANSMEMBRANE (PHOBIUS); TRANSMEMBRANE (PHOBIUS); TRANSMEMBRANE (PHOBIUS); CYTOPLASMIC_DOMAIN (PHOBIUS); NON_CYTOPLASMIC_DOMAIN (PHOBIUS); TRANSMEMBRANE (PHOBIUS); CYTOPLASMIC_DOMAIN (PHOBIUS); TRANSMEMBRANE (PHOBIUS); TRANSMEMBRANE (PHOBIUS); CYTOPLASMIC_DOMAIN (PHOBIUS); TR…
NM_001139846.1	group XV phospholipase A2	2029	50	0	84.16%	22	F:transferase activity, transferring acyl groups; P:fatty acid catabolic process; F:O-acyltransferase activity; P:glycerophospholipid metabolic process; P:ceramide metabolic process; C:extracellular region; F:phospholipid binding; P:fatty acid metabolic process; P:phosphatidylethanolamine catabolic process; C:lysosome; F:lysophospholipase activity; C:extracellular space; C:extracellular exosome; …		IPR003386 (PFAM); IPR029058 (G3DSA:3.40.50.GENE3D); PTHR11440 (PANTHER); PTHR11440:SF47 (PANTHER); SIGNAL_PEPTIDE_N_REGION (PHOBIUS); NON_CYTOPLASMIC_DOMAIN (PHOBIUS); SIGNAL_PEPTIDE (PHOBIUS); SIGNAL_PEPTIDE_C_REGION (PHOBIUS); SIGNAL_PEPTIDE_H_REGION (PHOBIUS); SignalP-noTM (SIGNALP_EUK); IPR029058 (SUPERFAMILY)
NM_001139850.1	Microtubule-associated RP EB family member 1	2496	50	7.64e-112	90.42%	19	P:positive regulation of microtubule plus-end binding; P:biological_process; C:microtubule cytoskeleton; P:positive regulation of cyclin-dependent protein serine/threonine kinase activity; C:microtubule plus-end; P:mitotic nuclear division; C:cytoplasmic microtubule; C:cellular_component; P:cell cycle; C:plasma membrane; F:microtubule binding; C:microtubule; P:cell division; F:protein binding; C:…		IPR001715 (PFAM); IPR001715 (G3DSA:1.10.418.GENE3D); IPR027328 (PANTHER); IPR001715 (SUPERFAMILY)
NM_001139851.1	saccharopine dehydrogenase-like oxidoreductase	1944	50	0	86.12%	9	C:lipid particle; C:nucleus; F:oxidoreductase activity; C:mitochondrion; C:membrane; C:integral component of membrane; P:oxidation-reduction process; C:midbody; C:cellular_component		IPR005097 (PFAM); IPR016040 (G3DSA:3.40.50.GENE3D); PTHR12286:SF5 (PANTHER); PTHR12286 (PANTHER); CYTOPLASMIC_DOMAIN (PHOBIUS); NON_CYTOPLASMIC_DOMAIN (PHOBIUS); TRANSMEMBRANE (PHOBIUS); IPR016040 (SUPERFAMILY); TMhelix (TMHMM)
NM_001139852.1	interferon regulatory factor 5	2534	50	0	79.58%	23	P:response to peptidoglycan; P:G-protein coupled receptor signaling pathway; P:signal transduction; P:response to muramyl dipeptide; P:adenylate cyclase-inhibiting dopamine receptor signaling pathway; P:regulation of transcription, DNA-templated; F:regulatory region DNA binding; P:homophilic cell adhesion via plasma membrane adhesion molecules; P:positive regulation of transcription from RNA poly…		IPR001346 (PRINTS); IPR001346 (SMART); IPR019471 (SMART); IPR019471 (PFAM); IPR011991 (G3DSA:1.10.10.GENE3D); IPR001346 (PFAM); IPR017855 (G3DSA:2.60.200.GENE3D); IPR029838 (PTHR11949:PANTHER); IPR029838 (PTHR11949:PANTHER); PTHR11949 (PANTHER); PTHR11949 (PANTHER); IPR001346 (PROSITE_PROFILES); IPR011991 (SUPERFAMILY); IPR008984 (SUPERFAMILY)
NM_001139853.1	interferon regulatory factor 2-binding 2-B-like	2148	50	0	82.56%	4	C:nucleus; F:metal ion binding; P:transcription, DNA-templated; P:regulation of transcription, DNA-templated		IPR022750 (PFAM); PTHR10816 (PANTHER); PTHR10816:SF18 (PANTHER); SSF57850 (SUPERFAMILY)
NM_001139854.1	solute carrier family 25 member 39-like isoform X1	2356	50	0	89.1%	11	P:transmembrane transport; F:structural constituent of ribosome; P:manganese ion transport; C:mitochondrion; C:membrane; C:integral component of membrane; P:heme biosynthetic process; F:metallochaperone activity; P:transport; C:mitochondrial inner membrane; P:translation		IPR002067 (PRINTS); IPR023395 (G3DSA:1.50.40.GENE3D); IPR018108 (PFAM); PTHR24089 (PANTHER); PTHR24089:SF213 (PANTHER); NON_CYTOPLASMIC_DOMAIN (PHOBIUS); CYTOPLASMIC_DOMAIN (PHOBIUS); TRANSMEMBRANE (PHOBIUS); CYTOPLASMIC_DOMAIN (PHOBIUS); TRANSMEMBRANE (PHOBIUS); IPR018108 (PROSITE_PROFILES); IPR018108 (PROSITE_PROFILES); IPR018108 (PROSITE_PROFILES); IPR023395 (SUPERFAMILY); TMhelix (TMHMM); TMh…
NM_001139856.1	acyl-coenzyme A thioesterase 1-like	3221	50	0	81.32%	4	P:acyl-CoA metabolic process; F:thiolester hydrolase activity; C:membrane; C:integral component of membrane		IPR029058 (G3DSA:3.40.50.GENE3D); IPR016662 (PIRSF); IPR006862 (PFAM); IPR014940 (PFAM); PTHR10824 (PANTHER); PTHR10824:SF14 (PANTHER); TRANSMEMBRANE (PHOBIUS); CYTOPLASMIC_DOMAIN (PHOBIUS); NON_CYTOPLASMIC_DOMAIN (PHOBIUS); IPR029058 (SUPERFAMILY)
NM_001139857.1	Pyridoxal phosphate phosphatase PHOSPHO2	2369	50	6.37e-147	76.62%	4	P:metabolic process; F:phosphatase activity; P:dephosphorylation; C:cellular_component		IPR006384 (TIGRFAM); IPR023214 (G3DSA:3.40.50.GENE3D); IPR016965 (PFAM); IPR006383 (TIGRFAM); IPR016965 (PIRSF); PTHR20889:SF1 (PANTHER); PTHR20889 (PANTHER); IPR023214 (SUPERFAMILY)
NM_001139858.1	CREG2	1741	50	0	74.22%	8	F:FMN binding; F:oxidoreductase activity; C:membrane; C:integral component of membrane; P:oxidation-reduction process; C:endoplasmic reticulum; C:Golgi apparatus; C:cellular_component		IPR014631 (PIRSF); PF13883 (PFAM); IPR012349 (G3DSA:2.30.110.GENE3D); PTHR13343 (PANTHER); PTHR13343:SF15 (PANTHER); SIGNAL_PEPTIDE_N_REGION (PHOBIUS); SIGNAL_PEPTIDE (PHOBIUS); SIGNAL_PEPTIDE_H_REGION (PHOBIUS); SIGNAL_PEPTIDE_C_REGION (PHOBIUS); NON_CYTOPLASMIC_DOMAIN (PHOBIUS); SignalP-noTM (SIGNALP_EUK); IPR012349 (SUPERFAMILY)
NM_001139862.1	YIF1A	2010	50	0	85.54%	13	P:protein transport; C:endoplasmic reticulum; C:Golgi membrane; C:Golgi apparatus; C:endoplasmic reticulum-Golgi intermediate compartment; P:transport; F:molecular_function; C:endoplasmic reticulum membrane; P:vesicle-mediated transport; C:microtubule organizing center; C:intracellular membrane-bounded organelle; C:membrane; C:integral component of membrane		PF03878 (PFAM); PTHR14083:SF2 (PANTHER); IPR005578 (PANTHER); CYTOPLASMIC_DOMAIN (PHOBIUS); NON_CYTOPLASMIC_DOMAIN (PHOBIUS); TRANSMEMBRANE (PHOBIUS); TRANSMEMBRANE (PHOBIUS); CYTOPLASMIC_DOMAIN (PHOBIUS); TRANSMEMBRANE (PHOBIUS); NON_CYTOPLASMIC_DOMAIN (PHOBIUS); CYTOPLASMIC_DOMAIN (PHOBIUS); TRANSMEMBRANE (PHOBIUS); NON_CYTOPLASMIC_DOMAIN (PHOBIUS); TRANSMEMBRANE (PHOBIUS); TMhelix (TMHMM); TMh…
NM_001139865.1	Calponin-3	2257	50	0	89.52%	14	C:postsynaptic density; P:negative regulation of ATPase activity; P:actomyosin structure organization; C:neuronal cell body; C:cellular_component; F:microtubule binding; P:epithelial cell differentiation; C:dendrite; F:calmodulin binding; F:actin binding; C:focal adhesion; C:cytoplasm; C:dendritic spine; C:actin cytoskeleton		IPR001997 (PRINTS); IPR003096 (PRINTS); IPR001715 (SMART); IPR001715 (G3DSA:1.10.418.GENE3D); IPR000557 (PFAM); IPR001715 (PFAM); PTHR18959:SF46 (PANTHER); PTHR18959 (PANTHER); IPR000557 (PROSITE_PATTERNS); IPR000557 (PROSITE_PATTERNS); IPR000557 (PROSITE_PATTERNS); IPR000557 (PROSITE_PROFILES); IPR000557 (PROSITE_PROFILES); IPR001715 (PROSITE_PROFILES); IPR000557 (PROSITE_PROFILES); IPR001715 (S…
NM_001139866.1	pescadillo homolog	2561	50	0	86.72%	22	P:cell proliferation; P:oligodendrocyte differentiation; P:nucleolus organization; P:ribosome biogenesis; P:rRNA processing; C:nucleolus; P:maturation of 5.8S rRNA from tricistronic rRNA transcript (SSU-rRNA, 5.8S rRNA, LSU-rRNA); C:nucleoplasm; F:poly(A) RNA binding; P:maturation of LSU-rRNA from tricistronic rRNA transcript (SSU-rRNA, 5.8S rRNA, LSU-rRNA); C:condensed chromosome; C:nucleus; F:R…		Coil (COILS); Coil (COILS); Coil (COILS); IPR001357 (SMART); IPR001357 (G3DSA:3.40.50.GENE3D); IPR010613 (PFAM); IPR001357 (PFAM); PTHR12221 (PANTHER); IPR010613 (HAMAP); IPR001357 (PROSITE_PROFILES); IPR001357 (SUPERFAMILY)
NM_001139867.1	Serine threonine- kinase Pim-3	2798	50	0	91.22%	14	P:negative regulation of insulin secretion involved in cellular response to glucose stimulus; P:protein autophosphorylation; F:protein kinase activity; F:protein serine/threonine kinase activity; P:protein phosphorylation; P:regulation of mitotic cell cycle; F:nucleotide binding; F:ATP binding; C:cytoplasm; P:negative regulation of apoptotic process; P:apoptotic process; P:phosphorylation; F:tran…		IPR000719 (SMART); IPR000719 (PFAM); G3DSA:3.30.200.20 (GENE3D); G3DSA:1.10.510.10 (GENE3D); IPR017348 (PIRSF); PTHR22984:SF8 (PANTHER); PTHR22984 (PANTHER); IPR017441 (PROSITE_PATTERNS); IPR008271 (PROSITE_PATTERNS); IPR000719 (PROSITE_PROFILES); IPR011009 (SUPERFAMILY)
NM_001139869.1	choline ethanolaminephosphotransferase 1 isoform X1	3386	50	0	91.68%	18	F:diacylglycerol cholinephosphotransferase activity; P:phospholipid biosynthetic process; C:endoplasmic reticulum; C:extracellular region; F:hormone activity; P:phosphatidylcholine biosynthetic process; C:endoplasmic reticulum membrane; C:nucleus; C:nuclear membrane; P:phosphatidylethanolamine biosynthetic process; P:CDP-choline pathway; F:ethanolaminephosphotransferase activity; F:metal ion bind…		IPR000462 (PFAM); IPR014472 (PIRSF); PTHR10414:SF27 (PANTHER); IPR014472 (PANTHER); IPR000462 (PROSITE_PATTERNS); NON_CYTOPLASMIC_DOMAIN (PHOBIUS); TRANSMEMBRANE (PHOBIUS); CYTOPLASMIC_DOMAIN (PHOBIUS); TRANSMEMBRANE (PHOBIUS); TRANSMEMBRANE (PHOBIUS); NON_CYTOPLASMIC_DOMAIN (PHOBIUS); TRANSMEMBRANE (PHOBIUS); CYTOPLASMIC_DOMAIN (PHOBIUS); NON_CYTOPLASMIC_DOMAIN (PHOBIUS); TRANSMEMBRANE (PHOBIUS)…
NM_001139870.1	syntaxin-3 isoform X1	2338	50	1.92e-177	95.04%	16	P:membrane fusion; C:synaptic vesicle; F:SNAP receptor activity; F:SNARE binding; P:intracellular protein transport; P:exocytosis; C:intracellular; C:plasma membrane; P:synaptic vesicle docking; C:presynapse; P:vesicle-mediated transport; P:vesicle docking; P:synaptic vesicle fusion to presynaptic active zone membrane; C:membrane; C:integral component of membrane; C:SNARE complex		Coil (COILS); Coil (COILS); IPR006011 (SMART); IPR000727 (SMART); G3DSA:1.20.58.70 (GENE3D); G3DSA:1.20.5.110 (GENE3D); IPR006011 (PFAM); IPR000727 (PFAM); PTHR19957 (PANTHER); IPR031186 (PTHR19957:PANTHER); IPR006012 (PROSITE_PATTERNS); CYTOPLASMIC_DOMAIN (PHOBIUS); TRANSMEMBRANE (PHOBIUS); NON_CYTOPLASMIC_DOMAIN (PHOBIUS); IPR000727 (PROSITE_PROFILES); IPR010989 (SUPERFAMILY); TMhelix (TMHMM)
NM_001139873.1	ubiquitin 3	2948	50	6.1e-72	92.28%	6	P:biological_process; C:extracellular exosome; C:membrane; F:molecular_function; C:intracellular; C:plasma membrane		IPR017000 (PIRSF); G3DSA:3.10.20.90 (GENE3D); PF13881 (PFAM); PTHR13169:SF2 (PANTHER); PTHR13169 (PANTHER); IPR000626 (PROSITE_PROFILES); IPR029071 (SUPERFAMILY)
NM_001139874.1	Small VCP p97-interacting	2003	50	2.33e-29	81.12%	14	P:biological_process; P:negative regulation of retrograde protein transport, ER to cytosol; C:cellular_component; F:protein self-association; F:molecular_function; C:endoplasmic reticulum membrane; P:positive regulation of autophagy; C:extracellular exosome; P:negative regulation of protein complex assembly; P:positive regulation of protein lipidation; P:negative regulation of ER-associated ubiqu…		IPR031632 (PFAM); PTHR35269 (PANTHER); IPR031632 (PRODOM)
NM_001139880.1	ran GTPase-activating 1 isoform X1	2168	50	0	85.9%	3	P:signal transduction; F:GTPase activator activity; P:positive regulation of GTPase activity		SM00368 (SMART); IPR032675 (G3DSA:3.80.10.GENE3D); IPR001611 (PFAM); IPR009109 (G3DSA:1.25.40.GENE3D); IPR009109 (PFAM); PTHR24113:SF5 (PANTHER); IPR027038 (PANTHER); SSF52047 (SUPERFAMILY); IPR009109 (SUPERFAMILY)
NM_001139881.1	RAS guanyl-releasing 2	4267	50	0	82.88%	16	P:small GTPase mediated signal transduction; F:guanyl-nucleotide exchange factor activity; C:synapse; C:neuron projection; C:cell projection; C:intracellular; P:positive regulation of GTPase activity; C:plasma membrane; P:cellular response to calcium ion; C:cytoplasm; F:metal ion binding; F:calcium ion binding; C:membrane; C:cytosol; C:cell junction; P:intracellular signal transduction		Coil (COILS); IPR002048 (SMART); IPR001895 (SMART); IPR000651 (SMART); IPR002219 (SMART); IPR002048 (PFAM); IPR002219 (PFAM); IPR002048 (PFAM); G3DSA:3.30.60.20 (GENE3D); IPR001895 (G3DSA:1.10.840.GENE3D); IPR001895 (PFAM); IPR011992 (G3DSA:1.10.238.GENE3D); G3DSA:1.20.870.10 (GENE3D); PTHR23113:SF16 (PANTHER); PTHR23113 (PANTHER); IPR002219 (PROSITE_PATTERNS); IPR018247 (PROSITE_PATTERNS); IPR01…
NM_001139882.1	cleavage and polyadenylation specificity factor subunit 3	2637	50	0	93.94%	7	F:5'-3' exonuclease activity; P:RNA phosphodiester bond hydrolysis, endonucleolytic; P:nucleic acid phosphodiester bond hydrolysis; F:RNA binding; C:mRNA cleavage and polyadenylation specificity factor complex; P:mRNA 3'-end processing by stem-loop binding and cleavage; F:endoribonuclease activity		IPR001279 (SMART); IPR021718 (SMART); IPR022712 (SMART); IPR001279 (PFAM); IPR022712 (PFAM); IPR001279 (G3DSA:3.60.15.GENE3D); IPR021718 (PFAM); IPR011108 (PFAM); PTHR11203:SF11 (PANTHER); PTHR11203 (PANTHER); IPR001279 (SUPERFAMILY)
NM_001139883.1	NEDD8-activating enzyme E1 regulatory subunit	2600	50	0	90.46%	16	P:protein neddylation; P:regulation of apoptotic process; F:small protein activating enzyme activity; P:regulation of neuron apoptotic process; P:cell cycle; C:plasma membrane; C:nucleus; F:ubiquitin protein ligase binding; F:protein heterodimerization activity; F:NEDD8 activating enzyme activity; C:membrane; P:apoptotic process; C:integral component of membrane; C:cytosol; P:neuron apoptotic pro…		IPR030667 (PIRSF); IPR016040 (G3DSA:3.40.50.GENE3D); IPR000594 (PFAM); PTHR10953 (PANTHER); IPR000594 (SUPERFAMILY)
NM_001139886.1	DNA polymerase delta subunit 3	2060	50	0	72%	6	C:nucleus; P:base-excision repair; P:DNA replication; C:mitochondrion; P:nucleotide-excision repair, DNA gap filling; C:nucleoplasm		IPR019038 (PFAM); PTHR17598 (PANTHER)
NM_001139891.1	Phosphoacetylglucosamine mutase	2140	50	0	88%	14	F:intramolecular transferase activity, phosphotransferases; P:protein O-linked glycosylation; P:spermatogenesis; P:hemopoiesis; P:protein N-linked glycosylation; P:UDP-N-acetylglucosamine biosynthetic process; F:phosphoacetylglucosamine mutase activity; F:magnesium ion binding; P:carbohydrate metabolic process; F:phosphoglucomutase activity; F:metal ion binding; P:glucose 1-phosphate metabolic pr…		IPR016055 (G3DSA:3.40.120.GENE3D); IPR005844 (PFAM); IPR016657 (PIRSF); IPR005843 (PFAM); IPR016055 (G3DSA:3.40.120.GENE3D); IPR005843 (G3DSA:3.30.310.GENE3D); PTHR22573 (PANTHER); PTHR22573:SF15 (PANTHER); PTHR22573 (PANTHER); IPR016066 (PROSITE_PATTERNS); IPR016055 (SUPERFAMILY); IPR016055 (SUPERFAMILY); IPR005843 (SUPERFAMILY); IPR016055 (SUPERFAMILY)
NM_001139893.1	E3 ubiquitin- ligase RNF114	1948	50	4.17e-166	80.98%	15	F:ubiquitin protein ligase activity; F:zinc ion binding; P:multicellular organism development; P:spermatogenesis; P:protein polyubiquitination; C:intracellular; F:nucleic acid binding; C:nucleus; F:ubiquitin conjugating enzyme binding; C:cytoplasm; F:metal ion binding; P:cell differentiation; P:positive regulation of proteasomal ubiquitin-dependent protein catabolic process; F:ligase activity; P:…		IPR001841 (SMART); IPR027370 (PFAM); IPR008598 (PFAM); IPR013083 (G3DSA:3.30.40.GENE3D); PTHR23327:SF14 (PANTHER); PTHR23327 (PANTHER); IPR017907 (PROSITE_PATTERNS); IPR001841 (PROSITE_PROFILES); SSF57850 (SUPERFAMILY)
NM_001139896.1	Thimet oligopeptidase	2607	50	0	89.42%	8	C:mitochondrial intermembrane space; F:metal ion binding; P:peptide metabolic process; P:proteolysis; F:peptidase activity; F:metalloendopeptidase activity; F:metallopeptidase activity; F:hydrolase activity		Coil (COILS); IPR024077 (G3DSA:1.10.1370.GENE3D); IPR024079 (G3DSA:3.40.390.GENE3D); IPR024080 (G3DSA:1.20.1050.GENE3D); IPR001567 (PFAM); PTHR11804 (PANTHER); PTHR11804:SF50 (PANTHER); SSF55486 (SUPERFAMILY)
NM_001139900.1	FAM110A-like	2089	50	0	68.06%				IPR025739 (PFAM); IPR025741 (PFAM); PTHR14758:SF4 (PANTHER); IPR025740 (PANTHER)
NM_001139901.1	transcription factor jun-B-like	1789	50	0	85.68%	28	P:response to cytokine; P:heart contraction; F:RNA polymerase II core promoter proximal region sequence-specific DNA binding; P:response to radiation; P:response to cAMP; F:sequence-specific DNA binding; P:positive regulation of transcription from RNA polymerase II promoter; P:response to mechanical stimulus; P:negative regulation of transcription from RNA polymerase II promoter; C:transcription …		Coil (COILS); IPR002112 (PRINTS); IPR004827 (SMART); IPR005643 (PFAM); IPR004827 (PFAM); G3DSA:1.20.5.170 (GENE3D); IPR008917 (G3DSA:1.10.880.GENE3D); PTHR11462 (PANTHER); IPR029822 (PTHR11462:PANTHER); IPR004827 (PROSITE_PATTERNS); IPR004827 (PROSITE_PROFILES); SSF57959 (SUPERFAMILY); IPR008917 (SUPERFAMILY)
NM_001139906.1	HCLS1-associated X-1	2277	50	4.61e-163	58.16%	28	P:positive regulation of phosphatidylinositol 3-kinase signaling; C:sarcoplasmic reticulum; P:positive regulation of transcription from RNA polymerase II promoter; C:transcription factor complex; C:actin cytoskeleton; C:cytoplasmic vesicle; P:positive regulation of peptidyl-tyrosine phosphorylation; F:interleukin-1 binding; P:positive regulation of peptidyl-serine phosphorylation; C:lamellipodium…		IPR017248 (PIRSF); PTHR14938 (PANTHER)
NM_001139908.1	Double-strand break repair MRE11A	2685	50	0	83.7%	46	P:cell proliferation; P:DNA repair; P:mitotic G2 DNA damage checkpoint; C:site of double-strand break; C:PML body; F:protein C-terminus binding; C:chromosome; F:ATP-dependent DNA helicase activity; F:endodeoxyribonuclease activity; P:double-strand break repair via nonhomologous end joining; F:single-stranded DNA endodeoxyribonuclease activity; C:condensed nuclear chromosome; C:nucleoplasm; P:doub…		IPR007281 (SMART); IPR007281 (PFAM); IPR003701 (PIRSF); IPR029052 (G3DSA:3.60.21.GENE3D); IPR004843 (PFAM); IPR003701 (TIGRFAM); IPR003701 (PTHR10139:PANTHER); PTHR10139 (PANTHER); IPR029052 (SUPERFAMILY)
NM_001139909.1	poly(rC)-binding 2 isoform X1	2449	50	0	95.44%	9	F:nucleic acid binding; P:biological_process; F:ATP binding; F:RNA binding; C:membrane; C:integral component of membrane; F:protein kinase activity; P:protein phosphorylation; C:cellular_component		IPR004087 (SMART); IPR004088 (G3DSA:3.30.1370.GENE3D); IPR004088 (G3DSA:3.30.1370.GENE3D); IPR004088 (PFAM); PTHR10288:SF97 (PANTHER); PTHR10288 (PANTHER); IPR004088 (PROSITE_PROFILES); IPR004088 (PROSITE_PROFILES); IPR004088 (PROSITE_PROFILES); IPR004088 (SUPERFAMILY); IPR004088 (SUPERFAMILY); IPR004088 (SUPERFAMILY)
NM_001139910.1	U3 small nucleolar RNA-associated 18 homolog	2044	50	0	81.14%	7	C:small-subunit processome; P:maturation of SSU-rRNA from tricistronic rRNA transcript (SSU-rRNA, 5.8S rRNA, LSU-rRNA); C:nucleus; C:Pwp2p-containing subcomplex of 90S preribosome; C:nucleolus; F:molecular_function; F:poly(A) RNA binding		IPR001680 (SMART); IPR015943 (G3DSA:2.130.10.GENE3D); PTHR18359 (PANTHER); IPR017986 (PROSITE_PROFILES); IPR001680 (PROSITE_PROFILES); IPR017986 (SUPERFAMILY)
NM_001139912.1	40S ribosomal S2	2418	50	2.51e-165	97.7%	18	C:cytosolic small ribosomal subunit; C:ribosome; C:nucleoplasm; F:poly(A) RNA binding; P:translation; C:nucleus; F:RNA binding; C:extracellular exosome; F:structural constituent of ribosome; C:intracellular ribonucleoprotein complex; C:focal adhesion; C:cytoplasm; C:membrane; F:mRNA binding; F:fibroblast growth factor binding; C:small ribosomal subunit; P:positive regulation of transferase activi…
NM_001139913.1	CCAAT enhancer-binding beta	1634	50	0	69.26%	60	P:regulation of interleukin-6 biosynthetic process; C:condensed chromosome, centromeric region; F:RNA polymerase II regulatory region sequence-specific DNA binding; P:positive regulation of fat cell differentiation; P:transcription from RNA polymerase II promoter; P:fat cell differentiation; P:brown fat cell differentiation; F:transcriptional activator activity, RNA polymerase II core promoter pr…		Coil (COILS); IPR004827 (SMART); IPR016468 (PIRSF); G3DSA:1.20.5.170 (GENE3D); IPR004827 (PFAM); PTHR23334:SF21 (PANTHER); IPR031106 (PANTHER); IPR004827 (PROSITE_PROFILES); SSF57959 (SUPERFAMILY)
NM_001139915.1	cAMP-responsive element-binding -like 2	2689	50	6.46e-41	98.56%	11	F:DNA binding; C:nucleus; F:transcription factor activity, sequence-specific DNA binding; P:transcription, DNA-templated; P:positive regulation of transcription, DNA-templated; P:cell differentiation; P:positive regulation of glucose import; P:regulation of transcription, DNA-templated; P:positive regulation of fat cell differentiation; F:sequence-specific DNA binding; P:positive regulation of li…		no IPS match
NM_001139916.1	Filamin-binding LIM 1	2477	50	0	76.34%	14	P:single organismal cell-cell adhesion; P:regulation of cell shape; F:zinc ion binding; P:cell adhesion; C:cellular_component; C:cytoskeleton; C:focal adhesion; C:cytoplasm; F:metal ion binding; C:cell cortex; C:stress fiber; C:cell junction; P:regulation of integrin activation; F:filamin binding		IPR001781 (SMART); IPR001781 (G3DSA:2.10.110.GENE3D); IPR001781 (G3DSA:2.10.110.GENE3D); IPR001781 (PFAM); IPR001781 (G3DSA:2.10.110.GENE3D); PTHR24207:SF1 (PANTHER); PTHR24207 (PANTHER); IPR001781 (PROSITE_PATTERNS); IPR001781 (PROSITE_PATTERNS); IPR001781 (PROSITE_PROFILES); IPR001781 (PROSITE_PROFILES); IPR001781 (PROSITE_PROFILES); SignalP-TM (SIGNALP_GRAM_POSITIVE); SSF57716 (SUPERFAMILY); S…
NM_001139919.1	Golgi pH regulator	2309	50	0	96.98%	15	C:Golgi cisterna membrane; P:protein transport; F:voltage-gated ion channel activity; C:Golgi membrane; C:Golgi apparatus; P:skin development; P:transport; F:voltage-gated anion channel activity; P:ion transport; P:regulation of anion transmembrane transport; P:intracellular pH reduction; C:membrane; C:integral component of membrane; C:Golgi-associated vesicle membrane; P:regulation of ion transm…		IPR025969 (PFAM); IPR022535 (PFAM); IPR015672 (PANTHER); TRANSMEMBRANE (PHOBIUS); TRANSMEMBRANE (PHOBIUS); NON_CYTOPLASMIC_DOMAIN (PHOBIUS); NON_CYTOPLASMIC_DOMAIN (PHOBIUS); TRANSMEMBRANE (PHOBIUS); CYTOPLASMIC_DOMAIN (PHOBIUS); CYTOPLASMIC_DOMAIN (PHOBIUS); TRANSMEMBRANE (PHOBIUS); NON_CYTOPLASMIC_DOMAIN (PHOBIUS); CYTOPLASMIC_DOMAIN (PHOBIUS); CYTOPLASMIC_DOMAIN (PHOBIUS); TRANSMEMBRANE (PHOBI…
NM_001139920.1	cysteine--tRNA cytoplasmic isoform X2	4385	50	0	91.84%	12	F:nucleotide binding; P:tRNA aminoacylation for protein translation; F:ATP binding; F:aminoacyl-tRNA ligase activity; C:cytoplasm; F:metal ion binding; F:cysteine-tRNA ligase activity; C:cytosol; F:tRNA binding; F:ligase activity; P:translation; P:cysteinyl-tRNA aminoacylation		Coil (COILS); IPR024909 (PRINTS); IPR032678 (PFAM); IPR014729 (G3DSA:3.40.50.GENE3D); PTHR10890:SF3 (PANTHER); IPR024909 (PANTHER); IPR009080 (SUPERFAMILY); SSF52374 (SUPERFAMILY)
NM_001139921.1	Caspase-3	2142	50	0	82.88%	18	F:cysteine-type endopeptidase activity; F:cysteine-type peptidase activity; F:peptidase activity; F:molecular_function; P:keratinocyte differentiation; C:cell; F:cysteine-type endopeptidase activity involved in execution phase of apoptosis; P:erythrocyte differentiation; C:cytoplasm; P:cellular response to retinoic acid; P:regulation of collateral sprouting in absence of injury; P:positive regula…		IPR015917 (PRINTS); IPR015917 (SMART); PF00656 (PFAM); IPR029030 (G3DSA:3.40.50.GENE3D); IPR015470 (PTHR10454:PANTHER); PTHR10454 (PANTHER); IPR033139 (PROSITE_PATTERNS); IPR016129 (PROSITE_PATTERNS); IPR001309 (PROSITE_PROFILES); IPR002138 (PROSITE_PROFILES); IPR029030 (SUPERFAMILY)
NM_001139922.1	AKT-interacting isoform X1	1934	50	0	89.9%	20	P:lysosome organization; F:ubiquitin protein ligase activity; P:positive regulation of protein binding; P:endosome organization; P:protein transport; P:endosome to lysosome transport; C:Golgi apparatus; C:nucleolus; P:transport; C:plasma membrane; F:ubiquitin protein ligase binding; C:cytoplasm; C:FHF complex; P:early endosome to late endosome transport; P:apoptotic process; C:membrane; P:positiv…		SM00212 (SMART); IPR000608 (PFAM); IPR016135 (G3DSA:3.10.110.GENE3D); PTHR24067 (PANTHER); PTHR24067:SF41 (PANTHER); IPR000608 (PROSITE_PROFILES); IPR016135 (SUPERFAMILY)
NM_001139923.1	Beta-catenin-interacting 1	2397	50	2.49e-45	93.02%	23	P:anterior/posterior pattern specification; P:negative regulation of sequence-specific DNA binding transcription factor activity; F:beta-catenin binding; P:positive regulation of osteoblast differentiation; P:negative regulation of protein binding; P:negative regulation of transcription initiation from RNA polymerase II promoter; C:nucleoplasm; P:positive regulation of monocyte differentiation; P…		IPR009428 (PFAM); IPR009428 (G3DSA:1.10.10.GENE3D); PTHR16505:SF2 (PANTHER); PTHR16505 (PANTHER); IPR009428 (SUPERFAMILY)
NM_001139924.1	N-acylneuraminate cytidylyltransferase	2666	50	0	83.04%	11	C:nucleus; C:cell; F:nucleotidyltransferase activity; F:N-glycolylneuraminic acid (Neu5Gc) cytidylyltransferase activity; F:keto-deoxynonulosonic acid (KDN) cytidylyltransferase activity; C:cytoplasm; P:N-acetylneuraminate metabolic process; F:N-acylneuraminate cytidylyltransferase activity; C:membrane; C:cytosol; F:transferase activity		IPR003329 (PFAM); IPR029044 (G3DSA:3.90.550.GENE3D); IPR023214 (G3DSA:3.40.50.GENE3D); PTHR21485 (PANTHER); PTHR21485:SF3 (PANTHER); IPR029044 (SUPERFAMILY); IPR023214 (SUPERFAMILY)
NM_001139926.1	spliceosome RNA helicase DDX39B	1907	50	0	95.18%	46	F:ATPase activity; P:RNA splicing; P:positive regulation of translation; C:nuclear speck; F:RNA-dependent ATPase activity; F:helicase activity; P:termination of RNA polymerase II transcription; F:ATP-dependent protein binding; P:mRNA splicing, via spliceosome; F:ATP-dependent RNA helicase activity; C:nucleoplasm; F:nucleotide binding; F:ATP binding; F:RNA binding; P:positive regulation of vascula…		IPR001650 (SMART); IPR014001 (SMART); IPR011545 (PFAM); IPR027417 (G3DSA:3.40.50.GENE3D); IPR001650 (PFAM); IPR027417 (G3DSA:3.40.50.GENE3D); PTHR24031:SF204 (PANTHER); PTHR24031 (PANTHER); IPR014001 (PROSITE_PROFILES); IPR014014 (PROSITE_PROFILES); IPR001650 (PROSITE_PROFILES); IPR027417 (SUPERFAMILY)
NM_001139929.1	sideroflexin-4	2202	50	0	70.92%	13	P:iron ion homeostasis; P:transmembrane transport; P:ion transmembrane transport; F:ion transmembrane transporter activity; P:cellular respiration; P:transport; C:mitochondrial inner membrane; P:ion transport; P:erythrocyte differentiation; C:intracellular membrane-bounded organelle; C:mitochondrion; C:membrane; C:integral component of membrane		IPR004686 (PFAM); IPR028825 (PTHR11153:PANTHER); IPR004686 (PANTHER); CYTOPLASMIC_DOMAIN (PHOBIUS); TRANSMEMBRANE (PHOBIUS); CYTOPLASMIC_DOMAIN (PHOBIUS); TRANSMEMBRANE (PHOBIUS); CYTOPLASMIC_DOMAIN (PHOBIUS); NON_CYTOPLASMIC_DOMAIN (PHOBIUS); TRANSMEMBRANE (PHOBIUS); NON_CYTOPLASMIC_DOMAIN (PHOBIUS); TRANSMEMBRANE (PHOBIUS); TMhelix (TMHMM); TMhelix (TMHMM); TMhelix (TMHMM); TMhelix (TMHMM)
NM_001139931.1	CCAAT enhancer-binding alpha	2140	50	2.7e-153	67.86%	66	P:inner ear development; C:RNA polymerase II transcription factor complex; F:RNA polymerase II core promoter proximal region sequence-specific DNA binding; P:transcription from RNA polymerase I promoter; P:positive regulation of fat cell differentiation; P:transcription from RNA polymerase II promoter; F:transcriptional activator activity, RNA polymerase II transcription regulatory region sequenc…		Coil (COILS); IPR004827 (SMART); IPR016468 (PIRSF); G3DSA:1.20.5.170 (GENE3D); IPR004827 (PFAM); PTHR23334:SF5 (PANTHER); IPR031106 (PANTHER); IPR004827 (PROSITE_PROFILES); SSF57959 (SUPERFAMILY)
NM_001139932.1	72 kDa type IV collagenase	3063	50	0	89.56%	36	C:extracellular region; P:bone trabecula formation; F:metalloendopeptidase activity; P:face morphogenesis; C:proteinaceous extracellular matrix; P:cellular response to amino acid stimulus; P:response to hypoxia; P:angiogenesis; P:lymph vessel development; C:extracellular matrix; F:zinc ion binding; P:retinal ganglion cell axon guidance; P:extracellular matrix disassembly; F:serine-type endopeptid…		IPR021190 (PRINTS); PR00013 (PRINTS); IPR006026 (SMART); IPR000562 (SMART); IPR018487 (SMART); IPR002477 (G3DSA:1.10.101.GENE3D); IPR018487 (PFAM); IPR024079 (G3DSA:3.40.390.GENE3D); IPR002477 (PFAM); IPR000562 (G3DSA:2.10.10.GENE3D); IPR001818 (PFAM); IPR000585 (G3DSA:2.110.10.GENE3D); IPR000562 (PFAM); PTHR10201 (PANTHER); IPR028708 (PTHR10201:PANTHER); IPR021158 (PROSITE_PATTERNS); IPR000562 (…
NM_001139934.1	methyl- -binding domain 3-like isoform X2	2104	50	9.12e-164	90.22%	5	P:negative regulation of transcription from RNA polymerase II promoter; F:DNA binding; C:nucleus; F:methyl-CpG binding; P:methylation-dependent chromatin silencing		IPR032343 (PFAM); IPR025884 (PFAM); IPR001739 (G3DSA:3.30.890.GENE3D); PTHR12396 (PANTHER); PTHR12396:SF12 (PANTHER)
NM_001139937.1	Ubiquitin-conjugating enzyme E2 R2	3102	50	1.27e-149	95.5%	13	F:ubiquitin protein ligase activity; P:protein K48-linked ubiquitination; F:ubiquitin conjugating enzyme activity; P:protein monoubiquitination; F:nucleotide binding; F:ATP binding; F:ubiquitin-protein transferase activity; P:proteasome-mediated ubiquitin-dependent protein catabolic process; F:protein binding; F:ubiquitin protein ligase binding; C:cytoplasm; F:transferase activity; P:protein ubiq…
NM_001139939.1	TFIIH basal transcription factor complex helicase XPD subunit	2569	50	0	95.28%	62	C:MMXD complex; P:DNA repair; F:protein C-terminus binding; P:post-embryonic development; P:transcription-coupled nucleotide-excision repair; P:chromosome segregation; P:nucleotide-excision repair; P:transcription from RNA polymerase II promoter; F:ATP-dependent helicase activity; F:helicase activity; P:positive regulation of DNA binding; P:hair cycle process; C:holo TFIIH complex; P:skin develop…		Coil (COILS); Coil (COILS); IPR001945 (PRINTS); IPR006554 (SMART); IPR006555 (SMART); IPR013020 (TIGRFAM); IPR027417 (G3DSA:3.40.50.GENE3D); IPR006555 (PFAM); IPR010643 (PFAM); IPR010614 (PFAM); PTHR11472:SF1 (PANTHER); PTHR11472 (PANTHER); IPR002464 (PROSITE_PATTERNS); IPR014013 (PROSITE_PROFILES); IPR027417 (SUPERFAMILY)
NM_001139940.1	cytosolic purine 5 -nucleotidase-like	2242	50	0	84.54%	7	P:IMP metabolic process; P:adenosine metabolic process; F:metal ion binding; F:5'-nucleotidase activity; P:cellular response to xenobiotic stimulus; P:dephosphorylation; C:cellular_component		IPR008380 (PFAM); IPR023214 (G3DSA:3.40.50.GENE3D); IPR016695 (PIRSF); IPR008380 (TIGRFAM); PTHR12103:SF18 (PANTHER); IPR008380 (PANTHER); IPR023214 (SUPERFAMILY)
NM_001139941.1	angiopoietin-related 4	2640	50	0	77.5%	14	C:ribosome; C:extracellular region; C:intracellular; P:translation; P:negative regulation of lipoprotein lipase activity; C:extracellular space; P:response to bacterium; F:structural constituent of ribosome; F:enzyme inhibitor activity; P:angiogenesis; P:negative regulation of apoptotic process; C:blood microparticle; P:negative regulation of endothelial cell apoptotic process; P:triglyceride hom…		Coil (COILS); Coil (COILS); IPR002181 (SMART); IPR002181 (PFAM); IPR014716 (G3DSA:3.90.215.GENE3D); IPR014715 (G3DSA:4.10.530.GENE3D); IPR028793 (PTHR19143:PANTHER); PTHR19143 (PANTHER); IPR020837 (PROSITE_PATTERNS); SIGNAL_PEPTIDE (PHOBIUS); NON_CYTOPLASMIC_DOMAIN (PHOBIUS); SIGNAL_PEPTIDE_H_REGION (PHOBIUS); SIGNAL_PEPTIDE_N_REGION (PHOBIUS); SIGNAL_PEPTIDE_C_REGION (PHOBIUS); IPR002181 (PROSIT…
NM_001139945.1	peptidyl-prolyl cis-trans isomerase FKBP8	2273	50	0	83.56%	24	P:neural tube development; P:dorsal/ventral neural tube patterning; P:multicellular organism growth; F:identical protein binding; P:chaperone-mediated protein folding; P:smoothened signaling pathway; P:protein peptidyl-prolyl isomerization; P:protein folding; C:mitochondrial envelope; P:dorsal/ventral pattern formation; C:endoplasmic reticulum membrane; P:positive regulation of BMP signaling path…
NM_001139947.1	Hsp70-binding 1	2343	50	0	77%	5	P:negative regulation of catalytic activity; F:enzyme inhibitor activity; P:positive regulation of protein ubiquitination; P:positive regulation of proteasomal ubiquitin-dependent protein catabolic process; C:cellular_component		IPR011989 (G3DSA:1.25.10.GENE3D); IPR013918 (PFAM); PTHR19316:SF18 (PANTHER); PTHR19316 (PANTHER); IPR016024 (SUPERFAMILY)
NM_001139948.1	regulator of G- signaling 7-binding	1644	50	0	86.16%	6	C:nucleus; P:negative regulation of signal transduction; C:cytoplasm; C:membrane; F:molecular_function; C:plasma membrane		Coil (COILS); PTHR21029:SF13 (PANTHER); IPR026512 (PANTHER)
NM_001139949.1	Acetyl- cytosolic	2021	50	0	89.74%	12	F:acetyl-CoA C-acetyltransferase activity; C:nucleus; F:transferase activity, transferring acyl groups; P:fatty acid beta-oxidation; C:extracellular exosome; F:transferase activity, transferring acyl groups other than amino-acyl groups; C:cytoplasm; F:catalytic activity; P:metabolic process; C:mitochondrion; F:transferase activity; C:nucleolus		IPR002155 (PIRSF); IPR020617 (PFAM); IPR020616 (PFAM); IPR016039 (G3DSA:3.40.47.GENE3D); IPR016039 (G3DSA:3.40.47.GENE3D); IPR002155 (TIGRFAM); PTHR18919 (PANTHER); PTHR18919:SF101 (PANTHER); IPR020613 (PROSITE_PATTERNS); IPR020610 (PROSITE_PATTERNS); IPR016039 (SUPERFAMILY); IPR016039 (SUPERFAMILY)
NM_001139952.1	probable serine carboxypeptidase CPVL	1983	50	0	86.7%	9	F:carboxypeptidase activity; C:extracellular exosome; P:proteolysis; C:membrane; C:integral component of membrane; F:serine-type carboxypeptidase activity; F:peptidase activity; P:proteolysis involved in cellular protein catabolic process; F:hydrolase activity		IPR001563 (PRINTS); IPR029058 (G3DSA:3.40.50.GENE3D); IPR001563 (PFAM); PTHR11802:SF98 (PANTHER); IPR001563 (PANTHER); NON_CYTOPLASMIC_DOMAIN (PHOBIUS); SIGNAL_PEPTIDE_H_REGION (PHOBIUS); SIGNAL_PEPTIDE_C_REGION (PHOBIUS); SIGNAL_PEPTIDE_N_REGION (PHOBIUS); SIGNAL_PEPTIDE (PHOBIUS); IPR029058 (SUPERFAMILY)
NM_001139953.1	Retinoblastoma binding 6	2256	50	3.31e-71	91.32%	37	P:multicellular organism growth; F:ubiquitin protein ligase activity; P:somite development; P:DNA replication; C:chromosome; C:nucleolus; F:UDP-N-acetylmuramoylalanyl-D-glutamyl-2,6-diaminopimelate-D-alanyl-D-alanine ligase activity; C:nucleoplasm; P:in utero embryonic development; C:cytosol; F:tubulin-glutamic acid ligase activity; F:ligase activity; F:protein-glutamic acid ligase activity; F:zi…		IPR014891 (SMART); IPR014891 (PFAM); PTHR15439 (PANTHER); PTHR15439:SF0 (PANTHER); IPR014891 (PROSITE_PROFILES)
NM_001139954.1	poly [ADP-ribose] polymerase 3	2894	50	0	80.68%	16	F:transferase activity, transferring glycosyl groups; C:site of double-strand break; P:protein ADP-ribosylation; P:lagging strand elongation; P:regulation of neural crest formation; P:telomere maintenance; P:regulation of mitotic spindle organization; P:double-strand break repair; F:NAD+ ADP-ribosyltransferase activity; P:DNA ligation involved in DNA repair; P:protein localization to site of doub…		Coil (COILS); IPR008893 (SMART); IPR012317 (G3DSA:3.90.228.GENE3D); IPR008893 (PFAM); IPR012317 (PFAM); IPR004102 (PFAM); IPR004102 (G3DSA:1.20.142.GENE3D); IPR008893 (G3DSA:2.20.140.GENE3D); IPR031275 (PTHR10459:PANTHER); PTHR10459 (PANTHER); IPR004102 (PROSITE_PROFILES); IPR012317 (PROSITE_PROFILES); IPR004102 (SUPERFAMILY); IPR008893 (SUPERFAMILY); SSF56399 (SUPERFAMILY)
NM_001139955.1	Amidophosphoribosyltransferase	2352	50	0	90.74%	15	F:transferase activity, transferring glycosyl groups; P:purine nucleotide biosynthetic process; P:metabolic process; P:nucleoside metabolic process; P:'de novo' IMP biosynthetic process; P:glutamine metabolic process; P:purine nucleobase biosynthetic process; F:amidophosphoribosyltransferase activity; C:cellular_component; F:metal ion binding; F:catalytic activity; C:cytosol; F:4 iron, 4 sulfur c…		IPR005854 (TIGRFAM); IPR029055 (G3DSA:3.60.20.GENE3D); IPR029057 (G3DSA:3.40.50.GENE3D); IPR000836 (PFAM); PF13522 (PFAM); IPR005854 (PIRSF); PTHR11907 (PANTHER); PTHR11907 (PANTHER); PTHR11907:SF0 (PANTHER); PTHR11907:SF0 (PANTHER); IPR017932 (PROSITE_PROFILES); IPR005854 (HAMAP); IPR029057 (SUPERFAMILY); IPR029055 (SUPERFAMILY)
NM_001139956.1	dnaJ homolog subfamily C member 7	3038	50	0	92.38%	6	F:heat shock protein binding; C:extracellular exosome; C:cytoplasm; C:membrane; P:chaperone cofactor-dependent protein refolding; C:nucleoplasm		Coil (COILS); IPR001623 (PRINTS); IPR001623 (SMART); IPR019734 (SMART); PF13432 (PFAM); IPR001623 (G3DSA:1.10.287.GENE3D); IPR019734 (PFAM); IPR011990 (G3DSA:1.25.40.GENE3D); IPR011990 (G3DSA:1.25.40.GENE3D); IPR011990 (G3DSA:1.25.40.GENE3D); IPR001623 (PFAM); IPR013105 (PFAM); PTHR24078 (PANTHER); PTHR24078:SF139 (PANTHER); IPR019734 (PROSITE_PROFILES); IPR019734 (PROSITE_PROFILES); IPR019734 (P…
NM_001139957.1	Carbohydrate sulfotransferase 10	3584	50	0	80.66%	26	F:trans-3,4-dihydrodiolphenanthrene sulfotransferase activity; F:4-phenanthrol sulfotransferase activity; F:2-phenanthrol sulfotransferase activity; F:9-phenanthrol sulfotransferase activity; F:hydroxyjasmonate sulfotransferase activity; C:Golgi membrane; F:sulfotransferase activity; C:Golgi apparatus; F:galactose 3-O-sulfotransferase activity; P:carbohydrate biosynthetic process; F:HNK-1 sulfotr…		IPR005331 (PFAM); PTHR12137:SF2 (PANTHER); IPR018011 (PANTHER); NON_CYTOPLASMIC_DOMAIN (PHOBIUS); SIGNAL_PEPTIDE_C_REGION (PHOBIUS); SIGNAL_PEPTIDE_N_REGION (PHOBIUS); SIGNAL_PEPTIDE (PHOBIUS); SIGNAL_PEPTIDE_H_REGION (PHOBIUS); TMhelix (TMHMM)
NM_001139959.1	HEXIM1	2357	50	0	69.58%	15	P:transcription, DNA-templated; P:regulation of transcription, DNA-templated; P:positive regulation of signal transduction by p53 class mediator; F:cyclin-dependent protein serine/threonine kinase inhibitor activity; P:negative regulation of cyclin-dependent protein serine/threonine kinase activity; C:nucleoplasm; P:negative regulation of transcription from RNA polymerase II promoter; P:heart dev…		Coil (COILS); IPR024872 (PRINTS); IPR024872 (PFAM); IPR024872 (PANTHER); PTHR13469:SF7 (PANTHER)
NM_001139965.1	BRCA1-A complex subunit Abraxas	2529	50	0	70.38%	11	P:positive regulation of DNA repair; P:chromatin organization; P:DNA repair; P:chromatin modification; C:nucleus; F:polyubiquitin binding; C:BRCA1-A complex; P:G2 DNA damage checkpoint; P:cellular response to DNA damage stimulus; P:response to ionizing radiation; P:double-strand break repair		Coil (COILS); IPR023238 (PRINTS); IPR023239 (PRINTS); IPR000536 (G3DSA:1.10.565.GENE3D); PTHR31728:SF2 (PANTHER); PTHR31728 (PANTHER)
NM_001139967.1	X-ray repair cross-complementing 6	2193	50	0	83.86%	31	P:DNA repair; F:lyase activity; F:double-stranded DNA binding; F:helicase activity; C:Ku70:Ku80 complex; C:chromosome; F:ATP-dependent DNA helicase activity; P:double-strand break repair via nonhomologous end joining; C:nucleoplasm; F:nucleotide binding; F:ATP binding; P:negative regulation of transcription, DNA-templated; F:catalytic activity; F:telomeric DNA binding; P:DNA duplex unwinding; P:r…		IPR003034 (SMART); IPR006164 (SMART); IPR006165 (PIRSF); IPR003034 (PFAM); IPR002035 (G3DSA:3.40.50.GENE3D); IPR016194 (G3DSA:2.40.290.GENE3D); IPR005160 (G3DSA:1.10.1600.GENE3D); IPR005161 (PFAM); IPR027388 (G3DSA:4.10.970.GENE3D); IPR006165 (TIGRFAM); IPR003034 (G3DSA:1.10.720.GENE3D); IPR005160 (PFAM); IPR006164 (PFAM); PTHR12604 (PANTHER); PTHR12604:SF5 (PANTHER); SSF68906 (SUPERFAMILY); IPR0…
NM_001139968.1	serpin H1-like	2496	50	0	90.92%	7	C:extracellular space; F:serine-type endopeptidase inhibitor activity; F:collagen binding; P:fin regeneration; P:negative regulation of endopeptidase activity; C:endoplasmic reticulum; P:collagen fibril organization		IPR023796 (SMART); IPR023796 (PFAM); G3DSA:3.30.497.10 (GENE3D); G3DSA:2.30.39.10 (GENE3D); IPR000215 (PANTHER); IPR033547 (PTHR11461:PANTHER); IPR023795 (PROSITE_PATTERNS); NON_CYTOPLASMIC_DOMAIN (PHOBIUS); SIGNAL_PEPTIDE (PHOBIUS); SIGNAL_PEPTIDE_C_REGION (PHOBIUS); SIGNAL_PEPTIDE_N_REGION (PHOBIUS); SIGNAL_PEPTIDE_H_REGION (PHOBIUS); SignalP-TM (SIGNALP_GRAM_POSITIVE); SignalP-noTM (SIGNALP_EU…
NM_001139969.1	N-acetyltransferase ESCO2 isoform X1	2188	50	0	67%	77	F:carnitine O-acyltransferase activity; F:acetyltransferase activity; F:C-acyltransferase activity; F:palmitoyltransferase activity; P:chromosome segregation; F:L-2-aminoadipate N-acetyltransferase activity; C:Golgi apparatus; P:hematopoietic progenitor cell differentiation; F:dihydrolipoamide branched chain acyltransferase activity; C:XY body; F:peptidyl-lysine N6-palmitoyltransferase activity; …		IPR028009 (PFAM); IPR028005 (PFAM); PTHR11076:SF28 (PANTHER); PTHR11076 (PANTHER)
NM_001139970.1	lanC 2	2331	50	0	86.86%	16	P:signal transduction; P:positive regulation of abscisic acid-activated signaling pathway; C:plasma membrane; F:GTP binding; F:phosphatidylinositol-4-phosphate binding; F:ATP binding; C:nucleus; F:protein binding; P:negative regulation of transcription, DNA-templated; C:cytoplasm; F:catalytic activity; C:membrane; F:phosphatidylinositol-5-phosphate binding; C:cytosol; F:phosphatidylinositol-3-pho…		IPR007822 (PRINTS); IPR020464 (PRINTS); IPR007822 (SMART); IPR007822 (PFAM); IPR012341 (G3DSA:1.50.10.GENE3D); PTHR12736:SF11 (PANTHER); PTHR12736 (PANTHER); SSF158745 (SUPERFAMILY)
NM_001139972.1	C-C chemokine receptor type 6-like	2036	50	0	74.88%	11	P:chemotaxis; F:G-protein coupled receptor activity; P:immune response; P:G-protein coupled receptor signaling pathway; P:signal transduction; P:chemokine-mediated signaling pathway; C:membrane; F:C-C chemokine receptor activity; C:integral component of membrane; F:signal transducer activity; F:chemokine receptor activity		IPR000276 (PRINTS); IPR000276 (PFAM); G3DSA:1.20.1070.10 (GENE3D); PTHR10489 (PANTHER); IPR000276 (PROSITE_PATTERNS); TRANSMEMBRANE (PHOBIUS); TRANSMEMBRANE (PHOBIUS); NON_CYTOPLASMIC_DOMAIN (PHOBIUS); TRANSMEMBRANE (PHOBIUS); TRANSMEMBRANE (PHOBIUS); CYTOPLASMIC_DOMAIN (PHOBIUS); NON_CYTOPLASMIC_DOMAIN (PHOBIUS); NON_CYTOPLASMIC_DOMAIN (PHOBIUS); CYTOPLASMIC_DOMAIN (PHOBIUS); TRANSMEMBRANE (PHOB…
NM_001139973.1	vacuolar sorting-associated 26B	2639	50	0	97.12%	14	P:protein transport; C:late endosome; F:protein transporter activity; P:retrograde transport, endosome to Golgi; P:intracellular protein transport; P:transport; C:intracellular; C:cell; C:early endosome; C:endosome; C:cytoplasm; C:retromer complex; C:membrane; C:cytosol		IPR028934 (PFAM); PTHR12233:SF5 (PANTHER); PTHR12233 (PANTHER)
NM_001139975.1	aspartyl aminopeptidase	1684	50	0	89.64%	14	F:zinc ion binding; F:aminopeptidase activity; F:peptidase activity; C:extracellular region; F:metallopeptidase activity; C:nucleoplasm; C:nucleus; C:cytoplasm; F:metal ion binding; P:peptide metabolic process; C:blood microparticle; P:proteolysis; F:metalloaminopeptidase activity; F:hydrolase activity		IPR001948 (PRINTS); IPR023358 (G3DSA:2.30.250.GENE3D); G3DSA:3.40.630.10 (GENE3D); IPR001948 (PFAM); PTHR28570:SF3 (PANTHER); PTHR28570 (PANTHER); SSF101821 (SUPERFAMILY); SSF53187 (SUPERFAMILY)
NM_001139977.1	CYR61	2068	50	0	89.08%	39	P:wound healing, spreading of cells; P:positive regulation of cartilage development; P:negative regulation of cell death; P:intussusceptive angiogenesis; P:cell adhesion; F:integrin binding; F:heparin binding; P:positive regulation of osteoblast differentiation; P:positive regulation of transcription from RNA polymerase II promoter; C:extracellular region; P:apoptotic process involved in heart mo…		IPR001007 (SMART); IPR000867 (SMART); IPR000884 (SMART); IPR006207 (SMART); IPR001007 (PFAM); IPR000884 (PFAM); IPR006208 (PFAM); IPR000867 (PFAM); IPR012395 (PIRSF); PTHR11348 (PANTHER); PTHR11348:SF18 (PANTHER); IPR001007 (PROSITE_PATTERNS); IPR017891 (PROSITE_PATTERNS); IPR006207 (PROSITE_PATTERNS); SIGNAL_PEPTIDE (PHOBIUS); SIGNAL_PEPTIDE_N_REGION (PHOBIUS); SIGNAL_PEPTIDE_H_REGION (PHOBIUS);…
NM_001139978.1	serine arginine-rich splicing factor 10 isoform X2	1756	50	2.27e-60	97.24%	24	P:RNA splicing; C:nuclear speck; P:mRNA splice site selection; P:regulation of transcription, DNA-templated; F:unfolded protein binding; P:mRNA processing; C:cellular_component; P:mRNA splicing, via spliceosome; P:spliceosomal tri-snRNP complex assembly; C:nucleoplasm; F:poly(A) RNA binding; F:nucleotide binding; P:RNA splicing, via transesterification reactions; P:mRNA export from nucleus; F:nuc…		IPR000504 (SMART); IPR003954 (SMART); IPR012677 (G3DSA:3.30.70.GENE3D); IPR000504 (PFAM); PTHR23147 (PANTHER); PTHR23147:SF5 (PANTHER); IPR000504 (PROSITE_PROFILES); IPR012677 (SUPERFAMILY)
NM_001139980.1	acyl- desaturase-like	2068	50	0	87.04%	14	F:oxidoreductase activity, acting on paired donors, with oxidation of a pair of donors resulting in the reduction of molecular oxygen to two molecules of water; C:endoplasmic reticulum; P:fatty acid biosynthetic process; P:fatty acid metabolic process; C:endoplasmic reticulum membrane; F:stearoyl-CoA 9-desaturase activity; P:unsaturated fatty acid biosynthetic process; F:iron ion binding; F:oxido…		IPR015876 (PRINTS); IPR005804 (PFAM); PTHR11351:SF32 (PANTHER); IPR015876 (PANTHER); IPR001522 (PROSITE_PATTERNS); TRANSMEMBRANE (PHOBIUS); NON_CYTOPLASMIC_DOMAIN (PHOBIUS); TRANSMEMBRANE (PHOBIUS); TRANSMEMBRANE (PHOBIUS); NON_CYTOPLASMIC_DOMAIN (PHOBIUS); CYTOPLASMIC_DOMAIN (PHOBIUS); TRANSMEMBRANE (PHOBIUS); CYTOPLASMIC_DOMAIN (PHOBIUS); CYTOPLASMIC_DOMAIN (PHOBIUS); TMhelix (TMHMM); TMhelix (…
NM_001139981.1	peroxisome biogenesis factor 10	2168	50	0	77.36%	12	C:peroxisomal membrane; P:protein import into peroxisome matrix; C:peroxisome; F:zinc ion binding; F:protein binding; C:integral component of peroxisomal membrane; F:metal ion binding; F:protein C-terminus binding; P:peroxisome organization; C:membrane; C:integral component of membrane; C:intracellular		IPR001841 (SMART); PF13920 (PFAM); IPR006845 (PFAM); IPR013083 (G3DSA:3.30.40.GENE3D); IPR025654 (PANTHER); IPR017907 (PROSITE_PATTERNS); CYTOPLASMIC_DOMAIN (PHOBIUS); NON_CYTOPLASMIC_DOMAIN (PHOBIUS); TRANSMEMBRANE (PHOBIUS); IPR001841 (PROSITE_PROFILES); SSF57850 (SUPERFAMILY)
NM_001139983.1	cullin-4B	4606	50	0	91.32%	8	F:ubiquitin protein ligase activity; F:ubiquitin protein ligase binding; C:cullin-RING ubiquitin ligase complex; C:Cul4B-RING E3 ubiquitin ligase complex; P:cellular response to DNA damage stimulus; C:Cul4-RING E3 ubiquitin ligase complex; P:protein ubiquitination involved in ubiquitin-dependent protein catabolic process; P:ubiquitin-dependent protein catabolic process		IPR016158 (SMART); G3DSA:1.20.1310.10 (GENE3D); G3DSA:1.20.1310.10 (GENE3D); G3DSA:1.20.1310.10 (GENE3D); G3DSA:4.10.1030.10 (GENE3D); IPR001373 (PFAM); G3DSA:1.20.1310.10 (GENE3D); PTHR11932 (PANTHER); IPR033044 (PTHR11932:PANTHER); IPR016158 (PROSITE_PROFILES); IPR016159 (SUPERFAMILY); IPR016158 (SUPERFAMILY)
NM_001139986.1	LIM domain transcription factor LMO4	2367	50	3.59e-96	92.32%	28	P:regulation of cell fate specification; P:multicellular organism development; P:negative regulation of neuron differentiation; P:nervous system development; P:mesoderm development; P:transcription from RNA polymerase II promoter; P:ventral spinal cord interneuron differentiation; P:positive regulation of transcription from RNA polymerase II promoter; C:cellular_component; P:thymus development; C…		IPR001781 (SMART); IPR001781 (PFAM); IPR001781 (G3DSA:2.10.110.GENE3D); IPR001781 (G3DSA:2.10.110.GENE3D); PTHR24208 (PANTHER); PTHR24208:SF82 (PANTHER); IPR001781 (PROSITE_PATTERNS); IPR001781 (PROSITE_PATTERNS); IPR001781 (PROSITE_PROFILES); IPR001781 (PROSITE_PROFILES); SSF57716 (SUPERFAMILY); SSF57716 (SUPERFAMILY); SSF57716 (SUPERFAMILY)
NM_001139987.1	Presenilin-2	2042	50	0	82.1%	38	P:somite development; P:neurogenesis; C:Golgi membrane; C:Golgi apparatus; C:neuronal cell body; C:kinetochore; C:endoplasmic reticulum membrane; C:integral component of plasma membrane; P:calcium ion transport; P:beta-amyloid metabolic process; P:intracellular signal transduction; P:beta-amyloid formation; P:amyloid precursor protein catabolic process; F:aspartic-type endopeptidase activity; P:N…		IPR001108 (PRINTS); IPR006639 (SMART); IPR001108 (PFAM); IPR001493 (PTHR10202:PANTHER); IPR001108 (PANTHER); TRANSMEMBRANE (PHOBIUS); CYTOPLASMIC_DOMAIN (PHOBIUS); CYTOPLASMIC_DOMAIN (PHOBIUS); TRANSMEMBRANE (PHOBIUS); TRANSMEMBRANE (PHOBIUS); CYTOPLASMIC_DOMAIN (PHOBIUS); TRANSMEMBRANE (PHOBIUS); TRANSMEMBRANE (PHOBIUS); NON_CYTOPLASMIC_DOMAIN (PHOBIUS); TRANSMEMBRANE (PHOBIUS); TRANSMEMBRANE (P…
NM_001139988.1	alpha-(1,3)-fucosyltransferase 11	2138	50	0	87.9%	49	P:protein glycosylation; P:protein N-linked glycosylation; C:Golgi membrane; C:Golgi apparatus; F:dolichyl-phosphate-glucose-glycolipid alpha-glucosyltransferase activity; F:fucosyltransferase activity; F:alpha-1,2-galactosyltransferase activity; F:transferase activity, transferring glycosyl groups; F:cytokinin 9-beta-glucosyltransferase activity; F:cellulose synthase activity; F:UDP-glucose:glyc…		IPR017176 (PIRSF); IPR031481 (PFAM); IPR001503 (PFAM); PTHR11929:SF156 (PANTHER); IPR001503 (PANTHER); NON_CYTOPLASMIC_DOMAIN (PHOBIUS); TRANSMEMBRANE (PHOBIUS); CYTOPLASMIC_DOMAIN (PHOBIUS); SSF53756 (SUPERFAMILY); TMhelix (TMHMM)
NM_001139989.1	2-phosphoxylose phosphatase 1 isoform X2	2775	50	0	80.02%	35	F:5-amino-6-(5-phosphoribitylamino)uracil phosphatase activity; P:glycosaminoglycan biosynthetic process; C:Golgi membrane; C:Golgi apparatus; F:acid phosphatase activity; F:inositol-1,3,4,6-tetrakisphosphate 6-phosphatase activity; F:inositol-1,3,4,6-tetrakisphosphate 1-phosphatase activity; F:IDP phosphatase activity; P:chondroitin sulfate proteoglycan biosynthetic process; F:inositol-1,3,4-tri…		IPR000560 (PFAM); IPR029033 (G3DSA:3.40.50.GENE3D); PTHR11567 (PANTHER); PTHR11567:SF125 (PANTHER); PTHR11567:SF125 (PANTHER); PTHR11567 (PANTHER); IPR033379 (PROSITE_PATTERNS); TRANSMEMBRANE (PHOBIUS); NON_CYTOPLASMIC_DOMAIN (PHOBIUS); CYTOPLASMIC_DOMAIN (PHOBIUS); IPR029033 (SUPERFAMILY); TMhelix (TMHMM)
NM_001139990.1	erythrocyte band 7 integral membrane -like	1664	50	0	90.26%	5	P:biological_process; C:integral component of plasma membrane; C:membrane; C:integral component of membrane; F:molecular_function		IPR001972 (PRINTS); IPR001107 (SMART); IPR001107 (PFAM); IPR001972 (PANTHER); IPR028527 (PTHR10264:PANTHER); IPR018080 (PROSITE_PATTERNS); TRANSMEMBRANE (PHOBIUS); CYTOPLASMIC_DOMAIN (PHOBIUS); NON_CYTOPLASMIC_DOMAIN (PHOBIUS); IPR001107 (SUPERFAMILY); TMhelix (TMHMM)
NM_001139991.1	ADP-ribosylation factor-related 1	2121	50	1.39e-138	96.02%	13	P:small GTPase mediated signal transduction; P:protein localization to Golgi apparatus; P:Golgi to plasma membrane protein transport; C:Golgi apparatus; P:retrograde transport, endosome to Golgi; C:intracellular; P:gastrulation; F:nucleotide binding; F:GTP binding; C:trans-Golgi network; C:membrane; C:cytosol; F:hydrolase activity		PR00449 (PRINTS); SM00177 (SMART); SM00178 (SMART); SM00175 (SMART); IPR005225 (TIGRFAM); IPR006689 (PFAM); IPR027417 (G3DSA:3.40.50.GENE3D); PTHR11711 (PANTHER); PTHR11711:SF19 (PANTHER); IPR024156 (PROSITE_PROFILES); IPR027417 (SUPERFAMILY)
NM_001139992.1	carboxylesterase	2991	50	0	72.34%	35	F:methyl indole-3-acetate esterase activity; F:methyl salicylate esterase activity; F:Ser-tRNA(Thr) hydrolase activity; F:methyl jasmonate esterase activity; F:endosulfan lactone lactonase activity; F:Cys-tRNA(Pro) hydrolase activity; F:L-ascorbate 6-phosphate lactonase activity; F:Ala-tRNA(Pro) hydrolase activity; P:neuron cell-cell adhesion; C:synapse; F:cholinesterase activity; F:phospholipase…		IPR002018 (PFAM); IPR029058 (G3DSA:3.40.50.GENE3D); PTHR11559:SF172 (PANTHER); PTHR11559 (PANTHER); IPR019826 (PROSITE_PATTERNS); CYTOPLASMIC_DOMAIN (PHOBIUS); NON_CYTOPLASMIC_DOMAIN (PHOBIUS); TRANSMEMBRANE (PHOBIUS); IPR029058 (SUPERFAMILY); TMhelix (TMHMM)
NM_001139993.1	Cystathionine gamma-lyase	2147	50	0	91.98%	22	P:hydrogen sulfide biosynthetic process; F:pyridoxal phosphate binding; F:lyase activity; P:positive regulation of I-kappaB kinase/NF-kappaB signaling; P:positive regulation of aortic smooth muscle cell differentiation; P:protein sulfhydration; F:cystathionine gamma-lyase activity; P:positive regulation of NF-kappaB transcription factor activity; F:cystathionine gamma-synthase activity; C:nucleus…		Coil (COILS); IPR000277 (PFAM); IPR015421 (G3DSA:3.40.640.GENE3D); IPR015422 (G3DSA:3.90.1150.GENE3D); IPR000277 (PIRSF); IPR000277 (PANTHER); PTHR11808:SF15 (PANTHER); IPR000277 (PROSITE_PATTERNS); IPR015424 (SUPERFAMILY)
NM_001139994.1	Elongation factor 2	2825	50	0	96.66%	35	P:chordate embryonic development; P:positive regulation of translation; P:hematopoietic progenitor cell differentiation; F:GTP binding; C:polysome; F:nucleotide binding; F:p53 binding; C:extracellular exosome; F:RNA binding; F:translation elongation factor activity; C:intracellular ribonucleoprotein complex; F:GTPase activity; C:cytosol; C:extracellular matrix; C:aggresome; F:protein kinase bindi…		Coil (COILS); IPR000795 (PRINTS); IPR000640 (SMART); IPR005517 (SMART); IPR004161 (PFAM); IPR005225 (TIGRFAM); IPR009022 (PFAM); G3DSA:3.30.70.870 (GENE3D); G3DSA:3.90.1430.10 (GENE3D); IPR027417 (G3DSA:3.40.50.GENE3D); IPR005517 (PFAM); IPR014721 (G3DSA:3.30.230.GENE3D); IPR000640 (G3DSA:3.30.70.GENE3D); PF00009 (PFAM); G3DSA:2.40.30.10 (GENE3D); IPR000640 (PFAM); PTHR23115:SF103 (PANTHER); PTHR…
NM_001139996.1	Ubiquitin-conjugating enzyme E2 J1	2404	50	3.5e-163	88.48%	17	F:ubiquitin protein ligase activity; P:negative regulation of retrograde protein transport, ER to cytosol; F:ubiquitin conjugating enzyme activity; P:spermatid development; C:endoplasmic reticulum; P:regulation of tumor necrosis factor biosynthetic process; F:nucleotide binding; C:endoplasmic reticulum membrane; F:ATP binding; F:ubiquitin protein ligase binding; C:cytoplasm; C:membrane; C:integra…		SM00212 (SMART); IPR016135 (G3DSA:3.10.110.GENE3D); IPR000608 (PFAM); PTHR24067:SF54 (PANTHER); PTHR24067 (PANTHER); CYTOPLASMIC_DOMAIN (PHOBIUS); NON_CYTOPLASMIC_DOMAIN (PHOBIUS); TRANSMEMBRANE (PHOBIUS); IPR000608 (PROSITE_PROFILES); IPR016135 (SUPERFAMILY); TMhelix (TMHMM)
NM_001140001.1	monoglyceride lipase	2042	50	0	86.1%	5	F:acylglycerol lipase activity; C:membrane; P:lipid metabolic process; C:integral component of membrane; P:regulation of signal transduction		IPR000073 (PRINTS); IPR022742 (PFAM); IPR029058 (G3DSA:3.40.50.GENE3D); PTHR11614:SF87 (PANTHER); PTHR11614 (PANTHER); IPR029058 (SUPERFAMILY)
NM_001140002.1	integrin-linked kinase	3005	50	0	95.34%	45	P:peptidyl-tyrosine phosphorylation; P:heart contraction; P:Schwann cell development; P:positive regulation of cell proliferation; P:cell projection organization; P:outflow tract morphogenesis; P:positive regulation of osteoblast differentiation; P:protein phosphorylation; P:nerve development; C:nucleoplasm; P:heart development; F:ATP binding; F:protein tyrosine kinase activity; P:integrin-mediat…		IPR002110 (SMART); IPR020683 (G3DSA:1.25.40.GENE3D); IPR020683 (PFAM); G3DSA:1.10.510.10 (GENE3D); PIRSF000654 (PIRSF); IPR020683 (G3DSA:1.25.40.GENE3D); G3DSA:3.30.200.20 (GENE3D); IPR001245 (PFAM); PTHR23257:SF30 (PANTHER); PTHR23257 (PANTHER); IPR002110 (PROSITE_PROFILES); IPR002110 (PROSITE_PROFILES); IPR020683 (PROSITE_PROFILES); IPR002110 (PROSITE_PROFILES); IPR000719 (PROSITE_PROFILES); IP…
NM_001140003.1	V-type proton ATPase subunit H isoform X1	2298	50	0	94.92%	14	P:proton transport; P:ATP hydrolysis coupled proton transport; P:retina development in camera-type eye; P:positive regulation of neural retina development; F:proton-transporting ATPase activity, rotational mechanism; P:endocytosis; P:transport; C:lysosomal membrane; C:vacuolar proton-transporting V-type ATPase, V1 domain; P:ion transport; C:extracellular exosome; P:eye pigmentation; P:pigmentatio…		IPR004908 (PIRSF); IPR011987 (PFAM); PF03224 (PFAM); IPR011987 (G3DSA:1.25.40.GENE3D); IPR011989 (G3DSA:1.25.10.GENE3D); IPR004908 (PANTHER); IPR016024 (SUPERFAMILY)
NM_001140004.1	peflin	1822	50	1.53e-123	87.02%	12	F:protein binding; C:extracellular exosome; C:cytoplasm; F:protein heterodimerization activity; F:metal ion binding; F:calcium ion binding; P:response to calcium ion; C:membrane; P:proteolysis; F:protein dimerization activity; F:calcium-dependent cysteine-type endopeptidase activity; F:poly(A) RNA binding		IPR002048 (SMART); IPR002048 (PFAM); IPR011992 (G3DSA:1.10.238.GENE3D); IPR002048 (PFAM); PTHR10183 (PANTHER); IPR018247 (PROSITE_PATTERNS); IPR018247 (PROSITE_PATTERNS); IPR002048 (PROSITE_PROFILES); IPR002048 (PROSITE_PROFILES); IPR011992 (SUPERFAMILY)
NM_001140005.1	nucleoporin 2	1840	50	6.32e-180	64.54%	13	P:protein transport; P:protein export from nucleus; P:transport; C:nucleoplasm; F:poly(A) RNA binding; F:nuclear export signal receptor activity; C:nuclear pore; C:nucleus; C:nuclear membrane; C:cytoplasm; F:metal ion binding; C:membrane; P:mRNA transport		IPR000571 (SMART); PTHR21495:SF45 (PANTHER); PTHR21495 (PANTHER); IPR000571 (PROSITE_PROFILES)
NM_001140006.1	uracil phosphoribosyltransferase homolog	2616	50	0	84.12%	11	F:nucleotide binding; F:GTP binding; C:nucleus; F:transferase activity, transferring glycosyl groups; P:pyrimidine nucleobase metabolic process; P:pyrimidine nucleoside salvage; C:cytoplasm; F:uridine kinase activity; P:UMP biosynthetic process; C:cytosol; F:transferase activity		IPR029057 (PFAM); IPR029057 (G3DSA:3.40.50.GENE3D); PTHR10285 (PANTHER); IPR029057 (SUPERFAMILY)
NM_001140010.1	T-complex 1 subunit delta	1957	50	0	95.12%	28	P:positive regulation of telomerase RNA localization to Cajal body; P:positive regulation of establishment of protein localization to telomere; P:positive regulation of protein localization to Cajal body; C:cell projection; C:nucleoplasm; C:microtubule; F:nucleotide binding; F:ATP binding; C:extracellular exosome; P:response to hypoxia; C:cilium; P:scaRNA localization to Cajal body; F:unfolded pr…		IPR017998 (PRINTS); IPR012717 (TIGRFAM); IPR027413 (G3DSA:1.10.560.GENE3D); IPR027410 (G3DSA:3.30.260.GENE3D); IPR027409 (G3DSA:3.50.7.GENE3D); IPR002423 (PFAM); PTHR11353 (PANTHER); IPR002194 (PROSITE_PATTERNS); IPR002194 (PROSITE_PATTERNS); IPR002194 (PROSITE_PATTERNS); SSF54849 (SUPERFAMILY); IPR027409 (SUPERFAMILY); SSF48592 (SUPERFAMILY)
NM_001140011.1	N-acetylgalactosamine kinase	2069	50	0	84.66%	11	F:nucleotide binding; F:ATP binding; C:cytoplasm; P:metabolic process; P:galactose metabolic process; P:phosphorylation; F:phosphotransferase activity, alcohol group as acceptor; F:transferase activity; P:carbohydrate phosphorylation; F:kinase activity; F:galactokinase activity		Coil (COILS); IPR000705 (PRINTS); IPR006206 (PRINTS); IPR000705 (TIGRFAM); IPR014721 (G3DSA:3.30.230.GENE3D); IPR013750 (G3DSA:3.30.70.GENE3D); IPR019539 (PFAM); IPR013750 (PFAM); IPR000705 (PIRSF); IPR006204 (PFAM); PTHR10457:SF7 (PANTHER); IPR006206 (PANTHER); PTHR10457:SF7 (PANTHER); IPR006206 (PANTHER); IPR019741 (PROSITE_PATTERNS); IPR006203 (PROSITE_PATTERNS); IPR020568 (SUPERFAMILY); IPR01…
NM_001140012.1	Tetraspanin-14	3070	50	1.28e-168	87.54%	12	C:integral component of plasma membrane; C:membrane; P:establishment of protein localization to plasma membrane; C:integral component of membrane; P:cell surface receptor signaling pathway; P:protein maturation; P:positive regulation of Notch signaling pathway; F:molecular_function; C:tetraspanin-enriched microdomain; C:plasma membrane; C:cell surface; F:enzyme binding		IPR000301 (PRINTS); IPR018499 (PFAM); IPR000301 (PIRSF); PTHR19282 (PANTHER); PTHR19282:SF256 (PANTHER); IPR018503 (PROSITE_PATTERNS); TRANSMEMBRANE (PHOBIUS); CYTOPLASMIC_DOMAIN (PHOBIUS); CYTOPLASMIC_DOMAIN (PHOBIUS); TRANSMEMBRANE (PHOBIUS); TRANSMEMBRANE (PHOBIUS); NON_CYTOPLASMIC_DOMAIN (PHOBIUS); TRANSMEMBRANE (PHOBIUS); NON_CYTOPLASMIC_DOMAIN (PHOBIUS); CYTOPLASMIC_DOMAIN (PHOBIUS); IPR008…
NM_001140014.1	peptidyl-prolyl cis-trans isomerase FKBP1A-like	2875	50	6.55e-65	92.78%	71	P:negative regulation of insulin secretion involved in cellular response to glucose stimulus; P:positive regulation of protein binding; F:drug binding; P:insulin secretion; C:sarcoplasmic reticulum; P:ventricular cardiac muscle tissue morphogenesis; P:embryo development ending in birth or egg hatching; P:regulation of amyloid precursor protein catabolic process; P:protein peptidyl-prolyl isomeriz…		G3DSA:3.10.50.40 (GENE3D); IPR001179 (PFAM); IPR023566 (PANTHER); PTHR10516:SF301 (PANTHER); IPR001179 (PROSITE_PROFILES); SSF54534 (SUPERFAMILY)
NM_001140015.1	zinc finger 574-like	2458	50	0	79.52%	5	F:nucleic acid binding; F:DNA binding; F:metal ion binding; C:membrane; C:integral component of membrane		IPR015880 (SMART); IPR007087 (PFAM); IPR013087 (G3DSA:3.30.160.GENE3D); IPR013087 (G3DSA:3.30.160.GENE3D); IPR013087 (G3DSA:3.30.160.GENE3D); PTHR24409 (PANTHER); IPR007087 (PROSITE_PATTERNS); IPR007087 (PROSITE_PATTERNS); IPR007087 (PROSITE_PATTERNS); IPR007087 (PROSITE_PATTERNS); IPR007087 (PROSITE_PATTERNS); IPR007087 (PROSITE_PATTERNS); IPR007087 (PROSITE_PATTERNS); IPR007087 (PROSITE_PROFILE…
NM_001140017.1	sprouty homolog 1	2104	50	0	77.96%	18	P:negative regulation of fibroblast growth factor receptor signaling pathway; P:negative regulation of GTPase activity; P:negative regulation of MAP kinase activity; P:multicellular organism development; P:negative regulation of cell proliferation; P:bud elongation involved in lung branching; C:Golgi apparatus; P:regulation of signal transduction; C:nucleoplasm; P:establishment of mitotic spindle…		IPR007875 (PFAM); IPR030783 (PTHR12365:PANTHER); PTHR12365 (PANTHER); CYTOPLASMIC_DOMAIN (PHOBIUS); TRANSMEMBRANE (PHOBIUS); NON_CYTOPLASMIC_DOMAIN (PHOBIUS); IPR007875 (PROSITE_PROFILES)
NM_001140020.1	transmembrane 163-like	2796	50	1.42e-161	88.34%	6	P:cation transport; P:transmembrane transport; C:membrane; P:cation transmembrane transport; C:integral component of membrane; F:cation transmembrane transporter activity		IPR027469 (G3DSA:1.20.1510.GENE3D); IPR026765 (PANTHER); PTHR31937:SF2 (PANTHER); NON_CYTOPLASMIC_DOMAIN (PHOBIUS); CYTOPLASMIC_DOMAIN (PHOBIUS); TRANSMEMBRANE (PHOBIUS); NON_CYTOPLASMIC_DOMAIN (PHOBIUS); TRANSMEMBRANE (PHOBIUS); CYTOPLASMIC_DOMAIN (PHOBIUS); CYTOPLASMIC_DOMAIN (PHOBIUS); TRANSMEMBRANE (PHOBIUS); TRANSMEMBRANE (PHOBIUS); TRANSMEMBRANE (PHOBIUS); CYTOPLASMIC_DOMAIN (PHOBIUS); NON_…
NM_001140023.1	Ribonucleoside-diphosphate reductase subunit M2	1643	50	0	90.74%	21	P:deoxyribonucleotide metabolic process; P:DNA replication; P:deoxyribonucleotide biosynthetic process; P:deoxyribonucleoside diphosphate metabolic process; C:ribonucleoside-diphosphate reductase complex; P:protein heterotetramerization; C:nucleoplasm; C:nucleus; F:protein binding; F:ribonucleoside-diphosphate reductase activity, thioredoxin disulfide as acceptor; C:cytoplasm; F:metal ion binding…
NM_001140024.1	nucleolar 58	2103	50	0	95.94%	15	C:small-subunit processome; C:Cajal body; C:nucleolus; C:small nucleolar ribonucleoprotein complex; F:poly(A) RNA binding; P:snoRNA localization; C:box C/D snoRNP complex; P:rRNA modification; C:nucleus; F:snoRNA binding; C:cytoplasm; C:pre-snoRNP complex; C:membrane; F:TFIID-class transcription factor binding; F:ATPase binding
NM_001140028.1	RNA polymerase II-associated factor 1 homolog	2510	50	0	95.46%	28	P:positive regulation of histone methylation; P:positive regulation of transcription from RNA polymerase II promoter; F:RNA polymerase II core binding; C:nucleoplasm; P:transcription elongation from RNA polymerase II promoter; P:positive regulation of transcription elongation from RNA polymerase II promoter; P:negative regulation of transcription from RNA polymerase II promoter; P:heart developme…		IPR007133 (PFAM); IPR007133 (PANTHER)
NM_001140029.1	acetolactate synthase	3017	50	0	90.02%	8	F:thiamine pyrophosphate binding; F:magnesium ion binding; F:catalytic activity; F:metal ion binding; C:membrane; C:integral component of membrane; P:embryonic cranial skeleton morphogenesis; F:transferase activity		IPR012000 (PFAM); IPR029035 (G3DSA:3.40.50.GENE3D); IPR011766 (PFAM); IPR029061 (G3DSA:3.40.50.GENE3D); IPR029061 (G3DSA:3.40.50.GENE3D); IPR012001 (PFAM); PTHR18968 (PANTHER); PTHR18968:SF127 (PANTHER); IPR000399 (PROSITE_PATTERNS); NON_CYTOPLASMIC_DOMAIN (PHOBIUS); CYTOPLASMIC_DOMAIN (PHOBIUS); TRANSMEMBRANE (PHOBIUS); IPR029035 (SUPERFAMILY); IPR029061 (SUPERFAMILY); IPR029061 (SUPERFAMILY); T…
NM_001140030.1	prosaposin receptor GPR37L1	2619	50	0	77.9%	16	P:adenylate cyclase-inhibiting G-protein coupled receptor signaling pathway; P:G-protein coupled receptor signaling pathway; P:negative regulation of neuron differentiation; P:positive regulation of cerebellar granule cell precursor proliferation; P:negative regulation of hydrogen peroxide-induced cell death; P:negative regulation of astrocyte differentiation; F:peptide binding; C:receptor comple…		IPR003909 (PRINTS); IPR000276 (PRINTS); IPR000276 (PFAM); G3DSA:1.20.1070.10 (GENE3D); PTHR24243:SF33 (PANTHER); PTHR24243 (PANTHER); TRANSMEMBRANE (PHOBIUS); TRANSMEMBRANE (PHOBIUS); SIGNAL_PEPTIDE_C_REGION (PHOBIUS); CYTOPLASMIC_DOMAIN (PHOBIUS); CYTOPLASMIC_DOMAIN (PHOBIUS); NON_CYTOPLASMIC_DOMAIN (PHOBIUS); TRANSMEMBRANE (PHOBIUS); SIGNAL_PEPTIDE_N_REGION (PHOBIUS); NON_CYTOPLASMIC_DOMAIN (PH…
NM_001140031.1	MIC1 isoform X1	2150	50	0	91.3%	1	C:lysosomal membrane		IPR009755 (PFAM); PTHR12897 (PANTHER)
NM_001140033.1	ras-related Rab-2A	2353	50	6.61e-150	98.08%	28	P:Golgi organization; P:protein transport; C:Golgi membrane; C:Golgi apparatus; C:neuronal cell body; P:intracellular protein transport; F:GTP binding; C:endoplasmic reticulum membrane; F:nucleotide binding; P:mitotic prophase; C:extracellular exosome; P:vesicle-mediated transport; F:GTPase activity; F:GDP binding; C:endoplasmic reticulum-Golgi intermediate compartment membrane; P:small GTPase me…		PR00449 (PRINTS); SM00174 (SMART); SM00176 (SMART); SM00175 (SMART); SM00173 (SMART); IPR005225 (TIGRFAM); IPR027417 (G3DSA:3.40.50.GENE3D); IPR001806 (PFAM); PTHR24073 (PANTHER); PTHR24073:SF422 (PANTHER); IPR025662 (PROSITE_PATTERNS); PS51419 (PROSITE_PROFILES); IPR027417 (SUPERFAMILY)
NM_001140037.1	Programmed cell death 4	2159	50	0	86.3%	16	P:positive regulation of smooth muscle cell apoptotic process; P:negative regulation of JUN kinase activity; P:atrioventricular valve development; P:negative regulation of myofibroblast differentiation; P:negative regulation of cell cycle; P:cell aging; C:nucleoplasm; P:regulation of protein metabolic process; C:nucleus; F:protein binding; F:RNA binding; P:negative regulation of transcription, DN…		IPR003891 (SMART); IPR016021 (G3DSA:1.25.40.GENE3D); IPR003891 (PFAM); PTHR12626:SF3 (PANTHER); PTHR12626 (PANTHER); IPR003891 (PROSITE_PROFILES); IPR003891 (PROSITE_PROFILES); IPR016024 (SUPERFAMILY); IPR016024 (SUPERFAMILY)
NM_001140041.1	YIPF3	2063	50	0	91.64%	11	P:biological_process; C:cytoplasm; C:intracellular membrane-bounded organelle; C:membrane; C:integral component of membrane; P:cell differentiation; C:Golgi apparatus; C:transport vesicle; F:molecular_function; C:plasma membrane; C:nucleoplasm
NM_001140042.1	Insulin-induced gene 2	2516	50	9.19e-145	91.26%	19	P:negative regulation of fatty acid biosynthetic process; P:cranial suture morphogenesis; P:palate development; P:cholesterol metabolic process; P:cholesterol biosynthetic process; P:triglyceride metabolic process; P:middle ear morphogenesis; P:steroid metabolic process; C:endoplasmic reticulum; P:response to sterol depletion; C:endoplasmic reticulum membrane; P:SREBP signaling pathway; C:SREBP-S…		IPR025929 (PFAM); PTHR15301 (PANTHER); PTHR15301:SF10 (PANTHER); CYTOPLASMIC_DOMAIN (PHOBIUS); TRANSMEMBRANE (PHOBIUS); TRANSMEMBRANE (PHOBIUS); NON_CYTOPLASMIC_DOMAIN (PHOBIUS); CYTOPLASMIC_DOMAIN (PHOBIUS); TRANSMEMBRANE (PHOBIUS); NON_CYTOPLASMIC_DOMAIN (PHOBIUS); CYTOPLASMIC_DOMAIN (PHOBIUS); CYTOPLASMIC_DOMAIN (PHOBIUS); TRANSMEMBRANE (PHOBIUS); NON_CYTOPLASMIC_DOMAIN (PHOBIUS); TRANSMEMBRAN…
NM_001140043.1	translocating chain-associated membrane 2	2007	50	0	86.78%	8	P:cotranslational protein targeting to membrane; F:protein binding; C:membrane; P:protein transport; C:integral component of membrane; C:rough endoplasmic reticulum; P:collagen biosynthetic process; P:transport		IPR006634 (SMART); IPR006634 (PFAM); IPR016447 (PIRSF); IPR013599 (PFAM); PTHR12371:SF4 (PANTHER); PTHR12371 (PANTHER); CYTOPLASMIC_DOMAIN (PHOBIUS); TRANSMEMBRANE (PHOBIUS); CYTOPLASMIC_DOMAIN (PHOBIUS); TRANSMEMBRANE (PHOBIUS); NON_CYTOPLASMIC_DOMAIN (PHOBIUS); TRANSMEMBRANE (PHOBIUS); NON_CYTOPLASMIC_DOMAIN (PHOBIUS); NON_CYTOPLASMIC_DOMAIN (PHOBIUS); TRANSMEMBRANE (PHOBIUS); TRANSMEMBRANE (PH…
NM_001140045.1	guanine nucleotide-binding G(I) G(S) G(O) subunit gamma-12	2157	50	1.16e-54	91.26%	14	P:G-protein coupled receptor signaling pathway; P:signal transduction; P:cerebral cortex development; F:phosphate ion binding; C:actin filament; F:signal transducer activity; C:plasma membrane; F:protein binding; C:heterotrimeric G-protein complex; C:extracellular exosome; P:cellular response to glucagon stimulus; C:membrane; F:PDZ domain binding; P:response to lipopolysaccharide		IPR001770 (PRINTS); IPR015898 (SMART); SM01224 (SMART); IPR015898 (G3DSA:4.10.260.GENE3D); IPR015898 (PFAM); PTHR13809:SF9 (PANTHER); IPR001770 (PANTHER); IPR015898 (PROSITE_PROFILES); IPR015898 (SUPERFAMILY)
NM_001140046.1	Ran-specific GTPase-activating	2004	50	2.25e-130	90.46%	14	P:spindle organization; P:intracellular transport; F:GTPase activator activity; P:positive regulation of mitotic centrosome separation; F:Ran GTPase binding; P:positive regulation of GTPase activity; C:intracellular; P:ubiquitin-dependent protein catabolic process; C:nucleus; C:centrosome; P:RNA export from nucleus; C:cytoplasm; P:protein import into nucleus; P:G1/S transition of mitotic cell cyc…		IPR000156 (SMART); IPR011993 (G3DSA:2.30.29.GENE3D); IPR000156 (PFAM); PTHR23138 (PANTHER); IPR000156 (PROSITE_PROFILES); IPR011993 (SUPERFAMILY)
NM_001140049.1	H ACA ribonucleo complex subunit 4	2551	50	0	93.84%	30	P:snRNA pseudouridine synthesis; P:RNA modification; C:Cajal body; P:ribosome biogenesis; P:rRNA processing; C:telomerase holoenzyme complex; C:nucleolus; C:nucleoplasm; F:telomerase activity; P:pseudouridine synthesis; P:box H/ACA snoRNA metabolic process; P:rRNA pseudouridine synthesis; F:RNA binding; C:intracellular ribonucleoprotein complex; F:isomerase activity; C:box H/ACA telomerase RNP co…		IPR012960 (SMART); IPR002478 (SMART); IPR004521 (TIGRFAM); IPR004802 (TIGRFAM); IPR002478 (PFAM); IPR012960 (PFAM); IPR002501 (PFAM); IPR032819 (PFAM); IPR015947 (G3DSA:2.30.130.GENE3D); IPR004802 (PANTHER); IPR002478 (PROSITE_PROFILES); IPR015947 (SUPERFAMILY); IPR020103 (SUPERFAMILY)
NM_001140050.1	MAP7 domain-containing 1	2482	50	0	58.54%	4	F:nucleic acid binding; F:metal ion binding; P:proteolysis; F:cysteine-type peptidase activity		Coil (COILS); IPR015880 (SMART); PTHR17609:SF1 (PANTHER); PTHR17609 (PANTHER); SIGNAL_PEPTIDE_N_REGION (PHOBIUS); SIGNAL_PEPTIDE_C_REGION (PHOBIUS); SIGNAL_PEPTIDE (PHOBIUS); SIGNAL_PEPTIDE_H_REGION (PHOBIUS); NON_CYTOPLASMIC_DOMAIN (PHOBIUS); SignalP-TM (SIGNALP_GRAM_POSITIVE)
NM_001140051.1	Endoplasmic reticulum-Golgi intermediate compartment 2	1966	50	0	88.84%	15	P:retrograde vesicle-mediated transport, Golgi to ER; C:Golgi apparatus; C:endoplasmic reticulum; C:nucleolus; P:transport; F:molecular_function; C:endoplasmic reticulum membrane; C:nucleus; F:protein binding; P:vesicle-mediated transport; C:cytoplasm; C:intracellular membrane-bounded organelle; C:membrane; C:integral component of membrane; C:endoplasmic reticulum-Golgi intermediate compartment m…		IPR012936 (PFAM); PF13850 (PFAM); PTHR10984 (PANTHER); PTHR10984:SF30 (PANTHER); TRANSMEMBRANE (PHOBIUS); NON_CYTOPLASMIC_DOMAIN (PHOBIUS); TRANSMEMBRANE (PHOBIUS); NON_CYTOPLASMIC_DOMAIN (PHOBIUS); CYTOPLASMIC_DOMAIN (PHOBIUS); TMhelix (TMHMM); TMhelix (TMHMM)
NM_001140052.1	dnaJ homolog subfamily B member 1-like	1643	50	0	83.9%	14	P:positive regulation of ATPase activity; P:chaperone mediated protein folding requiring cofactor; F:unfolded protein binding; P:protein folding; C:cellular_component; F:ATPase activator activity; P:negative regulation of inclusion body assembly; C:nucleus; C:extracellular exosome; F:chaperone binding; C:cytosol; P:chaperone cofactor-dependent protein refolding; F:Hsp70 protein binding; F:ATPase …		IPR001623 (PRINTS); IPR001623 (SMART); G3DSA:2.60.260.20 (GENE3D); G3DSA:2.60.260.20 (GENE3D); IPR002939 (PFAM); IPR001623 (PFAM); IPR001623 (G3DSA:1.10.287.GENE3D); PTHR24078:SF179 (PANTHER); PTHR24078 (PANTHER); IPR018253 (PROSITE_PATTERNS); IPR001623 (PROSITE_PROFILES); IPR008971 (SUPERFAMILY); IPR001623 (SUPERFAMILY); IPR008971 (SUPERFAMILY)
NM_001140053.1	methylthioribulose-1-phosphate dehydratase	2492	50	1.68e-158	90.1%	13	P:methionine biosynthetic process; F:identical protein binding; F:zinc ion binding; P:L-methionine biosynthetic process from methylthioadenosine; F:lyase activity; P:cellular amino acid biosynthetic process; F:methylthioribulose 1-phosphate dehydratase activity; P:regulation of ERK1 and ERK2 cascade; P:L-methionine biosynthetic process from S-adenosylmethionine; C:cytoplasm; F:metal ion binding; …		IPR001303 (SMART); IPR001303 (PFAM); IPR001303 (G3DSA:3.40.225.GENE3D); IPR017714 (TIGRFAM); IPR017714 (PANTHER); IPR027514 (HAMAP); IPR001303 (SUPERFAMILY)
NM_001140054.1	serine threonine- kinase 16	2960	50	0	87.66%	10	P:cellular response to transforming growth factor beta stimulus; F:ATP binding; C:cytoplasm; P:protein autophosphorylation; F:protein kinase activity; P:phosphorylation; F:protein serine/threonine kinase activity; P:protein phosphorylation; F:kinase activity; C:Golgi-associated vesicle		IPR000719 (SMART); G3DSA:1.10.510.10 (GENE3D); IPR000719 (PFAM); G3DSA:3.30.200.20 (GENE3D); PTHR22967 (PANTHER); PTHR22967:SF55 (PANTHER); IPR008271 (PROSITE_PATTERNS); IPR000719 (PROSITE_PROFILES); IPR011009 (SUPERFAMILY)
NM_001140057.1	Casein kinase II subunit alpha	2083	50	0	93.68%	16	P:regulation of mitophagy; F:protein kinase activity; F:protein serine/threonine kinase activity; P:protein phosphorylation; P:positive regulation of protein targeting to mitochondrion; F:nucleotide binding; P:mitotic spindle checkpoint; F:ATP binding; C:nucleus; F:protein N-terminus binding; C:PcG protein complex; P:Wnt signaling pathway; P:phosphorylation; P:regulation of cell cycle; F:transfer…		IPR000719 (SMART); G3DSA:1.10.510.10 (GENE3D); G3DSA:3.30.200.20 (GENE3D); IPR000719 (PFAM); PTHR24054 (PANTHER); IPR008271 (PROSITE_PATTERNS); IPR017441 (PROSITE_PATTERNS); SIGNAL_PEPTIDE_C_REGION (PHOBIUS); SIGNAL_PEPTIDE (PHOBIUS); SIGNAL_PEPTIDE_H_REGION (PHOBIUS); NON_CYTOPLASMIC_DOMAIN (PHOBIUS); SIGNAL_PEPTIDE_N_REGION (PHOBIUS); IPR000719 (PROSITE_PROFILES); SignalP-TM (SIGNALP_GRAM_POSIT…
NM_001140060.1	AH receptor-interacting	2353	50	0	87.04%	24	F:GAF domain binding; P:protein maturation by protein folding; F:unfolded protein binding; P:positive regulation of proteolysis; P:mRNA processing; P:regulation of nucleic acid-templated transcription; P:protein folding; F:molecular_function; C:plasma membrane; C:nucleoplasm; P:protein targeting to mitochondrion; C:nucleus; F:protein binding; P:negative regulation of cyclic-nucleotide phosphodies…		IPR011990 (G3DSA:1.25.40.GENE3D); G3DSA:3.10.50.40 (GENE3D); IPR001179 (PFAM); IPR031208 (PTHR11242:PANTHER); PTHR11242 (PANTHER); IPR001179 (PROSITE_PROFILES); IPR013026 (PROSITE_PROFILES); SSF54534 (SUPERFAMILY); IPR011990 (SUPERFAMILY)
NM_001140063.1	kunitz-type protease inhibitor 2	2186	50	0	59.42%	10	P:epithelial cell morphogenesis involved in placental branching; F:serine-type endopeptidase inhibitor activity; P:neural tube closure; P:proteolysis; C:membrane; P:establishment or maintenance of cell polarity; C:integral component of membrane; P:basement membrane organization; P:negative regulation of endopeptidase activity; F:peptidase activity		IPR002223 (PRINTS); IPR002223 (SMART); IPR011106 (SMART); IPR002223 (G3DSA:4.10.410.GENE3D); IPR002223 (G3DSA:4.10.410.GENE3D); IPR002223 (PFAM); IPR011106 (PFAM); PTHR10083:SF244 (PANTHER); PTHR10083 (PANTHER); IPR020901 (PROSITE_PATTERNS); IPR020901 (PROSITE_PATTERNS); TRANSMEMBRANE (PHOBIUS); SIGNAL_PEPTIDE_H_REGION (PHOBIUS); SIGNAL_PEPTIDE (PHOBIUS); CYTOPLASMIC_DOMAIN (PHOBIUS); NON_CYTOPLA…
NM_001140067.1	transcriptional activator Pur-beta	2572	50	7.35e-163	93.18%	8	P:cell proliferation; F:DNA binding; C:nucleus; F:transcription factor activity, sequence-specific DNA binding; P:negative regulation of transcription, DNA-templated; P:transcription, DNA-templated; P:cell differentiation; P:regulation of transcription, DNA-templated
NM_001140070.1	histone-binding RBBP4	2076	50	0	98.08%	37	P:chromatin organization; P:chromatin modification; P:DNA replication; C:CAF-1 complex; P:negative regulation of cell proliferation; F:RNA polymerase II core promoter proximal region sequence-specific DNA binding; F:molecular_function; C:nucleoplasm; F:RNA polymerase II distal enhancer sequence-specific DNA binding; P:chromatin remodeling; P:chromatin assembly; P:regulation of cell cycle; P:histo…		IPR020472 (PRINTS); IPR001680 (SMART); IPR001680 (PFAM); IPR022052 (PFAM); IPR015943 (G3DSA:2.130.10.GENE3D); PTHR22850:SF90 (PANTHER); PTHR22850 (PANTHER); IPR019775 (PROSITE_PATTERNS); IPR019775 (PROSITE_PATTERNS); IPR019775 (PROSITE_PATTERNS); IPR001680 (PROSITE_PROFILES); IPR017986 (PROSITE_PROFILES); IPR001680 (PROSITE_PROFILES); IPR001680 (PROSITE_PROFILES); IPR001680 (PROSITE_PROFILES); IP…
NM_001140071.1	Y-box-binding 2	2156	50	1.17e-62	93.34%	9	P:regulation of translation; F:nucleic acid binding; F:DNA binding; F:protein binding; F:RNA binding; C:intracellular ribonucleoprotein complex; C:cytoplasm; P:transcription, DNA-templated; P:regulation of transcription, DNA-templated		IPR002059 (PRINTS); IPR011129 (SMART); IPR002059 (PFAM); G3DSA:2.40.50.140 (GENE3D); PTHR11544 (PANTHER); PTHR11544:SF61 (PANTHER); IPR019844 (PROSITE_PATTERNS); IPR012340 (SUPERFAMILY)
NM_001140073.1	GTPase mitochondrial	2590	50	0	77.88%	13	F:ribosomal small subunit binding; P:ribosome biogenesis; P:ribosomal small subunit assembly; C:intracellular; C:mitochondrial inner membrane; F:GTP binding; F:nucleotide binding; F:RNA binding; C:mitochondrial matrix; F:GTPase activity; C:mitochondrion; C:membrane; F:rRNA binding		IPR005225 (TIGRFAM); IPR006073 (PFAM); IPR015946 (G3DSA:3.30.300.GENE3D); IPR004044 (PFAM); IPR027417 (G3DSA:3.40.50.GENE3D); PTHR11649 (PANTHER); PTHR11649:SF3 (PANTHER); PTHR11649 (PANTHER); IPR030388 (PROSITE_PROFILES); IPR004044 (PROSITE_PROFILES); IPR005662 (HAMAP); SignalP-TM (SIGNALP_GRAM_POSITIVE); IPR027417 (SUPERFAMILY); IPR009019 (SUPERFAMILY)
NM_001140076.1	CAAX prenyl protease 1 homolog	2697	50	0	91.46%	17	F:metalloexopeptidase activity; C:endoplasmic reticulum; F:peptidase activity; F:metalloendopeptidase activity; F:metallopeptidase activity; P:prenylated protein catabolic process; C:endoplasmic reticulum membrane; C:nucleus; C:nuclear inner membrane; P:nuclear envelope organization; C:extracellular exosome; P:CAAX-box protein processing; F:metal ion binding; P:proteolysis; C:membrane; C:integral…		G3DSA:3.30.2010.10 (GENE3D); IPR001915 (PFAM); IPR032456 (PFAM); IPR027057 (PTHR10120:PANTHER); PTHR10120 (PANTHER); IPR027057 (PTHR10120:PANTHER); PTHR10120 (PANTHER); TRANSMEMBRANE (PHOBIUS); CYTOPLASMIC_DOMAIN (PHOBIUS); TRANSMEMBRANE (PHOBIUS); CYTOPLASMIC_DOMAIN (PHOBIUS); CYTOPLASMIC_DOMAIN (PHOBIUS); NON_CYTOPLASMIC_DOMAIN (PHOBIUS); TRANSMEMBRANE (PHOBIUS); NON_CYTOPLASMIC_DOMAIN (PHOBIUS…
NM_001140078.1	alanine--tRNA cytoplasmic	3694	50	0	92.9%	34	P:response to amino acid; F:aminoacyl-tRNA editing activity; P:skin development; P:tRNA modification; P:negative regulation of neuron apoptotic process; F:nucleotide binding; F:ATP binding; P:cerebellar Purkinje cell layer development; F:aminoacyl-tRNA ligase activity; C:extracellular exosome; F:RNA binding; P:hair follicle development; F:alanine-tRNA ligase activity; P:endoplasmic reticulum unfo…
NM_001140079.1	phospholipase B-like 1	2451	50	0	85.92%	7	P:cell division; P:biological_process; F:cyclin-dependent protein serine/threonine kinase regulator activity; P:regulation of protein kinase activity; C:cellular_component; P:cell cycle; F:molecular_function		IPR007000 (PFAM); PTHR12370:SF9 (PANTHER); IPR007000 (PANTHER)
NM_001140080.1	enolase-phosphatase E1	1750	50	0	87.74%	16	P:methionine biosynthetic process; F:2-hydroxy-3-keto-5-methylthiopentenyl-1-phosphate phosphatase activity; F:2,3-diketo-5-methylthiopentyl-1-phosphate enolase activity; P:L-methionine biosynthetic process from methylthioadenosine; P:metabolic process; P:cellular amino acid biosynthetic process; F:acireductone synthase activity; F:magnesium ion binding; C:nucleus; C:extracellular exosome; C:cyto…		IPR023214 (G3DSA:3.40.50.GENE3D); IPR006439 (TIGRFAM); IPR023943 (TIGRFAM); PF00702 (PFAM); PTHR20371 (PANTHER); IPR023943 (HAMAP); IPR027511 (HAMAP); IPR023214 (SUPERFAMILY)
NM_001140082.1	dispanin subfamily A member 2b-like	2143	50	2.86e-54	73.68%	3	P:response to biotic stimulus; C:membrane; C:integral component of membrane		IPR007593 (PFAM); PTHR13999 (PANTHER); NON_CYTOPLASMIC_DOMAIN (PHOBIUS); TRANSMEMBRANE (PHOBIUS); NON_CYTOPLASMIC_DOMAIN (PHOBIUS); CYTOPLASMIC_DOMAIN (PHOBIUS); TRANSMEMBRANE (PHOBIUS); TMhelix (TMHMM); TMhelix (TMHMM)
NM_001140083.1	GTP-binding 6	2174	50	0	85.78%	5	F:GTP binding; F:nucleotide binding; C:cytoplasm; F:metal ion binding; F:ribosome binding		IPR006073 (PFAM); IPR016496 (TIGRFAM); IPR032305 (PFAM); IPR025121 (PFAM); IPR027417 (G3DSA:3.40.50.GENE3D); IPR016496 (PANTHER); PTHR10229:SF0 (PANTHER); IPR030394 (PROSITE_PROFILES); IPR027417 (SUPERFAMILY)
NM_001140087.1	tripeptidyl-peptidase 1	2598	50	0	82.98%	27	F:tripeptidyl-peptidase activity; P:nervous system development; P:neurogenesis; P:heart development; P:locomotory behavior; C:extracellular exosome; P:peptide catabolic process; F:telomeric DNA binding; P:bone resorption; C:telosome; P:telomere capping; P:lysosome organization; F:serine-type peptidase activity; F:serine-type endopeptidase activity; F:endopeptidase activity; P:telomere maintenance…		IPR015366 (SMART); IPR000209 (PFAM); IPR000209 (G3DSA:3.40.50.GENE3D); IPR015366 (PFAM); PTHR14218:SF15 (PANTHER); PTHR14218 (PANTHER); SIGNAL_PEPTIDE_H_REGION (PHOBIUS); SIGNAL_PEPTIDE_N_REGION (PHOBIUS); SIGNAL_PEPTIDE (PHOBIUS); NON_CYTOPLASMIC_DOMAIN (PHOBIUS); SIGNAL_PEPTIDE_C_REGION (PHOBIUS); IPR030400 (PROSITE_PROFILES); SignalP-noTM (SIGNALP_EUK); IPR000209 (SUPERFAMILY); IPR009020 (SUPE…
NM_001140088.1	eukaryotic translation initiation factor 2A	2386	50	0	84.58%	45	P:cellular response to amino acid starvation; P:protein autophosphorylation; P:ribosome assembly; C:eukaryotic translation initiation factor 2B complex; P:protein phosphorylation; C:eukaryotic translation initiation factor 2 complex; P:regulation of translation; F:translation initiation factor activity; F:RNA binding; C:extracellular exosome; P:cellular response to heat; C:blood microparticle; P:…		Coil (COILS); IPR013979 (PFAM); IPR011387 (PIRSF); IPR015943 (G3DSA:2.130.10.GENE3D); PTHR13227 (PANTHER); SSF82171 (SUPERFAMILY)
NM_001140089.1	C-ets-2	3152	50	0	77.78%	22	P:coronary artery morphogenesis; P:transcription, DNA-templated; F:RNA polymerase II core promoter proximal region sequence-specific DNA binding; F:RNA polymerase II regulatory region sequence-specific DNA binding; P:mesoderm development; P:regulation of transcription, DNA-templated; F:sequence-specific DNA binding; C:plasma membrane; F:RNA polymerase II transcription factor activity, sequence-sp…		IPR000418 (PRINTS); IPR003118 (SMART); IPR000418 (SMART); IPR013761 (G3DSA:1.10.150.GENE3D); IPR000418 (PFAM); IPR011991 (G3DSA:1.10.10.GENE3D); IPR003118 (PFAM); IPR016311 (PIRSF); PTHR11849:SF194 (PANTHER); PTHR11849:SF194 (PANTHER); PTHR11849 (PANTHER); PTHR11849 (PANTHER); IPR000418 (PROSITE_PATTERNS); IPR000418 (PROSITE_PATTERNS); IPR000418 (PROSITE_PROFILES); IPR003118 (PROSITE_PROFILES); I…
NM_001140090.1	Na(+) H(+) exchange regulatory cofactor NHE-RF3	2225	50	0	72.9%	5	C:extracellular exosome; F:PDZ domain binding; P:carnitine transport; P:transport; P:positive regulation of ion transmembrane transport		IPR001478 (SMART); IPR001478 (PFAM); IPR001478 (G3DSA:2.30.42.GENE3D); PTHR14191:SF6 (PANTHER); PTHR14191 (PANTHER); IPR001478 (PROSITE_PROFILES); IPR001478 (PROSITE_PROFILES); IPR001478 (PROSITE_PROFILES); IPR001478 (PROSITE_PROFILES); IPR001478 (SUPERFAMILY); IPR001478 (SUPERFAMILY); IPR001478 (SUPERFAMILY); IPR001478 (SUPERFAMILY)
NM_001140091.1	renin receptor	1966	50	0	89.64%	14	P:regulation of MAPK cascade; F:aspartic-type endopeptidase activity; P:rostrocaudal neural tube patterning; C:external side of plasma membrane; P:head morphogenesis; F:receptor activity; P:angiotensin maturation; P:positive regulation of transforming growth factor beta1 production; C:extracellular exosome; P:eye pigmentation; C:membrane; C:integral component of membrane; P:positive regulation of…		IPR012493 (PFAM); IPR012493 (PANTHER); TRANSMEMBRANE (PHOBIUS); SIGNAL_PEPTIDE (PHOBIUS); SIGNAL_PEPTIDE_C_REGION (PHOBIUS); SIGNAL_PEPTIDE_H_REGION (PHOBIUS); SIGNAL_PEPTIDE_N_REGION (PHOBIUS); CYTOPLASMIC_DOMAIN (PHOBIUS); NON_CYTOPLASMIC_DOMAIN (PHOBIUS); SignalP-noTM (SIGNALP_EUK); TMhelix (TMHMM)
NM_001140092.1	Carbohydrate sulfotransferase 2	2510	50	0	88.58%	29	F:trans-3,4-dihydrodiolphenanthrene sulfotransferase activity; F:4-phenanthrol sulfotransferase activity; F:2-phenanthrol sulfotransferase activity; F:9-phenanthrol sulfotransferase activity; F:hydroxyjasmonate sulfotransferase activity; C:Golgi membrane; P:N-acetylglucosamine metabolic process; F:sulfotransferase activity; C:Golgi apparatus; C:trans-Golgi network; F:galactose 3-O-sulfotransferas…		IPR027417 (G3DSA:3.40.50.GENE3D); IPR016469 (PIRSF); IPR000863 (PFAM); PTHR10704:SF3 (PANTHER); PTHR10704 (PANTHER); CYTOPLASMIC_DOMAIN (PHOBIUS); TRANSMEMBRANE (PHOBIUS); NON_CYTOPLASMIC_DOMAIN (PHOBIUS); IPR027417 (SUPERFAMILY); TMhelix (TMHMM)
NM_001140094.1	nucleosome assembly 1-like 1 isoform X2	3142	50	4.16e-168	96.38%	4	C:nucleus; P:response to yeast; P:cellular response to interferon-gamma; P:nucleosome assembly		Coil (COILS); IPR002164 (PFAM); PTHR11875:SF69 (PANTHER); IPR002164 (PANTHER); IPR002164 (PANTHER); PTHR11875:SF69 (PANTHER); SSF143113 (SUPERFAMILY)
NM_001140095.1	Sialic acid synthase	1573	50	0	92.04%	12	F:nucleotidyltransferase activity; C:extracellular exosome; F:N-acylneuraminate-9-phosphate synthase activity; C:cytoplasm; P:carbohydrate biosynthetic process; F:catalytic activity; F:N-acylneuraminate cytidylyltransferase activity; F:N-acetylneuraminate synthase activity; C:cytosol; P:lipopolysaccharide biosynthetic process; F:transferase activity; C:cellular_component		IPR006013 (PRINTS); IPR013974 (SMART); IPR013785 (G3DSA:3.20.20.GENE3D); IPR006190 (G3DSA:3.90.1210.GENE3D); IPR013132 (PFAM); IPR013974 (PFAM); PTHR23416 (PANTHER); PTHR23416:SF1 (PANTHER); IPR006190 (PROSITE_PROFILES); SSF51569 (SUPERFAMILY); IPR006190 (SUPERFAMILY)
NM_001140098.1	target of EGR1 1	2048	50	0	71.84%	9	F:poly(A)-specific ribonuclease activity; F:nucleic acid binding; P:RNA phosphodiester bond hydrolysis, exonucleolytic; C:nucleus; F:3'-5'-exoribonuclease activity; C:cytoplasm; F:metal ion binding; C:Cajal body; C:nucleoplasm		IPR006941 (PFAM); IPR012337 (G3DSA:3.30.420.GENE3D); PTHR15092 (PANTHER); IPR000571 (PROSITE_PROFILES); IPR000571 (SUPERFAMILY); IPR012337 (SUPERFAMILY)
NM_001140102.1	4-trimethylaminobutyraldehyde dehydrogenase	2100	50	0	89.18%	10	F:aldehyde dehydrogenase (NAD) activity; F:betaine-aldehyde dehydrogenase activity; P:glycine betaine biosynthetic process from choline; C:cytoplasm; F:oxidoreductase activity; P:metabolic process; F:aminobutyraldehyde dehydrogenase activity; P:oxidation-reduction process; F:4-trimethylammoniobutyraldehyde dehydrogenase activity; F:oxidoreductase activity, acting on the aldehyde or oxo group of d…		IPR015590 (PFAM); IPR016162 (G3DSA:3.40.605.GENE3D); IPR016163 (G3DSA:3.40.309.GENE3D); PTHR11699:SF208 (PANTHER); PTHR11699 (PANTHER); IPR029510 (PROSITE_PATTERNS); IPR016160 (PROSITE_PATTERNS); IPR016161 (SUPERFAMILY)
NM_001140104.1	Coatomer subunit delta	3083	50	0	91.44%	25	P:protein transport; C:Golgi membrane; P:adult locomotory behavior; C:Golgi apparatus; P:intracellular protein transport; C:endoplasmic reticulum membrane; P:vesicle-mediated transport; P:pigmentation; C:intracellular membrane-bounded organelle; C:cytosol; C:cytoplasmic vesicle; C:COPI-coated vesicle membrane; C:COPI vesicle coat; P:retrograde vesicle-mediated transport, Golgi to ER; C:endoplasmi…		Coil (COILS); IPR028565 (PFAM); G3DSA:3.30.450.60 (GENE3D); IPR027059 (PANTHER); SIGNAL_PEPTIDE_H_REGION (PHOBIUS); SIGNAL_PEPTIDE (PHOBIUS); SIGNAL_PEPTIDE_N_REGION (PHOBIUS); NON_CYTOPLASMIC_DOMAIN (PHOBIUS); SIGNAL_PEPTIDE_C_REGION (PHOBIUS); IPR028565 (PROSITE_PROFILES); IPR028565 (SUPERFAMILY); IPR011012 (SUPERFAMILY)
NM_001140106.1	Tetraspanin-18	2385	50	3.97e-122	89.12%	4	C:integral component of plasma membrane; C:membrane; C:integral component of membrane; P:cell surface receptor signaling pathway		IPR000301 (PRINTS); IPR000301 (PIRSF); IPR018499 (PFAM); PTHR19282 (PANTHER); PTHR19282:SF249 (PANTHER); IPR018503 (PROSITE_PATTERNS); NON_CYTOPLASMIC_DOMAIN (PHOBIUS); TRANSMEMBRANE (PHOBIUS); CYTOPLASMIC_DOMAIN (PHOBIUS); TRANSMEMBRANE (PHOBIUS); TRANSMEMBRANE (PHOBIUS); TRANSMEMBRANE (PHOBIUS); NON_CYTOPLASMIC_DOMAIN (PHOBIUS); CYTOPLASMIC_DOMAIN (PHOBIUS); CYTOPLASMIC_DOMAIN (PHOBIUS); IPR008…
NM_001140107.1	tyrosine phosphatase type IVA 2	2321	50	1.15e-112	94.44%	16	P:protein dephosphorylation; C:plasma membrane; F:protein tyrosine/serine/threonine phosphatase activity; F:phosphoprotein phosphatase activity; C:nucleus; C:early endosome; C:endosome; C:extracellular exosome; F:protein tyrosine phosphatase activity; C:cytoplasm; F:prenylated protein tyrosine phosphatase activity; C:membrane; F:phosphatase activity; P:dephosphorylation; P:peptidyl-tyrosine depho…		IPR003595 (SMART); IPR000340 (PFAM); IPR029021 (G3DSA:3.90.190.GENE3D); PTHR23339 (PANTHER); PTHR23339:SF65 (PANTHER); IPR000387 (PROSITE_PROFILES); IPR029021 (SUPERFAMILY)
NM_001140109.1	latexin isoform X1	1770	50	0	74.98%	7	P:biological_process; C:extracellular exosome; P:negative regulation of endopeptidase activity; F:metalloendopeptidase inhibitor activity; C:cellular_component; P:detection of temperature stimulus involved in sensory perception of pain; F:molecular_function		IPR009684 (PFAM); G3DSA:3.10.450.10 (GENE3D); G3DSA:3.10.450.10 (GENE3D); PTHR28591 (PANTHER); PTHR28591:SF1 (PANTHER); SIGNAL_PEPTIDE_C_REGION (PHOBIUS); NON_CYTOPLASMIC_DOMAIN (PHOBIUS); SIGNAL_PEPTIDE_H_REGION (PHOBIUS); SIGNAL_PEPTIDE_N_REGION (PHOBIUS); SIGNAL_PEPTIDE (PHOBIUS); IPR009684 (PRODOM); SignalP-TM (SIGNALP_GRAM_POSITIVE); SignalP-noTM (SIGNALP_EUK); SSF54403 (SUPERFAMILY); SSF544…
NM_001140111.1	Zinc finger 503	2388	50	0	85.88%	10	F:nucleic acid binding; C:nucleus; F:protein binding; F:transcription factor activity, RNA polymerase II transcription factor binding; P:hindbrain development; F:metal ion binding; P:transcription, DNA-templated; P:multicellular organism development; P:embryonic camera-type eye morphogenesis; P:regulation of transcription, DNA-templated		IPR013087 (G3DSA:3.30.160.GENE3D); IPR022129 (PFAM); PTHR12522:SF3 (PANTHER); PTHR12522 (PANTHER); IPR007087 (PROSITE_PROFILES)
NM_001140112.1	inositol 1,4,5-trisphosphate receptor-interacting	2925	50	0	75.38%	3	C:membrane; C:extracellular region; F:molecular_function		Coil (COILS); IPR026250 (PRINTS); IPR024810 (SMART); IPR024810 (PFAM); PTHR10656 (PANTHER); IPR024797 (PTHR10656:PANTHER); NON_CYTOPLASMIC_DOMAIN (PHOBIUS); CYTOPLASMIC_DOMAIN (PHOBIUS); TRANSMEMBRANE (PHOBIUS)
NM_001140114.1	dnaJ homolog subfamily C member 11	2189	50	0	94.38%	6	P:biological_process; C:extracellular exosome; C:mitochondrion; C:membrane; C:integral component of membrane; C:mitochondrial inner membrane		IPR001623 (PRINTS); IPR001623 (SMART); IPR024586 (PFAM); IPR001623 (PFAM); IPR001623 (G3DSA:1.10.287.GENE3D); PTHR24078 (PANTHER); PTHR24078 (PANTHER); PTHR24078:SF263 (PANTHER); PTHR24078 (PANTHER); PTHR24078:SF263 (PANTHER); IPR018253 (PROSITE_PATTERNS); NON_CYTOPLASMIC_DOMAIN (PHOBIUS); TRANSMEMBRANE (PHOBIUS); CYTOPLASMIC_DOMAIN (PHOBIUS); IPR001623 (PROSITE_PROFILES); IPR001623 (SUPERFAMILY)…
NM_001140115.1	ubiquitin-conjugating enzyme E2 R1-like	2756	50	1.28e-141	96.02%	16	F:ubiquitin protein ligase activity; P:protein K48-linked ubiquitination; F:ubiquitin conjugating enzyme activity; P:protein polyubiquitination; P:negative regulation of cAMP-mediated signaling; P:protein monoubiquitination; C:nucleoplasm; F:nucleotide binding; P:cell division; F:ATP binding; F:ubiquitin-protein transferase activity; P:proteasome-mediated ubiquitin-dependent protein catabolic pro…		SM00212 (SMART); IPR016135 (G3DSA:3.10.110.GENE3D); IPR000608 (PFAM); PTHR24067 (PANTHER); PTHR24067:SF135 (PANTHER); IPR023313 (PROSITE_PATTERNS); IPR000608 (PROSITE_PROFILES); IPR016135 (SUPERFAMILY)
NM_001140116.1	Lathosterol oxidase	2340	50	0	87.96%	11	F:lathosterol oxidase activity; C:endoplasmic reticulum membrane; P:cholesterol biosynthetic process via lathosterol; F:iron ion binding; F:oxidoreductase activity; P:response to yeast; C:membrane; C:integral component of membrane; P:oxidation-reduction process; F:C-5 sterol desaturase activity; P:fatty acid biosynthetic process		IPR006694 (PFAM); PTHR11863 (PANTHER); PTHR11863:SF33 (PANTHER); NON_CYTOPLASMIC_DOMAIN (PHOBIUS); CYTOPLASMIC_DOMAIN (PHOBIUS); TRANSMEMBRANE (PHOBIUS); CYTOPLASMIC_DOMAIN (PHOBIUS); TRANSMEMBRANE (PHOBIUS); NON_CYTOPLASMIC_DOMAIN (PHOBIUS); TRANSMEMBRANE (PHOBIUS); TMhelix (TMHMM); TMhelix (TMHMM); TMhelix (TMHMM)
NM_001140117.1	glia-derived nexin	2048	50	0	83.36%	40	C:extracellular vesicle; P:negative regulation of phosphatidylinositol 3-kinase signaling; P:secretory granule organization; P:negative regulation of platelet aggregation; P:negative regulation of cell proliferation; P:innervation; P:negative regulation of blood coagulation; P:response to wounding; P:negative regulation of protein catabolic process; P:negative regulation of proteolysis; P:positiv…		IPR023796 (SMART); G3DSA:2.30.39.10 (GENE3D); IPR023796 (PFAM); G3DSA:3.30.497.10 (GENE3D); PTHR11461:SF48 (PANTHER); IPR000215 (PANTHER); IPR023795 (PROSITE_PATTERNS); SIGNAL_PEPTIDE_C_REGION (PHOBIUS); SIGNAL_PEPTIDE (PHOBIUS); SIGNAL_PEPTIDE_N_REGION (PHOBIUS); NON_CYTOPLASMIC_DOMAIN (PHOBIUS); SIGNAL_PEPTIDE_H_REGION (PHOBIUS); SignalP-TM (SIGNALP_GRAM_POSITIVE); SignalP-noTM (SIGNALP_EUK); I…
NM_001140118.1	RNA-binding with multiple splicing 2 isoform X1	1993	50	3.51e-138	88.1%	17	P:transcription, DNA-templated; F:poly(A) binding; P:regulation of transcription, DNA-templated; C:cellular_component; P:mRNA splicing, via spliceosome; P:dendrite morphogenesis; F:nucleotide binding; F:nucleic acid binding; C:nucleus; F:protein binding; F:RNA binding; F:transcription coactivator activity; C:cytoplasm; F:mRNA binding; F:snRNA binding; P:positive regulation of SMAD protein import …		IPR000504 (SMART); IPR012677 (G3DSA:3.30.70.GENE3D); IPR000504 (PFAM); IPR000504 (PROSITE_PROFILES); IPR012677 (SUPERFAMILY)
NM_001140120.1	Leukotriene A-4 hydrolase	3100	50	0	88.02%	21	F:zinc ion binding; F:peptide binding; F:leukotriene-A4 hydrolase activity; F:aminopeptidase activity; F:peptidase activity; C:plasma membrane; F:metallopeptidase activity; F:epoxide hydrolase activity; F:poly(A) RNA binding; C:nucleoplasm; C:nucleus; P:inflammatory response; P:leukotriene biosynthetic process; P:peptide catabolic process; C:extracellular exosome; C:cytoplasm; F:metal ion binding…		IPR014782 (PRINTS); IPR015211 (SMART); IPR014782 (PFAM); G3DSA:1.10.390.10 (GENE3D); IPR012777 (TIGRFAM); IPR015211 (PFAM); PTHR11533:SF174 (PANTHER); IPR001930 (PANTHER); IPR016024 (SUPERFAMILY); SSF63737 (SUPERFAMILY); SSF55486 (SUPERFAMILY)
NM_001140121.1	immediate early response gene 2 -like	1667	50	4.45e-122	62.12%	7	C:nucleus; F:protein binding; P:cilium morphogenesis; C:cytoplasm; P:Kupffer's vesicle development; P:convergent extension; P:determination of left/right symmetry		IPR008653 (PFAM); IPR008653 (PANTHER); PTHR15895:SF4 (PANTHER); PTHR15895:SF4 (PANTHER); IPR008653 (PANTHER)
NM_001140122.1	ER lumen -retaining receptor 2	2053	50	1.72e-135	97.38%	16	P:biological_process; P:protein transport; C:endoplasmic reticulum; F:ER retention sequence binding; P:transport; F:molecular_function; P:protein retention in ER lumen; C:endoplasmic reticulum membrane; C:cis-Golgi network; P:vesicle-mediated transport; C:extracellular exosome; C:membrane; C:integral component of membrane; C:cytoplasmic vesicle; C:COPI-coated vesicle membrane; C:endoplasmic retic…
NM_001140123.1	O-acetyl-ADP-ribose deacetylase MACROD1 isoform X1	2165	50	0	71.08%	3	P:biological_process; C:cellular_component; F:molecular_function		IPR002589 (SMART); G3DSA:3.40.220.10 (GENE3D); IPR002589 (PFAM); PTHR11106:SF62 (PANTHER); PTHR11106 (PANTHER); IPR002589 (PROSITE_PROFILES); SSF52949 (SUPERFAMILY)
NM_001140125.1	F-box only 9	2570	50	0	85.74%	10	F:ubiquitin-protein transferase activity; F:protein binding; C:ubiquitin ligase complex; C:cytoplasm; P:innate immune response; P:SCF-dependent proteasomal ubiquitin-dependent protein catabolic process; C:SCF ubiquitin ligase complex; P:fat cell differentiation; P:protein ubiquitination; P:regulation of TOR signaling		Coil (COILS); G3DSA:1.20.1280.50 (GENE3D); IPR007330 (G3DSA:1.20.58.GENE3D); IPR001810 (PFAM); PTHR12874 (PANTHER); PTHR12874:SF9 (PANTHER); IPR001810 (PROSITE_PROFILES); IPR007330 (SUPERFAMILY); IPR001810 (SUPERFAMILY)
NM_001140127.1	zinc finger Gfi-1b-like	2433	50	0	62.98%	10	P:negative regulation of transcription from RNA polymerase II promoter; F:nucleic acid binding; F:metal ion binding; P:hemopoiesis; C:membrane; C:integral component of membrane; P:myeloid cell differentiation; P:regulation of transcription, DNA-templated; P:regulation of histone H3-K4 methylation; P:regulation of neurogenesis		IPR015880 (SMART); IPR013087 (G3DSA:3.30.160.GENE3D); IPR013087 (G3DSA:3.30.160.GENE3D); IPR007087 (PFAM); PTHR24409 (PANTHER); IPR007087 (PROSITE_PATTERNS); IPR007087 (PROSITE_PATTERNS); CYTOPLASMIC_DOMAIN (PHOBIUS); TRANSMEMBRANE (PHOBIUS); CYTOPLASMIC_DOMAIN (PHOBIUS); TRANSMEMBRANE (PHOBIUS); NON_CYTOPLASMIC_DOMAIN (PHOBIUS); IPR007087 (PROSITE_PROFILES); IPR007087 (PROSITE_PROFILES); SSF5766…
NM_001140129.1	methyltransferase 9 isoform X2	2915	50	0	84.72%	6	C:membrane; C:integral component of membrane; F:methyltransferase activity; F:transferase activity; C:cellular_component; P:methylation		IPR029063 (G3DSA:3.40.50.GENE3D); IPR007884 (PFAM); IPR007884 (PANTHER); CYTOPLASMIC_DOMAIN (PHOBIUS); NON_CYTOPLASMIC_DOMAIN (PHOBIUS); TRANSMEMBRANE (PHOBIUS); IPR029063 (SUPERFAMILY); TMhelix (TMHMM)
NM_001140132.1	Twinfilin-1	2114	50	0	89.72%	24	P:regulation of actin phosphorylation; P:peptidyl-tyrosine phosphorylation; P:sequestering of actin monomers; C:intracellular; F:actin monomer binding; F:cadherin binding involved in cell-cell adhesion; P:barbed-end actin filament capping; F:phosphatidylinositol-4,5-bisphosphate binding; F:ATP binding; F:protein tyrosine kinase activity; C:cell-cell junction; C:cytoskeleton; C:perinuclear region …		IPR002108 (SMART); IPR029006 (G3DSA:3.40.20.GENE3D); IPR002108 (PFAM); IPR029006 (G3DSA:3.40.20.GENE3D); PTHR13759:SF3 (PANTHER); IPR028458 (PANTHER); IPR002108 (PROSITE_PROFILES); IPR002108 (PROSITE_PROFILES); SSF55753 (SUPERFAMILY); SSF55753 (SUPERFAMILY)
NM_001140133.1	T-complex 1 subunit beta	2064	50	0	95.02%	17	C:myelin sheath; F:unfolded protein binding; P:toxin transport; P:protein folding; C:zona pellucida receptor complex; C:microtubule; F:nucleotide binding; C:chaperonin-containing T-complex; F:ATP binding; P:binding of sperm to zona pellucida; F:ubiquitin protein ligase binding; C:extracellular exosome; C:cytoplasm; C:cell body; P:Kupffer's vesicle development; P:chaperone-mediated protein complex…		Coil (COILS); IPR017998 (PRINTS); IPR012716 (TIGRFAM); IPR002423 (PFAM); IPR027413 (G3DSA:1.10.560.GENE3D); IPR027410 (G3DSA:3.30.260.GENE3D); IPR027409 (G3DSA:3.50.7.GENE3D); PTHR11353:SF23 (PANTHER); PTHR11353 (PANTHER); IPR002194 (PROSITE_PATTERNS); IPR002194 (PROSITE_PATTERNS); IPR002194 (PROSITE_PATTERNS); SSF54849 (SUPERFAMILY); SSF48592 (SUPERFAMILY); IPR027409 (SUPERFAMILY)
NM_001140134.1	lifeguard 1-like	2612	50	0	82.2%	9	P:negative regulation of apoptotic process; C:membrane; C:integral component of membrane; C:Golgi apparatus; C:endoplasmic reticulum; P:negative regulation of neuron death; P:negative regulation of endoplasmic reticulum stress-induced intrinsic apoptotic signaling pathway; P:endoplasmic reticulum calcium ion homeostasis; F:ion channel binding		PF01027 (PFAM); PTHR23291:SF16 (PANTHER); IPR006214 (PANTHER); TRANSMEMBRANE (PHOBIUS); NON_CYTOPLASMIC_DOMAIN (PHOBIUS); TRANSMEMBRANE (PHOBIUS); NON_CYTOPLASMIC_DOMAIN (PHOBIUS); NON_CYTOPLASMIC_DOMAIN (PHOBIUS); CYTOPLASMIC_DOMAIN (PHOBIUS); TRANSMEMBRANE (PHOBIUS); NON_CYTOPLASMIC_DOMAIN (PHOBIUS); TRANSMEMBRANE (PHOBIUS); TRANSMEMBRANE (PHOBIUS); CYTOPLASMIC_DOMAIN (PHOBIUS); CYTOPLASMIC_DOM…
NM_001140135.1	sulfatase-modifying factor 1	1927	50	0	83.3%	3	P:biological_process; F:protein homodimerization activity; C:endoplasmic reticulum		IPR005532 (PFAM); IPR005532 (G3DSA:3.90.1580.GENE3D); PTHR23150:SF23 (PANTHER); PTHR23150 (PANTHER); SIGNAL_PEPTIDE_H_REGION (PHOBIUS); SIGNAL_PEPTIDE_N_REGION (PHOBIUS); NON_CYTOPLASMIC_DOMAIN (PHOBIUS); SIGNAL_PEPTIDE (PHOBIUS); SIGNAL_PEPTIDE_C_REGION (PHOBIUS); SignalP-noTM (SIGNALP_EUK); IPR016187 (SUPERFAMILY)
NM_001140136.1	dnaJ homolog subfamily B member 6-like	2127	50	4.8e-57	89.64%	6	P:myofibril assembly; P:locomotory behavior; P:skeletal muscle tissue development; C:membrane; C:integral component of membrane; P:muscle attachment		Coil (COILS); IPR001623 (PRINTS); IPR001623 (SMART); IPR001623 (PFAM); IPR001623 (G3DSA:1.10.287.GENE3D); PTHR24078:SF225 (PANTHER); PTHR24078 (PANTHER); PTHR24078 (PANTHER); IPR018253 (PROSITE_PATTERNS); IPR001623 (PROSITE_PROFILES); IPR001623 (SUPERFAMILY)
NM_001140137.1	interferon-related developmental regulator 1	2370	50	0	86.56%	11	P:biological_process; P:negative regulation of collateral sprouting; C:nucleus; P:negative regulation of axon extension; C:cytoplasm; P:multicellular organism development; P:muscle cell differentiation; P:striated muscle tissue development; P:cell differentiation; C:cellular_component; P:skeletal muscle tissue regeneration		IPR007701 (PFAM); IPR006921 (PFAM); IPR011989 (G3DSA:1.25.10.GENE3D); PTHR12354:SF6 (PANTHER); PTHR12354 (PANTHER); IPR016024 (SUPERFAMILY)
NM_001140139.1	hepatocyte growth factor activator	2537	50	0	74.1%	7	F:calcium ion binding; P:proteolysis; F:serine-type endopeptidase activity; F:serine-type peptidase activity; F:peptidase activity; C:extracellular region; F:hydrolase activity		IPR001314 (PRINTS); PR00018 (PRINTS); IPR000742 (SMART); IPR000001 (SMART); IPR000083 (SMART); IPR001254 (SMART); IPR000562 (SMART); G3DSA:2.40.10.10 (GENE3D); IPR001254 (PFAM); G3DSA:2.40.20.10 (GENE3D); G3DSA:2.10.25.10 (GENE3D); IPR000083 (PFAM); IPR000001 (PFAM); G3DSA:2.40.10.10 (GENE3D); IPR000742 (PFAM); IPR000562 (PFAM); G3DSA:2.10.25.10 (GENE3D); IPR000562 (G3DSA:2.10.10.GENE3D); G3DSA:2…
NM_001140141.1	RIKEN cDNA 2310057M21	2024	50	0	57.64%	3	P:biological_process; F:identical protein binding; C:cellular_component		Coil (COILS); IPR028043 (PFAM); PTHR14787 (PANTHER)
NM_001140142.1	EH domain-containing 3	2667	50	0	85.5%	3	F:GTP binding; C:membrane; C:integral component of membrane		Coil (COILS); IPR027417 (G3DSA:3.40.50.GENE3D); IPR006073 (PFAM); PTHR11216:SF1 (PANTHER); PTHR11216 (PANTHER); CYTOPLASMIC_DOMAIN (PHOBIUS); CYTOPLASMIC_DOMAIN (PHOBIUS); TRANSMEMBRANE (PHOBIUS); TRANSMEMBRANE (PHOBIUS); NON_CYTOPLASMIC_DOMAIN (PHOBIUS); IPR027417 (SUPERFAMILY); TMhelix (TMHMM); TMhelix (TMHMM)
NM_001140143.1	syntaxin-10 isoform X1	2534	50	6.24e-136	85.82%	27	P:protein transport; C:Golgi membrane; C:Golgi apparatus; P:intracellular protein transport; C:trans-Golgi network; P:vesicle-mediated transport; C:cytosol; C:trans-Golgi network membrane; P:membrane fusion; P:regulation of protein localization; F:syntaxin binding; F:SNAP receptor activity; F:SNARE binding; P:retrograde transport, endosome to Golgi; P:transport; C:intracellular; C:perinuclear reg…		Coil (COILS); IPR000727 (SMART); G3DSA:1.20.5.110 (GENE3D); IPR015260 (PFAM); IPR000727 (PFAM); G3DSA:1.20.58.90 (GENE3D); PTHR19957:SF106 (PANTHER); PTHR19957 (PANTHER); NON_CYTOPLASMIC_DOMAIN (PHOBIUS); TRANSMEMBRANE (PHOBIUS); CYTOPLASMIC_DOMAIN (PHOBIUS); IPR000727 (PROSITE_PROFILES); SSF58038 (SUPERFAMILY); IPR010989 (SUPERFAMILY); TMhelix (TMHMM)
NM_001140145.1	Ras-related Rab-5A	2279	50	6.9e-151	95.76%	66	C:synaptic vesicle; P:protein transport; C:neuronal cell body; P:positive regulation of exocytosis; P:regulation of filopodium assembly; C:dendrite; C:terminal bouton; P:regulation of long-term neuronal synaptic plasticity; F:GTPase activity; F:guanyl nucleotide binding; C:actin cytoskeleton; F:GDP binding; C:cytosol; P:regulation of endocytosis; C:axon; P:small GTPase mediated signal transductio…		PR00449 (PRINTS); SM00176 (SMART); SM00173 (SMART); SM00174 (SMART); SM00175 (SMART); IPR005225 (TIGRFAM); IPR027417 (G3DSA:3.40.50.GENE3D); IPR001806 (PFAM); PTHR24073:SF557 (PANTHER); PTHR24073 (PANTHER); PS51419 (PROSITE_PROFILES); IPR027417 (SUPERFAMILY)
NM_001140147.1	S-methyl-5 -thioadenosine phosphorylase	2266	50	0	92.78%	13	F:transferase activity, transferring glycosyl groups; P:L-methionine biosynthetic process from methylthioadenosine; P:nucleoside metabolic process; P:purine-containing compound salvage; P:purine ribonucleoside salvage; F:phosphorylase activity; C:nucleus; F:S-methyl-5-thioadenosine phosphorylase activity; C:cytoplasm; F:catalytic activity; F:transferase activity; F:transferase activity, transferr…		IPR000845 (G3DSA:3.40.50.GENE3D); IPR000845 (PFAM); IPR010044 (TIGRFAM); PTHR11904:SF1 (PANTHER); IPR001369 (PANTHER); IPR018099 (PROSITE_PATTERNS); IPR000845 (SUPERFAMILY)
NM_001140149.1	phenylalanine--tRNA ligase alpha subunit	2001	50	0	91.78%	17	P:phenylalanyl-tRNA aminoacylation; P:tRNA aminoacylation; F:tRNA binding; P:protein heterotetramerization; C:phenylalanine-tRNA ligase complex; F:poly(A) RNA binding; P:translation; F:nucleotide binding; P:tRNA aminoacylation for protein translation; F:ATP binding; F:aminoacyl-tRNA ligase activity; F:protein binding; C:cytoplasm; F:phenylalanine-tRNA ligase activity; C:membrane; C:cytosol; F:lig…		IPR011991 (G3DSA:1.10.10.GENE3D); IPR004529 (TIGRFAM); IPR002319 (PFAM); G3DSA:3.30.930.10 (GENE3D); PTHR11538 (PANTHER); PTHR11538 (PANTHER); PTHR11538:SF40 (PANTHER); PTHR11538:SF40 (PANTHER); IPR006195 (PROSITE_PROFILES); SSF55681 (SUPERFAMILY)
NM_001140150.1	Bifunctional purine biosynthesis PURH	2119	50	0	91.4%	24	F:protein homodimerization activity; P:purine nucleotide biosynthetic process; P:cerebellum development; P:metabolic process; P:brainstem development; P:ribonucleotide metabolic process; P:nucleoside metabolic process; P:'de novo' IMP biosynthetic process; P:purine ribonucleoside monophosphate biosynthetic process; P:cerebral cortex development; P:tetrahydrofolate biosynthetic process; P:nucleoba…		IPR002695 (SMART); IPR011607 (SMART); IPR024050 (G3DSA:1.10.287.GENE3D); IPR002695 (TIGRFAM); IPR002695 (PIRSF); IPR002695 (PFAM); IPR024051 (G3DSA:3.40.140.GENE3D); IPR011607 (PFAM); IPR011607 (G3DSA:3.40.50.GENE3D); IPR024051 (G3DSA:3.40.140.GENE3D); PTHR11692:SF0 (PANTHER); IPR002695 (PANTHER); IPR002695 (HAMAP); IPR011607 (SUPERFAMILY); IPR016193 (SUPERFAMILY)
NM_001140151.1	brain I3	3507	50	2.33e-57	77.86%	2	C:membrane; C:integral component of membrane		IPR019317 (PFAM); IPR019317 (PANTHER); NON_CYTOPLASMIC_DOMAIN (PHOBIUS); TRANSMEMBRANE (PHOBIUS); CYTOPLASMIC_DOMAIN (PHOBIUS); TMhelix (TMHMM)
NM_001140152.1	DNA polymerase alpha subunit B	2172	50	0	80.94%	11	F:DNA binding; P:DNA replication initiation; C:nucleus; F:DNA-directed DNA polymerase activity; C:alpha DNA polymerase:primase complex; C:cytoplasm; F:protein heterodimerization activity; P:DNA replication; P:protein import into nucleus, translocation; P:DNA biosynthetic process; C:nucleoplasm		Coil (COILS); IPR016722 (PIRSF); IPR013627 (PFAM); IPR007185 (PFAM); PTHR23061:SF12 (PANTHER); PTHR23061 (PANTHER)
NM_001140153.1	Polyadenylate-binding -interacting 2B	1482	50	1.42e-64	83.84%	5	P:biological_process; P:negative regulation of translational initiation; F:translation repressor activity, nucleic acid binding; C:cellular_component; F:molecular_function		IPR009818 (PFAM); PTHR13154:SF5 (PANTHER); PTHR13154 (PANTHER)
NM_001140154.1	B-cell CLL lymphoma 7 family member B	1910	50	3.51e-130	79.7%	12	P:biological_process; F:zinc ion binding; F:protein binding; F:actin binding; F:metal ion binding; P:apoptotic process; P:cell differentiation; P:Wnt signaling pathway; P:phosphorylation; C:cellular_component; F:kinase activity; F:molecular_function		IPR006804 (PFAM); IPR006804 (PANTHER); PTHR12767:SF5 (PANTHER)
NM_001140155.1	nuclear ubiquitous casein and cyclin-dependent kinase substrate 1 isoform X1	2924	50	2.06e-43	87.38%	32	P:positive regulation by host of viral transcription; P:regulation of DNA strand elongation; P:interstrand cross-link repair; F:double-stranded DNA binding; P:transcription from RNA polymerase II promoter; P:positive regulation of transcription from RNA polymerase II promoter; P:chromatin organization; F:single-stranded DNA binding; F:transcriptional activator activity, RNA polymerase II core pro…		Coil (COILS); PTHR15361:SF1 (PANTHER); PTHR15361 (PANTHER)
NM_001140156.1	N-alpha-acetyltransferase auxiliary subunit	3022	50	0	93.98%	15	F:acetyltransferase activity; P:N-terminal protein amino acid acetylation; F:peptide alpha-N-acetyltransferase activity; F:poly(A) RNA binding; C:nucleus; C:transcription factor complex; C:NatA complex; C:cytoplasm; P:positive regulation of transcription, DNA-templated; P:N-terminal peptidyl-methionine acetylation; P:negative regulation of apoptotic process; F:ribosome binding; C:membrane; F:tran…		Coil (COILS); IPR019734 (SMART); IPR019734 (PFAM); IPR011990 (G3DSA:1.25.40.GENE3D); IPR021183 (PFAM); IPR021183 (PIRSF); IPR011990 (G3DSA:1.25.40.GENE3D); PTHR22767:SF4 (PANTHER); PTHR22767 (PANTHER); IPR019734 (PROSITE_PROFILES); IPR019734 (PROSITE_PROFILES); IPR019734 (PROSITE_PROFILES); IPR019734 (PROSITE_PROFILES); IPR013026 (PROSITE_PROFILES); IPR013026 (PROSITE_PROFILES); IPR019734 (PROSIT…
NM_001140158.1	actin-related 8	2315	50	0	90.52%	15	P:DNA repair; P:transcription, DNA-templated; P:DNA recombination; P:regulation of transcription, DNA-templated; P:mitotic nuclear division; C:chromosome; P:cellular response to DNA damage stimulus; P:cell cycle; F:nucleotide binding; P:cell division; F:ATP binding; C:nucleus; C:centrosome; P:chromatin remodeling; C:Ino80 complex		Coil (COILS); IPR004000 (SMART); G3DSA:3.30.420.40 (GENE3D); IPR004000 (PFAM); G3DSA:3.30.420.40 (GENE3D); IPR004000 (PANTHER); IPR004000 (PANTHER); IPR027668 (PTHR11937:PANTHER); IPR027668 (PTHR11937:PANTHER); SSF53067 (SUPERFAMILY); SSF53067 (SUPERFAMILY)
NM_001140159.1	eukaryotic peptide chain release factor GTP-binding subunit ERF3A	2797	50	0	91.2%	7	F:nucleotide binding; F:GTP binding; F:translation release factor activity; F:GTPase activity; C:cytosol; P:cytoplasmic translational termination; C:translation release factor complex		Coil (COILS); IPR000795 (PRINTS); PF00009 (PFAM); G3DSA:2.40.30.10 (GENE3D); IPR027417 (G3DSA:3.40.50.GENE3D); IPR004160 (PFAM); G3DSA:2.40.30.10 (GENE3D); PTHR23115 (PANTHER); PTHR23115:SF135 (PANTHER); IPR031157 (PROSITE_PATTERNS); IPR000795 (PROSITE_PROFILES); IPR009000 (SUPERFAMILY); IPR027417 (SUPERFAMILY); IPR009001 (SUPERFAMILY)
NM_001140161.1	importin subunit alpha-1	2070	50	0	89.36%	14	F:histone deacetylase binding; P:protein transport; F:protein transporter activity; P:transport; F:nuclear localization sequence binding; F:poly(A) RNA binding; C:nucleoplasm; C:nuclear pore; C:nucleus; C:cytoplasm; P:protein import into nucleus; P:NLS-bearing protein import into nucleus; C:membrane; C:cytosol		Coil (COILS); IPR000225 (SMART); IPR000225 (PFAM); IPR024931 (PIRSF); IPR011989 (G3DSA:1.25.10.GENE3D); IPR002652 (PFAM); IPR032413 (PFAM); PTHR23316:SF12 (PANTHER); PTHR23316 (PANTHER); IPR000225 (PROSITE_PROFILES); IPR000225 (PROSITE_PROFILES); IPR000225 (PROSITE_PROFILES); IPR000225 (PROSITE_PROFILES); IPR002652 (PROSITE_PROFILES); IPR016024 (SUPERFAMILY)
NM_001140163.1	transmembrane adipocyte-associated 1	3248	50	0	89.02%	6	P:embryonic cleavage; F:zinc ion binding; F:metal ion binding; P:negative regulation of mitotic cell cycle phase transition; C:membrane; C:integral component of membrane		IPR018781 (PFAM); PTHR15876:SF8 (PANTHER); IPR018781 (PANTHER); TRANSMEMBRANE (PHOBIUS); CYTOPLASMIC_DOMAIN (PHOBIUS); TRANSMEMBRANE (PHOBIUS); CYTOPLASMIC_DOMAIN (PHOBIUS); TRANSMEMBRANE (PHOBIUS); NON_CYTOPLASMIC_DOMAIN (PHOBIUS); CYTOPLASMIC_DOMAIN (PHOBIUS); TRANSMEMBRANE (PHOBIUS); NON_CYTOPLASMIC_DOMAIN (PHOBIUS); NON_CYTOPLASMIC_DOMAIN (PHOBIUS); TRANSMEMBRANE (PHOBIUS); CYTOPLASMIC_DOMAIN…
NM_001140166.1	DNA primase large subunit	1827	50	0	81.76%	24	F:nucleotidyltransferase activity; F:tRNA guanylyltransferase activity; F:RNA guanylyltransferase activity; F:phospholactate guanylyltransferase activity; P:transcription, DNA-templated; P:DNA replication; F:CTP:2,3-di-O-geranylgeranyl-sn-glycero-1-phosphate cytidyltransferase activity; F:ATP:coenzyme F420 adenylyltransferase activity; P:DNA replication, synthesis of RNA primer; C:primosome compl…		IPR007238 (PFAM); IPR016558 (PIRSF); PTHR10537 (PANTHER); PTHR10537:SF3 (PANTHER)
NM_001140169.1	interleukin-13 receptor subunit alpha-1-like	2812	50	0	57.24%	2	C:membrane; C:integral component of membrane		IPR013783 (G3DSA:2.60.40.GENE3D); IPR015321 (PFAM); PTHR23036 (PANTHER); PTHR23036:SF89 (PANTHER); NON_CYTOPLASMIC_DOMAIN (PHOBIUS); CYTOPLASMIC_DOMAIN (PHOBIUS); TRANSMEMBRANE (PHOBIUS); IPR003961 (SUPERFAMILY); IPR003961 (SUPERFAMILY); TMhelix (TMHMM)
NM_001140171.1	Geranylgeranyl transferase type-2 subunit beta	2187	50	0	94.54%	14	F:zinc ion binding; P:cellular protein modification process; P:regulation of apoptotic process; F:Rab geranylgeranyltransferase activity; P:visual perception; C:plasma membrane; F:protein binding; F:prenyltransferase activity; C:Rab-protein geranylgeranyltransferase complex; F:catalytic activity; F:metal ion binding; P:protein geranylgeranylation; F:transferase activity; F:Rab GTPase binding		IPR001330 (PFAM); IPR008930 (G3DSA:1.50.10.GENE3D); PTHR11774 (PANTHER); IPR026873 (PTHR11774:PANTHER); IPR008930 (SUPERFAMILY)
NM_001140172.1	E3 ubiquitin- ligase RNF128 isoform X1	2784	50	0	71.64%	30	P:positive regulation of protein catabolic process in the vacuole; F:ubiquitin protein ligase activity; C:late endosome; C:Golgi apparatus; P:negative regulation of cytokine biosynthetic process; F:UDP-N-acetylmuramoylalanyl-D-glutamyl-2,6-diaminopimelate-D-alanyl-D-alanine ligase activity; F:tubulin-glutamic acid ligase activity; F:ligase activity; F:protein-glutamic acid ligase activity; F:zinc…		IPR001841 (SMART); IPR001841 (PFAM); IPR013083 (G3DSA:3.30.40.GENE3D); G3DSA:3.50.30.30 (GENE3D); IPR003137 (PFAM); PTHR22765:SF30 (PANTHER); PTHR22765 (PANTHER); TRANSMEMBRANE (PHOBIUS); NON_CYTOPLASMIC_DOMAIN (PHOBIUS); CYTOPLASMIC_DOMAIN (PHOBIUS); IPR001841 (PROSITE_PROFILES); SSF57850 (SUPERFAMILY); SSF52025 (SUPERFAMILY); TMhelix (TMHMM)
NM_001140174.1	Motile sperm domain-containing 2	2303	50	0	89.22%	4	P:biological_process; C:membrane; C:integral component of membrane; F:molecular_function		IPR001251 (SMART); IPR001251 (G3DSA:3.40.525.GENE3D); IPR001251 (PFAM); PTHR10174:SF132 (PANTHER); PTHR10174 (PANTHER); IPR001251 (PROSITE_PROFILES); IPR011074 (SUPERFAMILY); IPR001251 (SUPERFAMILY)
NM_001140176.1	glycerol-3-phosphate acyltransferase 6	4102	50	0	93.46%	18	F:transferase activity, transferring acyl groups; P:regulation of multicellular organism growth; P:glandular epithelial cell maturation; P:metabolic process; P:lipid biosynthetic process; P:triglyceride metabolic process; P:lactation; C:endoplasmic reticulum; F:glycerol-3-phosphate O-acyltransferase activity; P:phosphatidylcholine biosynthetic process; P:fatty acid metabolic process; P:diacylglyc…		IPR002123 (PFAM); PTHR23063:SF5 (PANTHER); PTHR23063 (PANTHER); TRANSMEMBRANE (PHOBIUS); NON_CYTOPLASMIC_DOMAIN (PHOBIUS); CYTOPLASMIC_DOMAIN (PHOBIUS); NON_CYTOPLASMIC_DOMAIN (PHOBIUS); TRANSMEMBRANE (PHOBIUS); CYTOPLASMIC_DOMAIN (PHOBIUS); TRANSMEMBRANE (PHOBIUS); TMhelix (TMHMM); TMhelix (TMHMM); TMhelix (TMHMM)
NM_001140177.1	probable ATP-dependent RNA helicase DHX58	2920	50	0	80.38%	10	F:nucleotide binding; F:DNA binding; F:ATP binding; C:perinuclear region of cytoplasm; F:double-stranded RNA binding; P:innate immune response; F:hydrolase activity, acting on acid anhydrides; F:helicase activity; P:immune response involved in response to exogenous dsRNA; F:hydrolase activity		IPR001650 (SMART); IPR014001 (SMART); IPR021673 (PFAM); IPR006935 (PFAM); IPR027417 (G3DSA:3.40.50.GENE3D); IPR027417 (G3DSA:3.40.50.GENE3D); IPR001650 (PFAM); PTHR14074:SF7 (PANTHER); PTHR14074 (PANTHER); IPR001650 (PROSITE_PROFILES); IPR014001 (PROSITE_PROFILES); IPR027417 (SUPERFAMILY)
NM_001140178.1	U3 small nucleolar RNA-associated 15 homolog	2288	50	0	86%	8	C:nucleus; C:cytoplasm; C:cell junction; P:rRNA processing; C:nucleolus; P:positive regulation of angiogenesis; C:fibrillar center; F:poly(A) RNA binding		IPR001680 (SMART); IPR015943 (G3DSA:2.130.10.GENE3D); IPR001680 (PFAM); IPR018983 (PFAM); PTHR19924 (PANTHER); PTHR19924:SF26 (PANTHER); IPR019775 (PROSITE_PATTERNS); IPR001680 (PROSITE_PROFILES); IPR017986 (PROSITE_PROFILES); IPR001680 (PROSITE_PROFILES); IPR017986 (SUPERFAMILY)
NM_001140180.1	DNA replication licensing factor MCM3	3053	50	0	89.28%	21	P:DNA replication initiation; P:retina development in camera-type eye; P:DNA replication; F:helicase activity; F:chromatin binding; C:MCM complex; P:cell cycle; C:nuclear chromosome, telomeric region; C:nucleoplasm; F:nucleotide binding; F:DNA binding; F:ATP binding; C:nucleus; F:DNA helicase activity; C:centrosome; C:perinuclear region of cytoplasm; C:cytoplasm; P:DNA duplex unwinding; C:intrace…		Coil (COILS); IPR001208 (PRINTS); IPR008046 (PRINTS); IPR031327 (SMART); G3DSA:2.40.50.140 (GENE3D); IPR033762 (PFAM); G3DSA:3.30.1640.10 (GENE3D); IPR027417 (G3DSA:3.40.50.GENE3D); IPR027925 (PFAM); IPR001208 (PFAM); PTHR11630:SF72 (PANTHER); PTHR11630:SF72 (PANTHER); PTHR11630 (PANTHER); PTHR11630 (PANTHER); PTHR11630:SF72 (PANTHER); PTHR11630 (PANTHER); IPR018525 (PROSITE_PATTERNS); IPR001208 …
NM_001140181.1	T-cell acute lymphocytic leukemia 1 homolog	2688	50	0	69.54%	72	P:embryonic hemopoiesis; F:RNA polymerase II core promoter sequence-specific DNA binding; F:RNA polymerase II regulatory region sequence-specific DNA binding; F:transcription regulatory region sequence-specific DNA binding; P:positive regulation of endothelial cell differentiation; P:positive regulation of erythrocyte differentiation; F:RNA polymerase II distal enhancer sequence-specific DNA bind…		IPR011598 (SMART); IPR011598 (G3DSA:4.10.280.GENE3D); IPR011598 (PFAM); PTHR13864:SF16 (PANTHER); PTHR13864 (PANTHER); IPR011598 (PROSITE_PROFILES); IPR011598 (SUPERFAMILY)
NM_001140182.1	lysosomal protective	2710	50	0	83.76%	10	F:carboxypeptidase activity; C:intracellular membrane-bounded organelle; P:proteolysis; C:membrane; C:integral component of membrane; F:serine-type carboxypeptidase activity; F:peptidase activity; P:proteolysis involved in cellular protein catabolic process; C:nucleoplasm; F:hydrolase activity		IPR001563 (PRINTS); IPR001563 (PFAM); IPR029058 (G3DSA:3.40.50.GENE3D); PTHR11802:SF8 (PANTHER); IPR001563 (PANTHER); IPR033124 (PROSITE_PATTERNS); IPR018202 (PROSITE_PATTERNS); SIGNAL_PEPTIDE_C_REGION (PHOBIUS); SIGNAL_PEPTIDE (PHOBIUS); SIGNAL_PEPTIDE_N_REGION (PHOBIUS); NON_CYTOPLASMIC_DOMAIN (PHOBIUS); SIGNAL_PEPTIDE_H_REGION (PHOBIUS); SignalP-noTM (SIGNALP_EUK); SignalP-noTM (SIGNALP_GRAM_N…
NM_001140183.1	Eukaryotic translation initiation factor 2 subunit 1	2178	50	0	96.7%	27	P:cellular response to amino acid starvation; P:protein autophosphorylation; C:eukaryotic translation initiation factor 2B complex; C:eukaryotic translation initiation factor 2 complex; P:regulation of translation; F:translation initiation factor activity; F:RNA binding; C:extracellular exosome; P:cellular response to UV; P:mitophagy in response to mitochondrial depolarization; C:multi-eIF comple…		Coil (COILS); IPR022967 (SMART); G3DSA:2.40.50.140 (GENE3D); IPR024054 (G3DSA:1.10.150.GENE3D); IPR024055 (G3DSA:3.30.70.GENE3D); IPR011488 (PFAM); IPR003029 (PFAM); PTHR10602 (PANTHER); PTHR10602:SF0 (PANTHER); IPR003029 (PROSITE_PROFILES); IPR012340 (SUPERFAMILY); IPR024055 (SUPERFAMILY); IPR024054 (SUPERFAMILY)
NM_001140184.1	docking 2	2109	50	0	63%	1	F:insulin receptor binding		SM01244 (SMART); IPR001849 (SMART); IPR002404 (SMART); IPR002404 (PFAM); IPR011993 (G3DSA:2.30.29.GENE3D); IPR001849 (PFAM); IPR011993 (G3DSA:2.30.29.GENE3D); PTHR21258:SF14 (PANTHER); PTHR21258 (PANTHER); IPR001849 (PROSITE_PROFILES); IPR002404 (PROSITE_PROFILES); IPR011993 (SUPERFAMILY); IPR011993 (SUPERFAMILY)
NM_001140185.1	cell division control 45 homolog	2150	50	0	91.44%	19	P:DNA replication initiation; F:zinc ion binding; P:positive regulation of G1/S transition of mitotic cell cycle; P:double-strand break repair via break-induced replication; C:DNA replication preinitiation complex; P:pre-replicative complex assembly involved in nuclear cell cycle DNA replication; F:chromatin binding; F:3'-5' DNA helicase activity; P:cell cycle; P:mitotic DNA replication preinitia…
NM_001140187.1	SHQ1 homolog	2225	50	0	81.76%	8	C:nucleus; C:cytoplasm; P:positive regulation of apoptotic process; P:ribonucleoprotein complex assembly; C:cytosol; P:negative regulation of rRNA processing; F:molecular_function; C:nucleoplasm		Coil (COILS); IPR007009 (PFAM); PTHR12967:SF0 (PANTHER); PTHR12967 (PANTHER); IPR007052 (PROSITE_PROFILES)
NM_001140188.1	yippee-like 5	2066	50	1.95e-64	76.42%	6	P:biological_process; F:metal ion binding; C:membrane; C:integral component of membrane; C:cellular_component; F:molecular_function		no IPS match
NM_001140189.1	spondin-2	2616	50	0	81.78%	20	P:defense response to bacterium; P:transport; P:opsonization; F:molecular_function; C:proteinaceous extracellular matrix; F:lipopolysaccharide binding; P:positive regulation of macrophage cytokine production; C:extracellular space; C:extracellular exosome; F:antigen binding; P:mast cell mediated immunity; P:induction of bacterial agglutination; P:cellular response to lipopolysaccharide; P:innate …		IPR000884 (SMART); IPR000884 (PFAM); G3DSA:2.20.100.10 (GENE3D); IPR009465 (PFAM); PTHR11311:SF9 (PANTHER); PTHR11311 (PANTHER); SIGNAL_PEPTIDE_H_REGION (PHOBIUS); SIGNAL_PEPTIDE_N_REGION (PHOBIUS); SIGNAL_PEPTIDE_C_REGION (PHOBIUS); SIGNAL_PEPTIDE (PHOBIUS); NON_CYTOPLASMIC_DOMAIN (PHOBIUS); IPR000884 (PROSITE_PROFILES); IPR009465 (PROSITE_PROFILES); IPR000884 (SUPERFAMILY)
NM_001140191.1	dnaJ homolog subfamily A member 1	2117	50	0	86.44%	39	P:negative regulation of JUN kinase activity; F:C3HC4-type RING finger domain binding; P:negative regulation of establishment of protein localization to mitochondrion; P:response to unfolded protein; F:G-protein coupled receptor binding; C:cytoplasmic side of endoplasmic reticulum membrane; F:ATP binding; P:response to heat; P:regulation of protein transport; C:extracellular exosome; F:low-densit…		IPR001623 (PRINTS); IPR001623 (SMART); IPR001305 (G3DSA:2.10.230.GENE3D); IPR001623 (G3DSA:1.10.287.GENE3D); IPR001305 (PFAM); IPR002939 (PFAM); G3DSA:2.60.260.20 (GENE3D); IPR001623 (PFAM); G3DSA:2.60.260.20 (GENE3D); PTHR24078:SF227 (PANTHER); PTHR24078 (PANTHER); IPR018253 (PROSITE_PATTERNS); IPR001623 (PROSITE_PROFILES); IPR001305 (PROSITE_PROFILES); IPR012724 (HAMAP); IPR001623 (SUPERFAMILY)…
NM_001140195.1	Ras-related Rab-3D	2002	50	9.95e-144	91.64%	24	P:small GTPase mediated signal transduction; P:protein transport; C:cytoplasmic microtubule; P:exocytosis; P:transport; C:zymogen granule; C:intracellular; C:plasma membrane; P:positive regulation of regulated secretory pathway; F:GTP binding; F:nucleotide binding; F:protein binding; C:extracellular exosome; C:secretory vesicle; P:bone resorption; F:GTPase binding; C:mitochondrion; C:membrane; P:…		PR00449 (PRINTS); SM00175 (SMART); SM00173 (SMART); SM00174 (SMART); SM00176 (SMART); IPR005225 (TIGRFAM); IPR027417 (G3DSA:3.40.50.GENE3D); IPR001806 (PFAM); PTHR24073 (PANTHER); PTHR24073:SF330 (PANTHER); PS51419 (PROSITE_PROFILES); IPR027417 (SUPERFAMILY)
NM_001140197.1	Adenylosuccinate synthetase isozyme 1	2374	50	0	93.02%	28	P:purine nucleotide metabolic process; P:purine nucleotide biosynthetic process; P:response to starvation; P:AMP biosynthetic process; P:glutamine metabolic process; F:GTP binding; F:magnesium ion binding; F:nucleotide binding; P:IMP metabolic process; F:adenylosuccinate synthase activity; P:skeletal muscle fiber development; F:GTPase activity; C:cytosol; P:cellular response to electrical stimulu…		IPR001114 (SMART); IPR001114 (TIGRFAM); IPR001114 (PFAM); G3DSA:3.40.440.10 (GENE3D); G3DSA:3.90.170.10 (GENE3D); G3DSA:1.10.300.10 (GENE3D); IPR001114 (PANTHER); PTHR11846:SF2 (PANTHER); IPR018220 (PROSITE_PATTERNS); IPR033128 (PROSITE_PATTERNS); IPR027509 (HAMAP); IPR001114 (HAMAP); IPR027417 (SUPERFAMILY)
NM_001140198.1	M-phase-specific PLK1-interacting	2246	11	4.93e-61	68.55%				IPR028265 (PFAM); PTHR22446:SF3 (PANTHER); IPR026618 (PANTHER)
NM_001140199.1	cyclin-A2	2317	50	0	78.9%	12	F:protein kinase binding; C:nucleus; C:male pronucleus; C:cytoplasm; P:retina development in camera-type eye; P:positive regulation of transcription, DNA-templated; P:Ras protein signal transduction; C:Golgi apparatus; C:female pronucleus; P:regulation of G2/M transition of mitotic cell cycle; P:regulation of cyclin-dependent protein serine/threonine kinase activity; C:nucleoplasm		IPR013763 (SMART); IPR004367 (SMART); IPR032447 (PFAM); IPR013763 (G3DSA:1.10.472.GENE3D); PIRSF001771 (PIRSF); IPR006671 (PFAM); IPR004367 (PFAM); IPR013763 (G3DSA:1.10.472.GENE3D); PTHR10177 (PANTHER); IPR015453 (PTHR10177:PANTHER); IPR006671 (PROSITE_PATTERNS); IPR013763 (SUPERFAMILY); IPR013763 (SUPERFAMILY)
NM_001140200.1	14-3-3 beta alpha	2505	50	1.8e-159	95.34%	40	F:protein C-terminus binding; P:regulation of mRNA stability; P:protein heterooligomerization; P:negative regulation of G-protein coupled receptor protein signaling pathway; P:MAPK cascade; C:extracellular exosome; P:phagocytosis, engulfment; C:focal adhesion; P:cytoplasmic sequestering of protein; P:negative regulation of transcription, DNA-templated; P:viral process; C:cytosol; F:phosphoserine …		Coil (COILS); IPR000308 (PRINTS); IPR023410 (SMART); G3DSA:1.20.190.20 (GENE3D); IPR023410 (PFAM); IPR000308 (PIRSF); IPR000308 (PANTHER); IPR023409 (PROSITE_PATTERNS); IPR023409 (PROSITE_PATTERNS); IPR023410 (SUPERFAMILY)
NM_001140201.1	RAD51-associated 1	1975	50	0	61.8%				IPR031419 (PFAM); PTHR15361 (PANTHER)
NM_001140202.1	rRNA 2 -O-methyltransferase fibrillarin	1564	50	7.81e-168	96.8%	93	F:selenocysteine methyltransferase activity; F:1-phenanthrol methyltransferase activity; F:tRNA (adenine-57, 58-N(1)-) methyltransferase activity; F:trihydroxyferuloyl spermidine O-methyltransferase activity; C:Cajal body; F:cobalt-precorrin-3 C17-methyltransferase activity; P:rRNA processing; F:rRNA (adenine-N6-)-methyltransferase activity; F:rRNA (adenine-N6,N6-)-dimethyltransferase activity; F…		IPR000692 (PRINTS); IPR000692 (SMART); G3DSA:3.30.200.20 (GENE3D); IPR000692 (PFAM); IPR029063 (G3DSA:3.40.50.GENE3D); PTHR10335 (PANTHER); IPR020813 (PROSITE_PATTERNS); IPR000692 (HAMAP); IPR029063 (SUPERFAMILY)
NM_001140203.1	zinc finger SNAI2	1721	50	3.6e-158	91.72%	50	P:negative regulation of intrinsic apoptotic signaling pathway in response to DNA damage; P:response to radiation; P:positive regulation of fat cell differentiation; P:sensory perception of sound; P:white fat cell differentiation; F:transcriptional repressor activity, RNA polymerase II core promoter proximal region sequence-specific binding; P:negative regulation of vitamin D receptor signaling p…		IPR015880 (SMART); IPR007087 (PFAM); IPR013087 (G3DSA:3.30.160.GENE3D); PF13894 (PFAM); IPR007087 (PFAM); IPR013087 (G3DSA:3.30.160.GENE3D); PTHR24409 (PANTHER); PTHR24409:SF41 (PANTHER); PTHR24409 (PANTHER); PTHR24409:SF41 (PANTHER); IPR007087 (PROSITE_PATTERNS); IPR007087 (PROSITE_PATTERNS); IPR007087 (PROSITE_PATTERNS); IPR007087 (PROSITE_PATTERNS); IPR007087 (PROSITE_PROFILES); IPR007087 (PRO…
NM_001140204.1	P2X purinoceptor 4	2655	50	0	80.22%	62	C:postsynaptic density; F:ligand-gated ion channel activity; F:drug binding; P:positive regulation of calcium ion transport; C:neuronal cell body; C:synapse; F:extracellular ATP-gated cation channel activity; C:dendrite; F:copper ion binding; P:negative regulation of cardiac muscle hypertrophy; C:terminal bouton; F:cadherin binding; P:cation transmembrane transport; C:dendritic spine; P:protein h…
NM_001140205.1	Probable aminopeptidase NPEPL1	2316	50	0	91.06%	12	C:nucleus; P:protein metabolic process; F:protein binding; C:cytoplasm; F:metal ion binding; P:proteolysis; F:metalloexopeptidase activity; F:aminopeptidase activity; F:manganese ion binding; F:peptidase activity; C:intracellular; F:hydrolase activity
NM_001140207.1	GTP-binding Rheb	2646	50	6.44e-123	93.08%	30	P:cell cycle arrest; C:Golgi membrane; C:Golgi apparatus; C:neuronal cell body; P:positive regulation of oligodendrocyte differentiation; C:endoplasmic reticulum membrane; F:GTP binding; F:nucleotide binding; C:dendrite; C:extracellular exosome; F:GTPase activity; F:GDP binding; C:cytosol; P:positive regulation of TOR signaling; P:macroautophagy; P:regulation of TOR signaling; F:protein kinase bi…		PR00449 (PRINTS); SM00174 (SMART); SM00173 (SMART); SM00175 (SMART); IPR005225 (TIGRFAM); IPR001806 (PFAM); IPR027417 (G3DSA:3.40.50.GENE3D); PTHR24070:SF264 (PANTHER); IPR020849 (PANTHER); IPR020849 (PROSITE_PROFILES); IPR027417 (SUPERFAMILY)
NM_001140209.1	dr1-associated corepressor	2125	50	2.29e-120	90.4%	12	P:negative regulation of transcription from RNA polymerase II promoter; F:DNA binding; P:biological_process; C:nucleus; F:identical protein binding; F:transcription factor activity, sequence-specific DNA binding; F:protein binding; F:protein heterodimerization activity; F:transcription corepressor activity; P:transcription, DNA-templated; P:regulation of transcription, DNA-templated; F:transcript…		IPR009072 (G3DSA:1.10.20.GENE3D); IPR003958 (PFAM); PTHR10252 (PANTHER); PTHR10252:SF5 (PANTHER); IPR009072 (SUPERFAMILY)
NM_001140211.1	Phytanoyl- peroxisomal	1755	50	0	85.44%	18	C:peroxisomal matrix; P:fatty acid alpha-oxidation; P:fatty acid metabolic process; P:isoprenoid metabolic process; P:methyl-branched fatty acid metabolic process; F:dioxygenase activity; F:L-ascorbic acid binding; C:peroxisome; F:protein binding; F:catalytic activity; F:metal ion binding; F:oxidoreductase activity; F:cofactor binding; F:phytanoyl-CoA dioxygenase activity; C:mitochondrion; C:memb…		IPR008775 (PFAM); G3DSA:2.60.120.620 (GENE3D); PTHR21308:SF1 (PANTHER); PTHR21308 (PANTHER); SSF51197 (SUPERFAMILY)
NM_001140213.1	phosphatase methylesterase 1	1845	50	0	90.68%	36	F:methyl indole-3-acetate esterase activity; F:methyl salicylate esterase activity; F:Ser-tRNA(Thr) hydrolase activity; P:protein demethylation; F:methyl jasmonate esterase activity; F:endosulfan lactone lactonase activity; F:Cys-tRNA(Pro) hydrolase activity; F:L-ascorbate 6-phosphate lactonase activity; F:Ala-tRNA(Pro) hydrolase activity; C:cellular_component; F:protein phosphatase type 2A regul…		Coil (COILS); IPR000073 (PFAM); IPR029058 (G3DSA:3.40.50.GENE3D); IPR016812 (PIRSF); IPR016812 (PANTHER); IPR029058 (SUPERFAMILY)
NM_001140214.1	alanyl-tRNA editing Aarsd1	1784	50	0	87.1%	17	F:ligase activity, forming aminoacyl-tRNA and related compounds; P:regulation of translational fidelity; F:aminoacyl-tRNA editing activity; F:Ser-tRNA(Ala) hydrolase activity; P:tRNA aminoacylation; F:tRNA binding; P:translation; F:nucleotide binding; F:nucleic acid binding; F:ATP binding; C:nucleus; F:aminoacyl-tRNA ligase activity; F:protein binding; F:alanine-tRNA ligase activity; C:cytoplasm;…
NM_001140215.1	type II cytoskeletal 8-like	2310	50	0	91.74%	9	C:nucleus; C:keratin filament; C:cytoplasm; F:structural molecule activity; C:nuclear matrix; C:intermediate filament; P:visual perception; P:response to stimulus; C:nucleoplasm		Coil (COILS); Coil (COILS); Coil (COILS); Coil (COILS); IPR003054 (PRINTS); IPR001664 (SMART); IPR001664 (PFAM); G3DSA:1.20.5.170 (GENE3D); IPR032444 (PFAM); PTHR23239:SF177 (PANTHER); IPR001664 (PANTHER); IPR018039 (PROSITE_PATTERNS); SignalP-TM (SIGNALP_GRAM_POSITIVE); SSF64593 (SUPERFAMILY); SSF64593 (SUPERFAMILY); SSF64593 (SUPERFAMILY)
NM_001140216.1	transport Sec61 subunit alpha-like 1	2415	50	0	98.76%	15	P:protein transport; P:protein targeting to ER; P:habenula development; C:endoplasmic reticulum; P:endoplasmic reticulum organization; P:transport; P:posttranslational protein targeting to membrane; C:intracellular; C:endoplasmic reticulum membrane; P:SRP-dependent cotranslational protein targeting to membrane; F:ribosome binding; C:membrane; C:integral component of membrane; C:integral component…		IPR002208 (PIRSF); IPR023201 (G3DSA:1.10.3370.GENE3D); IPR002208 (TIGRFAM); IPR019561 (PFAM); IPR002208 (PFAM); IPR002208 (PANTHER); PTHR10906:SF11 (PANTHER); IPR030659 (PROSITE_PATTERNS); IPR030659 (PROSITE_PATTERNS); CYTOPLASMIC_DOMAIN (PHOBIUS); TRANSMEMBRANE (PHOBIUS); NON_CYTOPLASMIC_DOMAIN (PHOBIUS); CYTOPLASMIC_DOMAIN (PHOBIUS); NON_CYTOPLASMIC_DOMAIN (PHOBIUS); TRANSMEMBRANE (PHOBIUS); CY…
NM_001140217.1	DNA replication complex GINS PSF2	2110	50	1.93e-115	93.4%	11	C:nucleus; F:protein binding; P:double-strand break repair via break-induced replication; P:DNA replication; P:DNA strand elongation involved in DNA replication; P:DNA duplex unwinding; P:mitotic DNA replication initiation; C:GINS complex; C:replication fork protection complex; F:3'-5' DNA helicase activity; C:nucleoplasm		IPR021151 (PFAM); IPR007257 (PIRSF); IPR007257 (PANTHER); SSF160059 (SUPERFAMILY); SSF158573 (SUPERFAMILY)
NM_001140218.1	transmembrane 180-like	2465	50	0	85.06%	4	P:biological_process; C:membrane; C:integral component of membrane; F:molecular_function		G3DSA:1.20.1250.20 (GENE3D); PF13347 (PFAM); PTHR11328 (PANTHER); PTHR11328:SF33 (PANTHER); TRANSMEMBRANE (PHOBIUS); CYTOPLASMIC_DOMAIN (PHOBIUS); TRANSMEMBRANE (PHOBIUS); NON_CYTOPLASMIC_DOMAIN (PHOBIUS); NON_CYTOPLASMIC_DOMAIN (PHOBIUS); CYTOPLASMIC_DOMAIN (PHOBIUS); NON_CYTOPLASMIC_DOMAIN (PHOBIUS); TRANSMEMBRANE (PHOBIUS); TRANSMEMBRANE (PHOBIUS); NON_CYTOPLASMIC_DOMAIN (PHOBIUS); TRANSMEMBRA…
NM_001140220.1	RER1	3069	50	2.29e-130	94.26%	16	P:positive regulation of establishment of protein localization to plasma membrane; P:retrograde vesicle-mediated transport, Golgi to ER; F:acetylcholine receptor binding; C:integral component of Golgi membrane; C:Golgi membrane; C:Golgi apparatus; C:endoplasmic reticulum-Golgi intermediate compartment; F:molecular_function; C:plasma membrane; C:intracellular; C:cell surface; P:neuromuscular junct…		IPR004932 (PIRSF); IPR004932 (PFAM); IPR004932 (PANTHER); TRANSMEMBRANE (PHOBIUS); TRANSMEMBRANE (PHOBIUS); NON_CYTOPLASMIC_DOMAIN (PHOBIUS); CYTOPLASMIC_DOMAIN (PHOBIUS); TRANSMEMBRANE (PHOBIUS); CYTOPLASMIC_DOMAIN (PHOBIUS); TRANSMEMBRANE (PHOBIUS); NON_CYTOPLASMIC_DOMAIN (PHOBIUS); CYTOPLASMIC_DOMAIN (PHOBIUS); TMhelix (TMHMM); TMhelix (TMHMM); TMhelix (TMHMM)
NM_001140221.1	14-3-3 eta	1952	50	7.18e-173	89.8%	45	C:myelin sheath; P:cytoskeleton organization; P:regulation of neuron differentiation; P:intracellular protein transport; C:cellular_component; F:insulin-like growth factor receptor binding; F:sodium channel regulator activity; P:negative regulation of dendrite morphogenesis; P:heart development; C:extracellular exosome; P:glucocorticoid catabolic process; C:focal adhesion; F:protein heterodimeriz…		IPR000308 (PRINTS); IPR023410 (SMART); G3DSA:1.20.190.20 (GENE3D); IPR023410 (PFAM); IPR000308 (PIRSF); PTHR18860:SF16 (PANTHER); IPR000308 (PANTHER); IPR023409 (PROSITE_PATTERNS); IPR023409 (PROSITE_PATTERNS); IPR023410 (SUPERFAMILY)
NM_001140222.1	PDZ and LIM domain 1	1719	50	0	86.22%	7	C:transcription factor complex; F:zinc ion binding; C:cytoskeleton; F:transcription coactivator activity; C:focal adhesion; F:metal ion binding; P:regulation of transcription, DNA-templated		IPR006643 (SMART); IPR001478 (SMART); IPR001781 (SMART); IPR001478 (G3DSA:2.30.42.GENE3D); IPR001781 (PFAM); IPR001781 (G3DSA:2.10.110.GENE3D); IPR031847 (PFAM); IPR001478 (PFAM); PTHR24214 (PANTHER); IPR028537 (PTHR24214:PANTHER); IPR001781 (PROSITE_PATTERNS); IPR001781 (PROSITE_PROFILES); IPR001478 (PROSITE_PROFILES); SSF57716 (SUPERFAMILY); SSF57716 (SUPERFAMILY); IPR001478 (SUPERFAMILY)
NM_001140223.1	lysyl oxidase	2689	50	0	86.74%	8	P:muscle organ development; F:copper ion binding; F:phosphatidylinositol binding; P:oxidation-reduction process; P:neurogenesis; F:oxidoreductase activity, acting on the CH-NH2 group of donors, oxygen as acceptor; C:cellular_component; P:cartilage development		IPR001695 (PRINTS); IPR001695 (PFAM); PTHR19331 (PANTHER); PTHR19331:SF3 (PANTHER); IPR019828 (PROSITE_PATTERNS); SIGNAL_PEPTIDE (PHOBIUS); SIGNAL_PEPTIDE_N_REGION (PHOBIUS); SIGNAL_PEPTIDE_C_REGION (PHOBIUS); SIGNAL_PEPTIDE_H_REGION (PHOBIUS); NON_CYTOPLASMIC_DOMAIN (PHOBIUS); SignalP-noTM (SIGNALP_EUK); SignalP-TM (SIGNALP_GRAM_POSITIVE); SignalP-noTM (SIGNALP_GRAM_NEGATIVE)
NM_001140226.1	asparagine--tRNA cytoplasmic isoform X1	2698	50	0	93.58%	12	F:nucleotide binding; F:nucleic acid binding; P:tRNA aminoacylation for protein translation; F:ATP binding; F:aminoacyl-tRNA ligase activity; C:extracellular exosome; C:cytoplasm; F:asparagine-tRNA ligase activity; C:mitochondrion; P:asparaginyl-tRNA aminoacylation; F:ligase activity; P:translation		Coil (COILS); IPR002312 (PRINTS); G3DSA:2.40.50.140 (GENE3D); IPR004522 (TIGRFAM); IPR004364 (PFAM); G3DSA:3.30.930.10 (GENE3D); IPR004365 (PFAM); IPR004522 (PTHR22594:PANTHER); IPR018150 (PANTHER); IPR006195 (PROSITE_PROFILES); SSF55681 (SUPERFAMILY); IPR012340 (SUPERFAMILY)
NM_001140227.1	Vacuolar sorting-associated 37A	1897	50	0	82.86%	1	P:locomotory behavior		Coil (COILS); IPR016135 (G3DSA:3.10.110.GENE3D); IPR009851 (PFAM); PTHR13678:SF2 (PANTHER); PTHR13678 (PANTHER); IPR009851 (PROSITE_PROFILES); SSF140111 (SUPERFAMILY); IPR016135 (SUPERFAMILY)
NM_001140230.1	cytoplasmic aconitate hydratase	4483	50	0	92.76%	23	P:response to iron(II) ion; F:iron-responsive element binding; P:post-embryonic development; P:metabolic process; F:lyase activity; P:citrate metabolic process; P:tricarboxylic acid cycle; C:endoplasmic reticulum; C:Golgi apparatus; F:aconitate hydratase activity; P:cellular iron ion homeostasis; P:regulation of translation; C:cell; P:intestinal absorption; F:RNA binding; C:extracellular exosome;…		IPR001030 (PRINTS); IPR015932 (G3DSA:3.40.1060.GENE3D); IPR015931 (G3DSA:3.30.499.GENE3D); IPR015928 (G3DSA:3.20.19.GENE3D); IPR006249 (TIGRFAM); IPR000573 (PFAM); IPR001030 (PFAM); IPR015931 (G3DSA:3.30.499.GENE3D); IPR029784 (PTHR11670:PANTHER); IPR015937 (PANTHER); IPR029784 (PTHR11670:PANTHER); IPR015937 (PANTHER); IPR015937 (PANTHER); IPR029784 (PTHR11670:PANTHER); IPR029784 (PTHR11670:PANTH…
NM_001140233.1	Solute carrier family 25 member 33	2112	50	0	89.28%	26	P:mitochondrial respiratory chain complex III assembly; P:regulation of oxidative phosphorylation; P:positive regulation of cell proliferation; P:regulation of reactive oxygen species biosynthetic process; P:mitochondrial DNA replication; P:pyrimidine nucleotide transport; P:cellular response to insulin stimulus; P:positive regulation of cell growth; P:regulation of cell cycle arrest; P:regulatio…		IPR002067 (PRINTS); IPR023395 (G3DSA:1.50.40.GENE3D); IPR018108 (PFAM); PTHR24089 (PANTHER); PTHR24089:SF263 (PANTHER); PTHR24089:SF263 (PANTHER); NON_CYTOPLASMIC_DOMAIN (PHOBIUS); SIGNAL_PEPTIDE_C_REGION (PHOBIUS); SIGNAL_PEPTIDE_H_REGION (PHOBIUS); SIGNAL_PEPTIDE (PHOBIUS); SIGNAL_PEPTIDE_N_REGION (PHOBIUS); IPR018108 (PROSITE_PROFILES); IPR018108 (PROSITE_PROFILES); IPR018108 (PROSITE_PROFILES…
NM_001140234.1	Coatomer subunit gamma-2	3069	50	0	96.16%	19	P:retrograde vesicle-mediated transport, Golgi to ER; P:protein transport; F:structural molecule activity; P:intra-Golgi vesicle-mediated transport; C:Golgi membrane; C:Golgi apparatus; P:intracellular protein transport; P:transport; C:endoplasmic reticulum membrane; C:membrane coat; P:ER to Golgi vesicle-mediated transport; P:vesicle-mediated transport; C:cytoplasm; C:membrane; C:cytosol; C:cyto…		IPR013040 (PFAM); IPR013040 (G3DSA:2.60.40.GENE3D); IPR032154 (PFAM); IPR002553 (PFAM); IPR015873 (G3DSA:3.30.310.GENE3D); IPR011989 (G3DSA:1.25.10.GENE3D); IPR017106 (PIRSF); IPR017106 (PANTHER); PTHR10261:SF4 (PANTHER); IPR016024 (SUPERFAMILY); IPR013041 (SUPERFAMILY); IPR009028 (SUPERFAMILY)
NM_001140235.1	erythropoietin receptor	4078	50	0	69.36%	13	F:identical protein binding; P:signal transduction; P:hemopoiesis; P:decidualization; P:erythropoietin-mediated signaling pathway; P:brain development; F:cytokine receptor activity; P:heart development; F:erythropoietin receptor activity; F:transmembrane signaling receptor activity; P:cytokine-mediated signaling pathway; C:membrane; C:integral component of membrane		IPR003961 (SMART); IPR015152 (PFAM); IPR013783 (G3DSA:2.60.40.GENE3D); IPR003961 (PFAM); IPR013783 (G3DSA:2.60.40.GENE3D); PTHR23037 (PANTHER); NON_CYTOPLASMIC_DOMAIN (PHOBIUS); CYTOPLASMIC_DOMAIN (PHOBIUS); TRANSMEMBRANE (PHOBIUS); IPR003961 (PROSITE_PROFILES); IPR003961 (SUPERFAMILY); IPR003961 (SUPERFAMILY); TMhelix (TMHMM)
NM_001140236.1	Transposable element Tcb2 transposase	3552	50	3.2e-106	70.84%	5	F:DNA binding; F:zinc ion binding; F:metal ion binding; P:DNA integration; P:transposition, DNA-mediated		PTHR31097 (PANTHER); PTHR31097:SF2 (PANTHER)
NM_001140240.1	Adenylosuccinate synthetase isozyme 2	2463	50	0	89.14%	27	P:purine nucleotide metabolic process; P:purine nucleotide biosynthetic process; P:AMP biosynthetic process; F:GTP binding; F:nucleotide binding; F:magnesium ion binding; P:IMP metabolic process; F:adenylosuccinate synthase activity; C:extracellular exosome; F:GTPase activity; C:cytosol; P:cellular response to electrical stimulus; F:ligase activity; P:'de novo' AMP biosynthetic process; F:protein…		IPR001114 (SMART); G3DSA:1.10.300.10 (GENE3D); IPR001114 (PFAM); G3DSA:3.40.440.10 (GENE3D); G3DSA:3.90.170.10 (GENE3D); IPR001114 (TIGRFAM); IPR001114 (PANTHER); PTHR11846:SF3 (PANTHER); IPR018220 (PROSITE_PATTERNS); IPR033128 (PROSITE_PATTERNS); IPR001114 (HAMAP); IPR027417 (SUPERFAMILY)
NM_001140242.1	Uroporphyrinogen decarboxylase	1790	50	0	89.84%	9	F:uroporphyrinogen decarboxylase activity; P:porphyrin-containing compound metabolic process; P:porphyrin-containing compound biosynthetic process; C:cytoplasm; F:lyase activity; P:heme biosynthetic process; C:cytosol; P:protoporphyrinogen IX biosynthetic process; F:carboxy-lyase activity
NM_001140243.1	solute carrier family 35 member E2B	2807	50	0	89.4%	2	C:membrane; C:integral component of membrane		IPR004853 (PFAM); PTHR11132:SF43 (PANTHER); PTHR11132 (PANTHER); TRANSMEMBRANE (PHOBIUS); TRANSMEMBRANE (PHOBIUS); TRANSMEMBRANE (PHOBIUS); TRANSMEMBRANE (PHOBIUS); CYTOPLASMIC_DOMAIN (PHOBIUS); NON_CYTOPLASMIC_DOMAIN (PHOBIUS); TRANSMEMBRANE (PHOBIUS); CYTOPLASMIC_DOMAIN (PHOBIUS); CYTOPLASMIC_DOMAIN (PHOBIUS); NON_CYTOPLASMIC_DOMAIN (PHOBIUS); TRANSMEMBRANE (PHOBIUS); TRANSMEMBRANE (PHOBIUS); C…
NM_001140244.1	transformer-2 homolog beta isoform X2	1784	50	4.44e-78	96.26%	21	F:poly-purine tract binding; F:pre-mRNA binding; P:RNA splicing; P:mRNA processing; P:mRNA splicing, via spliceosome; F:poly(A) RNA binding; C:nucleoplasm; P:cerebral cortex regionalization; F:nucleotide binding; P:RNA splicing, via transesterification reactions; F:nucleic acid binding; C:nucleus; C:nuclear inner membrane; F:protein binding; F:RNA binding; C:perinuclear region of cytoplasm; P:reg…		IPR000504 (SMART); IPR000504 (PFAM); IPR012677 (G3DSA:3.30.70.GENE3D); PTHR15241 (PANTHER); PTHR15241:SF1 (PANTHER); IPR000504 (PROSITE_PROFILES); IPR012677 (SUPERFAMILY)
NM_001140246.1	phosphatase 1H	3122	50	0	82.68%	6	F:protein serine/threonine phosphatase activity; F:phosphoprotein phosphatase activity; C:nucleus; C:cytoplasm; F:catalytic activity; P:protein dephosphorylation		IPR001932 (SMART); IPR001932 (PFAM); IPR001932 (G3DSA:3.60.40.GENE3D); PTHR13832:SF305 (PANTHER); IPR015655 (PANTHER); PTHR13832:SF305 (PANTHER); PTHR13832:SF305 (PANTHER); IPR015655 (PANTHER); PTHR13832:SF305 (PANTHER); IPR015655 (PANTHER); IPR001932 (PROSITE_PROFILES); IPR001932 (SUPERFAMILY)
NM_001140248.1	transcription initiation factor TFIID subunit 7-like	1494	50	0	89.26%	28	P:negative regulation of histone acetylation; F:transcription regulatory region DNA binding; P:transcription from RNA polymerase II promoter; C:Golgi apparatus; C:cyclin/CDK positive transcription elongation factor complex; P:positive regulation of transcription from RNA polymerase II promoter; P:negative regulation of protein kinase activity; P:transcription initiation from RNA polymerase II pro…		Coil (COILS); IPR006751 (SMART); IPR006751 (PFAM); PTHR12228 (PANTHER); PTHR12228:SF6 (PANTHER)
NM_001140249.1	gamma-glutamyltranspeptidase 1-like	2774	50	0	85.34%	10	C:CAAX-protein geranylgeranyltransferase complex; F:catalytic activity; P:glutathione metabolic process; P:blood vessel maturation; C:membrane; C:integral component of membrane; P:protein geranylgeranylation; F:transferase activity; F:CAAX-protein geranylgeranyltransferase activity; F:gamma-glutamyltransferase activity		IPR000101 (PRINTS); IPR000101 (PFAM); IPR000101 (TIGRFAM); IPR000101 (PANTHER); PTHR11686:SF23 (PANTHER); IPR000101 (PROSITE_PATTERNS); CYTOPLASMIC_DOMAIN (PHOBIUS); TRANSMEMBRANE (PHOBIUS); NON_CYTOPLASMIC_DOMAIN (PHOBIUS); SignalP-TM (SIGNALP_GRAM_POSITIVE); IPR029055 (SUPERFAMILY); TMhelix (TMHMM); TMhelix (TMHMM)
NM_001140251.1	Sugar phosphate exchanger 2	2206	50	0	88.36%	16	P:transmembrane transport; P:glucose-6-phosphate transport; F:transmembrane transporter activity; F:antiporter activity; P:carbohydrate transport; C:endoplasmic reticulum; P:anion transport; P:transport; F:glucose 6-phosphate:inorganic phosphate antiporter activity; F:transporter activity; C:endoplasmic reticulum membrane; C:extracellular exosome; C:membrane; C:integral component of membrane; C:i…		IPR000849 (PIRSF); IPR011701 (PFAM); G3DSA:1.20.1250.20 (GENE3D); G3DSA:1.20.1250.20 (GENE3D); PTHR11662:SF163 (PANTHER); PTHR11662 (PANTHER); TRANSMEMBRANE (PHOBIUS); CYTOPLASMIC_DOMAIN (PHOBIUS); NON_CYTOPLASMIC_DOMAIN (PHOBIUS); NON_CYTOPLASMIC_DOMAIN (PHOBIUS); CYTOPLASMIC_DOMAIN (PHOBIUS); TRANSMEMBRANE (PHOBIUS); TRANSMEMBRANE (PHOBIUS); NON_CYTOPLASMIC_DOMAIN (PHOBIUS); CYTOPLASMIC_DOMAIN …
NM_001140253.1	multiple myeloma tumor-associated 2	1912	50	4.27e-118	83.2%	5	P:biological_process; F:protein binding; C:cellular_component; F:molecular_function; F:poly(A) RNA binding		Coil (COILS); IPR019315 (PFAM); PTHR14580 (PANTHER); PTHR14580:SF0 (PANTHER)
NM_001140255.1	adipocyte plasma membrane-associated	2528	50	0	87.62%	9	F:hydrolase activity, acting on ester bonds; F:strictosidine synthase activity; C:extracellular exosome; C:membrane; C:integral component of membrane; F:arylesterase activity; C:endoplasmic reticulum; P:biosynthetic process; C:cell surface		IPR011042 (G3DSA:2.120.10.GENE3D); IPR018119 (PFAM); PTHR10426:SF26 (PANTHER); IPR004141 (PANTHER); NON_CYTOPLASMIC_DOMAIN (PHOBIUS); TRANSMEMBRANE (PHOBIUS); CYTOPLASMIC_DOMAIN (PHOBIUS); SSF63829 (SUPERFAMILY); TMhelix (TMHMM)
NM_001140256.1	TGF-beta receptor type-2	2766	50	0	85.54%	72	P:trachea formation; P:mammary gland morphogenesis; P:embryonic hemopoiesis; P:transforming growth factor beta receptor signaling pathway; P:transmembrane receptor protein serine/threonine kinase signaling pathway; P:lens development in camera-type eye; P:signal transduction by protein phosphorylation; P:positive regulation of angiogenesis; F:transforming growth factor beta binding; C:caveola; P:…		IPR000333 (PRINTS); IPR000719 (SMART); IPR017194 (PIRSF); G3DSA:3.30.200.20 (GENE3D); G3DSA:1.10.510.10 (GENE3D); IPR001245 (PFAM); G3DSA:2.10.60.10 (GENE3D); IPR015013 (PFAM); IPR000333 (PANTHER); PTHR23255:SF55 (PANTHER); IPR008271 (PROSITE_PATTERNS); IPR017441 (PROSITE_PATTERNS); TRANSMEMBRANE (PHOBIUS); CYTOPLASMIC_DOMAIN (PHOBIUS); NON_CYTOPLASMIC_DOMAIN (PHOBIUS); TRANSMEMBRANE (PHOBIUS); N…
NM_001140257.1	COMM domain-containing 1	1972	50	4.65e-128	86.1%	31	P:protein glycosylation; C:Golgi apparatus; F:phosphatidylinositol-3,4-bisphosphate binding; C:nucleoplasm; P:copper ion homeostasis; F:phosphatidylinositol-3,4,5-trisphosphate binding; F:phosphatidylinositol-4,5-bisphosphate binding; C:early endosome; C:endosome; C:extracellular exosome; F:copper ion binding; P:positive regulation of protein ubiquitination; F:phosphatidic acid binding; F:identic…		IPR017920 (PFAM); IPR033776 (PFAM); PTHR21199 (PANTHER); IPR017920 (PROSITE_PROFILES)
NM_001140259.1	Rho-related GTP-binding	2236	50	5.26e-160	94.56%	14	P:small GTPase mediated signal transduction; P:cell adhesion; C:Golgi apparatus; C:Golgi membrane; C:intracellular; C:plasma membrane; F:GTP binding; F:nucleotide binding; F:protein binding; C:extracellular exosome; C:focal adhesion; F:GTPase activity; C:membrane; P:actin cytoskeleton organization		PR00449 (PRINTS); SM00173 (SMART); SM00174 (SMART); SM00175 (SMART); IPR027417 (G3DSA:3.40.50.GENE3D); IPR005225 (TIGRFAM); IPR001806 (PFAM); PTHR24072:SF24 (PANTHER); PTHR24072 (PANTHER); PS51420 (PROSITE_PROFILES); IPR027417 (SUPERFAMILY)
NM_001140260.1	galactocerebrosidase isoform X1	2138	50	0	87.96%	11	P:carbohydrate metabolic process; F:galactosylceramidase activity; P:metabolic process; C:mitochondrion; P:lipid catabolic process; P:lipid metabolic process; P:galactosylceramide catabolic process; C:lysosome; F:hydrolase activity; P:sphingolipid metabolic process; F:hydrolase activity, acting on glycosyl bonds		IPR001286 (PRINTS); IPR013781 (G3DSA:3.20.20.GENE3D); IPR001286 (PFAM); PTHR15172:SF1 (PANTHER); IPR001286 (PANTHER); SIGNAL_PEPTIDE_N_REGION (PHOBIUS); SIGNAL_PEPTIDE_H_REGION (PHOBIUS); SIGNAL_PEPTIDE_C_REGION (PHOBIUS); SIGNAL_PEPTIDE (PHOBIUS); NON_CYTOPLASMIC_DOMAIN (PHOBIUS); IPR017853 (SUPERFAMILY); TMhelix (TMHMM)
NM_001140261.1	transcobalamin-2-like	1786	50	0	73.7%	4	F:cobalamin binding; C:membrane; C:integral component of membrane; P:cobalamin transport		IPR027954 (PFAM); IPR002157 (PFAM); PTHR10559:SF17 (PANTHER); IPR002157 (PANTHER); SIGNAL_PEPTIDE_N_REGION (PHOBIUS); SIGNAL_PEPTIDE_C_REGION (PHOBIUS); NON_CYTOPLASMIC_DOMAIN (PHOBIUS); SIGNAL_PEPTIDE (PHOBIUS); SIGNAL_PEPTIDE_H_REGION (PHOBIUS); SignalP-noTM (SIGNALP_EUK)
NM_001140262.1	Double-strand-break repair rad21 homolog	2975	50	0	87.4%	19	P:atrioventricular valve morphogenesis; C:nuclear meiotic cohesin complex; P:mitotic sister chromatid cohesion; P:rRNA transcription; C:nuclear chromosome; P:blood circulation; F:sequence-specific DNA binding; F:chromatin binding; P:ventriculo bulbo valve morphogenesis; P:pharyngeal system development; P:embryonic viscerocranium morphogenesis; P:translation; P:double-strand break repair; P:regula…		IPR023093 (G3DSA:1.10.10.GENE3D); IPR006910 (PFAM); IPR006909 (PFAM); PTHR12585 (PANTHER); PTHR12585:SF20 (PANTHER); IPR011991 (SUPERFAMILY)
NM_001140263.1	platelet-activating factor acetylhydrolase IB subunit alpha	2528	50	0	96.92%	39	C:axon cytoplasm; P:multicellular organism development; P:nuclear migration; P:nervous system development; P:neurogenesis; P:brain morphogenesis; F:methyltransferase activity; C:kinetochore; F:dynein binding; C:microtubule associated complex; C:microtubule; P:microtubule-based process; P:cell division; P:photoreceptor cell maintenance; P:vesicle transport along microtubule; P:apical protein local…		Coil (COILS); IPR020472 (PRINTS); IPR006594 (SMART); IPR001680 (SMART); IPR006594 (PFAM); IPR015943 (G3DSA:2.130.10.GENE3D); IPR017252 (PIRSF); IPR001680 (PFAM); PTHR22847 (PANTHER); PTHR22847:SF444 (PANTHER); IPR019775 (PROSITE_PATTERNS); IPR019775 (PROSITE_PATTERNS); IPR019775 (PROSITE_PATTERNS); IPR019775 (PROSITE_PATTERNS); IPR001680 (PROSITE_PROFILES); IPR017986 (PROSITE_PROFILES); IPR001680…
NM_001140264.1	Acyl- dehydrogenase family member 10	3542	50	0	68.16%	15	F:oxidoreductase activity, acting on the CH-CH group of donors; P:lipid homeostasis; F:electron carrier activity; P:metabolic process; F:acyl-CoA dehydrogenase activity; P:fatty acid beta-oxidation using acyl-CoA dehydrogenase; P:fatty acid beta-oxidation; C:mitochondrial matrix; F:flavin adenine dinucleotide binding; F:oxidoreductase activity; F:fatty-acyl-CoA binding; F:oxidoreductase activity,…		IPR006439 (PRINTS); G3DSA:3.90.1200.10 (GENE3D); IPR023214 (G3DSA:3.40.50.GENE3D); IPR006439 (TIGRFAM); IPR023198 (G3DSA:1.10.150.GENE3D); IPR011945 (TIGRFAM); IPR002575 (PFAM); IPR023214 (PFAM); PTHR12725 (PANTHER); PTHR12725:SF80 (PANTHER); SIGNAL_PEPTIDE (PHOBIUS); SIGNAL_PEPTIDE_H_REGION (PHOBIUS); NON_CYTOPLASMIC_DOMAIN (PHOBIUS); SIGNAL_PEPTIDE_N_REGION (PHOBIUS); SIGNAL_PEPTIDE_C_REGION (P…
NM_001140266.1	glutamine--fructose-6-phosphate aminotransferase [isomerizing] 1	3954	50	0	94.7%	31	P:IRE1-mediated unfolded protein response; P:glucosamine biosynthetic process; F:glutamine-fructose-6-phosphate transaminase (isomerizing) activity; F:transaminase activity; P:fructose 6-phosphate metabolic process; P:glutamine metabolic process; P:chondrocyte development; P:UDP-N-acetylglucosamine metabolic process; P:UDP-N-acetylglucosamine biosynthetic process; P:neuromuscular junction develop…		Coil (COILS); G3DSA:3.40.50.10490 (GENE3D); IPR005855 (TIGRFAM); PF13522 (PFAM); IPR001347 (PFAM); G3DSA:3.40.50.10490 (GENE3D); IPR029055 (G3DSA:3.60.20.GENE3D); PTHR10937:SF2 (PANTHER); PTHR10937 (PANTHER); PTHR10937 (PANTHER); PTHR10937:SF2 (PANTHER); TRANSMEMBRANE (PHOBIUS); CYTOPLASMIC_DOMAIN (PHOBIUS); NON_CYTOPLASMIC_DOMAIN (PHOBIUS); IPR001347 (PROSITE_PROFILES); IPR001347 (PROSITE_PROFIL…
NM_001140268.1	transmembrane emp24 domain-containing 9	2687	50	1.55e-151	95.24%	23	F:syntaxin binding; P:retrograde vesicle-mediated transport, Golgi to ER; P:Golgi organization; C:trans-Golgi network transport vesicle; P:protein transport; P:COPI coating of Golgi vesicle; C:Golgi membrane; C:endoplasmic reticulum; C:Golgi apparatus; C:endoplasmic reticulum-Golgi intermediate compartment; P:transport; F:molecular_function; C:endoplasmic reticulum membrane; P:ER to Golgi vesicle…		Coil (COILS); IPR009038 (SMART); IPR009038 (PFAM); IPR015720 (PANTHER); PTHR22811:SF37 (PANTHER); TRANSMEMBRANE (PHOBIUS); SIGNAL_PEPTIDE (PHOBIUS); NON_CYTOPLASMIC_DOMAIN (PHOBIUS); CYTOPLASMIC_DOMAIN (PHOBIUS); SIGNAL_PEPTIDE_H_REGION (PHOBIUS); SIGNAL_PEPTIDE_N_REGION (PHOBIUS); SIGNAL_PEPTIDE_C_REGION (PHOBIUS); IPR009038 (PROSITE_PROFILES); TMhelix (TMHMM); TMhelix (TMHMM)
NM_001140269.1	zinc finger C3H1 type-like 2	2985	50	0	80%	25	P:3'-UTR-mediated mRNA destabilization; P:positive regulation of nuclear-transcribed mRNA catabolic process, deadenylation-dependent decay; P:multicellular organism development; P:hemopoiesis; P:regulation of mRNA stability; P:pronephric nephron tubule development; P:mRNA catabolic process; F:mRNA 3'-UTR binding; F:RNA binding; P:somatic stem cell division; P:negative regulation of stem cell diff…		IPR000571 (SMART); IPR007635 (PFAM); IPR000571 (G3DSA:4.10.1000.GENE3D); IPR000571 (PFAM); PTHR12547:SF72 (PANTHER); PTHR12547 (PANTHER); IPR000571 (PROSITE_PROFILES); IPR000571 (PROSITE_PROFILES); IPR000571 (SUPERFAMILY); IPR000571 (SUPERFAMILY)
NM_001140270.1	MOB kinase activator 1B	3072	50	8.99e-150	98.1%	21	F:kinase activator activity; P:cell proliferation; P:positive regulation of phosphorylation; P:biological_process; P:chordate embryonic development; P:protein autophosphorylation; C:cellular_component; C:nucleus; F:protein binding; C:extracellular exosome; P:central nervous system development; C:cytoplasm; F:metal ion binding; P:somitogenesis; C:cytosol; P:hippo signaling; P:phosphorylation; F:tr…		IPR005301 (SMART); IPR005301 (G3DSA:1.20.140.GENE3D); IPR005301 (PFAM); IPR005301 (PANTHER); PTHR22599:SF29 (PANTHER); IPR005301 (SUPERFAMILY)
NM_001140274.1	Sepiapterin reductase	2451	50	0	76.12%	7	F:sepiapterin reductase activity; P:tetrahydrobiopterin biosynthetic process; C:cytoplasm; F:metal ion binding; F:oxidoreductase activity; P:oxidation-reduction process; C:cellular_component		IPR002347 (PRINTS); IPR002347 (PFAM); IPR006393 (TIGRFAM); IPR016040 (G3DSA:3.40.50.GENE3D); IPR002347 (PANTHER); PTHR24322:SF398 (PANTHER); IPR016040 (SUPERFAMILY)
NM_001140278.1	HBS1 isoform X1	2512	50	0	82.78%	10	F:nucleotide binding; F:GTP binding; C:extracellular exosome; F:translation elongation factor activity; F:GTPase activity; P:ribosome disassembly; C:membrane; P:translational elongation; C:intracellular; P:translation		IPR000795 (PRINTS); IPR027417 (G3DSA:3.40.50.GENE3D); IPR004161 (PFAM); IPR015033 (PFAM); G3DSA:2.40.30.10 (GENE3D); PF00009 (PFAM); G3DSA:2.40.30.10 (GENE3D); IPR004160 (PFAM); PTHR23115:SF188 (PANTHER); PTHR23115 (PANTHER); IPR015033 (PRODOM); IPR000795 (PROSITE_PROFILES); IPR009001 (SUPERFAMILY); IPR027417 (SUPERFAMILY); IPR009000 (SUPERFAMILY); SSF109732 (SUPERFAMILY)
NM_001140280.1	gap junction beta-2 -like	2521	50	0	81.5%	10	C:gap junction; C:connexin complex; P:transmembrane transport; P:inner ear development; P:cell communication; C:membrane; C:integral component of membrane; C:cell junction; F:gap junction channel activity; C:plasma membrane		IPR000500 (PRINTS); IPR019570 (SMART); IPR013092 (SMART); IPR013092 (PFAM); G3DSA:1.20.1440.80 (GENE3D); PTHR11984:SF46 (PANTHER); IPR000500 (PANTHER); IPR017990 (PROSITE_PATTERNS); IPR017990 (PROSITE_PATTERNS); NON_CYTOPLASMIC_DOMAIN (PHOBIUS); TRANSMEMBRANE (PHOBIUS); CYTOPLASMIC_DOMAIN (PHOBIUS); TRANSMEMBRANE (PHOBIUS); TRANSMEMBRANE (PHOBIUS); CYTOPLASMIC_DOMAIN (PHOBIUS); CYTOPLASMIC_DOMAIN…
NM_001140281.1	ras-related Rab-14	2179	50	1.07e-152	98.3%	51	P:embryo development; P:protein transport; C:rough endoplasmic reticulum; P:fibroblast growth factor receptor signaling pathway; C:Golgi membrane; C:Golgi apparatus; C:Golgi stack; F:GTPase activity; C:intracellular membrane-bounded organelle; P:apical protein localization; F:GDP binding; C:cytosol; F:glycoprotein binding; C:alveolar lamellar body; P:regulation of protein localization; P:small GT…		Coil (COILS); PR00449 (PRINTS); SM00173 (SMART); SM00176 (SMART); SM00174 (SMART); SM00175 (SMART); IPR001806 (PFAM); IPR005225 (TIGRFAM); IPR027417 (G3DSA:3.40.50.GENE3D); IPR030702 (PTHR24073:PANTHER); PTHR24073 (PANTHER); PS51419 (PROSITE_PROFILES); IPR027417 (SUPERFAMILY)
NM_001140283.1	Transmembrane 60	2789	50	2.5e-78	86.28%	4	P:biological_process; C:membrane; C:integral component of membrane; F:molecular_function		IPR019396 (PFAM); PTHR13568 (PANTHER); NON_CYTOPLASMIC_DOMAIN (PHOBIUS); TRANSMEMBRANE (PHOBIUS); SIGNAL_PEPTIDE_N_REGION (PHOBIUS); CYTOPLASMIC_DOMAIN (PHOBIUS); TRANSMEMBRANE (PHOBIUS); SIGNAL_PEPTIDE_C_REGION (PHOBIUS); TRANSMEMBRANE (PHOBIUS); NON_CYTOPLASMIC_DOMAIN (PHOBIUS); SIGNAL_PEPTIDE (PHOBIUS); CYTOPLASMIC_DOMAIN (PHOBIUS); SIGNAL_PEPTIDE_H_REGION (PHOBIUS); TMhelix (TMHMM); TMhelix (…
NM_001140285.1	vacuolar sorting-associated 41 homolog	3540	50	0	92.76%	28	C:microtubule cytoskeleton; P:regulation of SNARE complex assembly; C:CORVET complex; C:late endosome; P:late endosome to lysosome transport; P:intracellular protein transport; P:protein targeting to vacuole; C:Golgi-associated vesicle; C:early endosome; P:vesicle-mediated transport; F:GTPase binding; C:cytosol; C:AP-3 adaptor complex; C:clathrin complex; F:zinc ion binding; F:identical protein b…		IPR000547 (PFAM); IPR011990 (G3DSA:1.25.40.GENE3D); IPR015943 (G3DSA:2.130.10.GENE3D); PTHR12616 (PANTHER); IPR000547 (PROSITE_PROFILES); IPR011990 (SUPERFAMILY); IPR017986 (SUPERFAMILY)
NM_001140286.1	UTP--glucose-1-phosphate uridylyltransferase-like isoform X2	2078	50	0	93.74%	6	F:nucleotidyltransferase activity; P:metabolic process; P:UDP-glucose metabolic process; F:transferase activity; F:UTP:glucose-1-phosphate uridylyltransferase activity; F:uridylyltransferase activity		IPR002618 (PFAM); IPR029044 (G3DSA:3.90.550.GENE3D); IPR016267 (PIRSF); IPR002618 (PANTHER); IPR029044 (SUPERFAMILY)
NM_001140287.1	ribonuclease P subunit p14 isoform X1	1821	50	1.64e-98	81.4%	12	P:RNA phosphodiester bond hydrolysis; C:cytoplasm; P:tRNA processing; C:mitochondrion; P:lipid metabolic process; C:membrane; C:integral component of membrane; F:lyase activity; F:ribonuclease activity; C:nucleolus; C:cellular_component; P:fatty acid metabolic process		IPR029069 (G3DSA:3.10.129.GENE3D); IPR002539 (PFAM); PTHR13078 (PANTHER); IPR029069 (SUPERFAMILY)
NM_001140288.1	Polypyrimidine tract-binding 1	3366	50	0	82.8%	11	F:nucleotide binding; F:nucleic acid binding; C:nucleus; P:RNA metabolic process; F:RNA binding; P:regulation of cell differentiation; P:intestinal epithelial structure maintenance; P:positive regulation of cortical granule exocytosis by positive regulation of cytosolic calcium ion concentration; P:mRNA processing; P:negative regulation of Notch signaling pathway; P:dorsal/ventral pattern formati…		IPR000504 (SMART); IPR012677 (G3DSA:3.30.70.GENE3D); PF13893 (PFAM); IPR012677 (G3DSA:3.30.70.GENE3D); IPR000504 (PFAM); IPR012677 (G3DSA:3.30.70.GENE3D); IPR006536 (TIGRFAM); IPR033110 (PTHR24012:PANTHER); PTHR24012 (PANTHER); IPR000504 (PROSITE_PROFILES); IPR000504 (PROSITE_PROFILES); IPR000504 (PROSITE_PROFILES); IPR012677 (SUPERFAMILY); IPR012677 (SUPERFAMILY); IPR012677 (SUPERFAMILY); IPR012…
NM_001140290.1	Gamma-enolase	2076	50	0	96.12%	12	F:phosphopyruvate hydratase activity; F:magnesium ion binding; C:extracellular space; C:myelin sheath; C:extracellular exosome; C:cytoplasm; P:glycolytic process; C:neuronal cell body; C:photoreceptor inner segment; C:perikaryon; C:phosphopyruvate hydratase complex; C:intracellular		IPR000941 (PRINTS); IPR020811 (SMART); IPR020810 (SMART); IPR029065 (G3DSA:3.20.20.GENE3D); IPR000941 (TIGRFAM); IPR020810 (PFAM); IPR000941 (PIRSF); IPR029017 (G3DSA:3.30.390.GENE3D); IPR020811 (PFAM); PTHR11902:SF10 (PANTHER); IPR000941 (PANTHER); IPR020809 (PROSITE_PATTERNS); IPR000941 (HAMAP); IPR029017 (SUPERFAMILY); IPR029065 (SUPERFAMILY)
NM_001140293.1	Mixed lineage kinase domain	2514	50	0	70.98%	5	F:ATP binding; F:protein kinase activity; P:phosphorylation; P:protein phosphorylation; F:kinase activity		Coil (COILS); G3DSA:3.30.200.20 (GENE3D); IPR001245 (PFAM); G3DSA:1.10.510.10 (GENE3D); PTHR23257:SF542 (PANTHER); PTHR23257 (PANTHER); IPR000719 (PROSITE_PROFILES); IPR011009 (SUPERFAMILY)
NM_001140294.1	WASH complex subunit CCDC53	2210	50	1.52e-126	79.4%	5	P:biological_process; C:intracellular membrane-bounded organelle; C:actin cytoskeleton; C:WASH complex; F:molecular_function		Coil (COILS); IPR019309 (PFAM); PTHR13015 (PANTHER); PTHR13015:SF0 (PANTHER)
NM_001140295.1	ubiquitin-conjugating enzyme E2 variant 3	2458	50	0	79.54%	10	P:carbohydrate metabolic process; C:extracellular exosome; F:oxidoreductase activity, acting on the CH-OH group of donors, NAD or NADP as acceptor; F:oxidoreductase activity; F:catalytic activity; P:protein transport; P:cellular protein modification process; P:oxidation-reduction process; P:carboxylic acid metabolic process; C:cellular_component		IPR001557 (PRINTS); IPR015955 (G3DSA:3.90.110.GENE3D); IPR016040 (G3DSA:3.40.50.GENE3D); IPR008883 (PFAM); IPR016135 (G3DSA:3.10.110.GENE3D); IPR022383 (PFAM); IPR001236 (PFAM); PTHR23306:SF18 (PANTHER); PTHR23306 (PANTHER); IPR008883 (PROSITE_PROFILES); IPR015955 (SUPERFAMILY); IPR016040 (SUPERFAMILY); IPR016135 (SUPERFAMILY)
NM_001140296.1	G2 mitotic-specific cyclin-B3	2086	50	0	73.84%	4	C:nucleus; F:protein kinase binding; P:regulation of G2/M transition of mitotic cell cycle; P:regulation of cyclin-dependent protein serine/threonine kinase activity		IPR013763 (SMART); IPR004367 (SMART); IPR013763 (G3DSA:1.10.472.GENE3D); IPR013763 (G3DSA:1.10.472.GENE3D); IPR006671 (PFAM); PIRSF001771 (PIRSF); IPR004367 (PFAM); IPR015452 (PTHR10177:PANTHER); PTHR10177 (PANTHER); IPR006671 (PROSITE_PATTERNS); IPR013763 (SUPERFAMILY); IPR013763 (SUPERFAMILY)
NM_001140297.1	carbonic anhydrase	1841	50	0	87.14%	16	F:zinc ion binding; P:hypotonic salinity response; P:carbon dioxide transport; F:lyase activity; F:carbonate dehydratase activity; P:one-carbon metabolic process; P:regulation of pH; P:sodium ion transport; C:apical part of cell; C:cytoplasm; F:metal ion binding; P:sodium ion import; P:cellular response to xenobiotic stimulus; P:regulation of renal sodium excretion; P:response to carbon dioxide; …		IPR001148 (SMART); IPR001148 (G3DSA:3.10.200.GENE3D); IPR001148 (PFAM); IPR023561 (PANTHER); PTHR18952:SF101 (PANTHER); IPR018338 (PROSITE_PATTERNS); IPR001148 (PROSITE_PROFILES); IPR001148 (SUPERFAMILY)
NM_001140298.1	phosphoethanolamine phosphocholine phosphatase isoform X1	2175	50	0	88.26%	32	F:5-amino-6-(5-phosphoribitylamino)uracil phosphatase activity; C:cellular_component; F:inositol-1,3,4,6-tetrakisphosphate 6-phosphatase activity; F:inositol-1,3,4,6-tetrakisphosphate 1-phosphatase activity; F:IDP phosphatase activity; F:inositol-1,3,4-trisphosphate 4-phosphatase activity; F:phosphatase activity; P:dephosphorylation; F:inositol-4,5-bisphosphate 5-phosphatase activity; F:inositol …		IPR006384 (TIGRFAM); IPR016965 (PIRSF); IPR006383 (TIGRFAM); IPR023214 (G3DSA:3.40.50.GENE3D); IPR016965 (PFAM); PTHR20889 (PANTHER); PTHR20889:SF2 (PANTHER); IPR023214 (SUPERFAMILY)
NM_001140299.1	GTP-binding Rit1	2237	50	7.25e-145	86.76%	12	F:GTP binding; F:nucleotide binding; P:heart development; F:calmodulin binding; F:protein binding; P:signal transduction; P:small GTPase mediated signal transduction; C:membrane; P:Ras protein signal transduction; C:intracellular; C:plasma membrane; P:embryonic viscerocranium morphogenesis		PR00449 (PRINTS); SM00175 (SMART); SM00173 (SMART); SM00174 (SMART); IPR005225 (TIGRFAM); IPR001806 (PFAM); IPR027417 (G3DSA:3.40.50.GENE3D); IPR020849 (PANTHER); PTHR24070:SF208 (PANTHER); IPR020849 (PROSITE_PROFILES); IPR027417 (SUPERFAMILY)
NM_001140300.1	arf-GAP with coiled- ANK repeat and PH domain-containing 1	3591	50	0	81.08%	3	F:GTPase activator activity; C:membrane; P:positive regulation of GTPase activity		Coil (COILS); IPR001164 (PRINTS); IPR002110 (SMART); IPR001849 (SMART); IPR001164 (SMART); IPR011993 (G3DSA:2.30.29.GENE3D); IPR020683 (G3DSA:1.25.40.GENE3D); IPR001164 (PFAM); IPR020683 (PFAM); IPR027267 (G3DSA:1.20.1270.GENE3D); IPR001849 (PFAM); PF16746 (PFAM); PTHR23180:SF197 (PANTHER); PTHR23180 (PANTHER); PTHR23180 (PANTHER); IPR001164 (PROSITE_PROFILES); IPR002110 (PROSITE_PROFILES); IPR00…
NM_001140303.1	Mothers against decapentaplegic homolog 4	2578	50	0	87.52%	111	C:RNA polymerase II transcription factor complex; P:male gonad development; P:endoderm development; F:RNA polymerase II core promoter proximal region sequence-specific DNA binding; F:RNA polymerase II regulatory region sequence-specific DNA binding; P:anterior/posterior pattern specification; P:mesoderm development; P:axon guidance; F:regulatory region DNA binding; P:female gonad development; P:r…		Coil (COILS); IPR003619 (SMART); IPR001132 (SMART); IPR001132 (PFAM); IPR003619 (PFAM); IPR013019 (G3DSA:3.90.520.GENE3D); IPR017855 (G3DSA:2.60.200.GENE3D); IPR013790 (PANTHER); PTHR13703:SF39 (PANTHER); PTHR13703:SF39 (PANTHER); IPR001132 (PROSITE_PROFILES); IPR013019 (PROSITE_PROFILES); IPR013019 (SUPERFAMILY); IPR008984 (SUPERFAMILY)
NM_001140304.1	Peroxisomal bifunctional enzyme	2349	50	0	77.72%	17	P:metabolic process; F:lyase activity; P:internal protein amino acid acetylation; F:dodecenoyl-CoA delta-isomerase activity; F:enoyl-CoA hydratase activity; F:receptor binding; P:fatty acid metabolic process; C:peroxisome; P:fatty acid beta-oxidation; F:oxidoreductase activity; F:3-hydroxyacyl-CoA dehydrogenase activity; F:catalytic activity; C:mitochondrion; P:lipid metabolic process; P:oxidatio…		IPR006108 (PFAM); IPR016040 (G3DSA:3.40.50.GENE3D); IPR013328 (G3DSA:1.10.1040.GENE3D); IPR006176 (PFAM); IPR001753 (PFAM); IPR029045 (G3DSA:3.90.226.GENE3D); IPR013328 (G3DSA:1.10.1040.GENE3D); PTHR23309:SF9 (PANTHER); PTHR23309 (PANTHER); IPR006180 (PROSITE_PATTERNS); IPR029045 (SUPERFAMILY); IPR008927 (SUPERFAMILY); IPR016040 (SUPERFAMILY); IPR008927 (SUPERFAMILY)
NM_001140305.1	Snurportin-1	1811	50	0	83.92%	12	C:nucleus; P:snRNA import into nucleus; C:extracellular exosome; F:RNA binding; C:cytoplasm; P:protein import into nucleus; P:7-methylguanosine mRNA capping; F:protein transporter activity; F:mRNA guanylyltransferase activity; P:mRNA processing; P:transport; F:molecular_function		IPR017336 (PIRSF); IPR024721 (PFAM); PTHR13403 (PANTHER); PTHR13403:SF6 (PANTHER); IPR002652 (PROSITE_PROFILES); SSF56091 (SUPERFAMILY)
NM_001140307.1	4F2 cell-surface antigen heavy chain	2156	50	0	73.8%	5	P:carbohydrate metabolic process; F:catalytic activity; C:membrane; P:regulation of syncytium formation by plasma membrane fusion; C:integral component of membrane		IPR031984 (PFAM); IPR006047 (PFAM); IPR013781 (G3DSA:3.20.20.GENE3D); PTHR10357:SF12 (PANTHER); IPR015902 (PANTHER); CYTOPLASMIC_DOMAIN (PHOBIUS); TRANSMEMBRANE (PHOBIUS); NON_CYTOPLASMIC_DOMAIN (PHOBIUS); IPR017853 (SUPERFAMILY); TMhelix (TMHMM)
NM_001140309.1	rhomboid-related 4	2006	50	0	73.96%	22	P:membrane protein intracellular domain proteolysis; P:membrane protein proteolysis involved in retrograde protein transport, ER to cytosol; F:serine-type endopeptidase activity; C:endoplasmic reticulum quality control compartment; P:spermatid differentiation; F:endopeptidase activity; P:positive regulation of protein catabolic process; C:endoplasmic reticulum; F:peptidase activity; P:post-transl…		IPR022764 (G3DSA:1.20.1540.GENE3D); IPR022764 (PFAM); PTHR12917:SF17 (PANTHER); PTHR12917 (PANTHER); SIGNAL_PEPTIDE_H_REGION (PHOBIUS); TRANSMEMBRANE (PHOBIUS); TRANSMEMBRANE (PHOBIUS); SIGNAL_PEPTIDE (PHOBIUS); NON_CYTOPLASMIC_DOMAIN (PHOBIUS); TRANSMEMBRANE (PHOBIUS); NON_CYTOPLASMIC_DOMAIN (PHOBIUS); SIGNAL_PEPTIDE_C_REGION (PHOBIUS); CYTOPLASMIC_DOMAIN (PHOBIUS); SIGNAL_PEPTIDE_N_REGION (PHOB…
NM_001140311.1	SDE2 homolog	2094	50	0	81.02%	2	C:nucleus; F:molecular_function		Coil (COILS); PF13297 (PFAM); IPR024974 (PFAM); PTHR12786 (PANTHER); PTHR12786:SF1 (PANTHER); SIGNAL_PEPTIDE_C_REGION (PHOBIUS); SIGNAL_PEPTIDE_H_REGION (PHOBIUS); NON_CYTOPLASMIC_DOMAIN (PHOBIUS); SIGNAL_PEPTIDE_N_REGION (PHOBIUS); SIGNAL_PEPTIDE (PHOBIUS)
NM_001140312.1	N-sulphoglucosamine sulphohydrolase	2367	50	0	85.18%	11	F:protein binding; C:extracellular exosome; F:catalytic activity; F:sulfuric ester hydrolase activity; F:N-sulfoglucosamine sulfohydrolase activity; P:metabolic process; P:heparan sulfate proteoglycan catabolic process; P:heparan sulfate proteoglycan metabolic process; C:lysosome; F:hydrolase activity; P:glycosaminoglycan catabolic process		IPR032506 (PFAM); G3DSA:3.30.1120.10 (GENE3D); IPR017849 (G3DSA:3.40.720.GENE3D); IPR000917 (PFAM); PTHR10342:SF76 (PANTHER); PTHR10342 (PANTHER); IPR024607 (PROSITE_PATTERNS); SIGNAL_PEPTIDE_N_REGION (PHOBIUS); SIGNAL_PEPTIDE_C_REGION (PHOBIUS); SIGNAL_PEPTIDE (PHOBIUS); NON_CYTOPLASMIC_DOMAIN (PHOBIUS); SIGNAL_PEPTIDE_H_REGION (PHOBIUS); SignalP-noTM (SIGNALP_EUK); IPR017850 (SUPERFAMILY)
NM_001140314.1	copper chaperone for superoxide dismutase	1955	50	0	85.82%	18	F:zinc ion binding; F:protein disulfide oxidoreductase activity; P:intracellular copper ion transport; F:superoxide dismutase activity; P:response to reactive oxygen species; C:nucleus; F:protein binding; P:superoxide metabolic process; F:copper ion binding; P:positive regulation of catalytic activity; C:cytoplasm; F:metal ion binding; P:positive regulation of oxidoreductase activity; P:removal o…		IPR001424 (PRINTS); IPR001424 (PFAM); IPR006121 (PFAM); G3DSA:3.30.70.100 (GENE3D); IPR001424 (G3DSA:2.60.40.GENE3D); IPR024134 (PANTHER); IPR024142 (PTHR10003:PANTHER); IPR018152 (PROSITE_PATTERNS); IPR006121 (PROSITE_PROFILES); IPR001424 (SUPERFAMILY); IPR006121 (SUPERFAMILY)
NM_001140316.1	BCCIP homolog	2106	50	0	85.66%				IPR025602 (PFAM); IPR025602 (PIRSF); IPR025602 (PANTHER)
NM_001140317.1	transcription factor 21	2703	50	2.6e-102	75.66%	43	P:respiratory system development; P:palate development; P:Sertoli cell differentiation; P:lung vasculature development; P:spleen development; P:transcription from RNA polymerase II promoter; P:embryonic digestive tract morphogenesis; P:gland development; P:sex determination; P:artery development; P:positive regulation of transcription from RNA polymerase II promoter; F:bHLH transcription factor b…		IPR011598 (SMART); IPR011598 (PFAM); IPR011598 (G3DSA:4.10.280.GENE3D); PTHR23349 (PANTHER); PTHR23349:SF67 (PANTHER); IPR011598 (PROSITE_PROFILES); IPR011598 (SUPERFAMILY)
NM_001140319.1	Cytosol aminopeptidase	2576	50	0	85.14%	16	P:protein metabolic process; F:metalloexopeptidase activity; F:aminopeptidase activity; F:peptidase activity; C:intracellular; C:nucleoplasm; C:nucleus; C:trans-Golgi network; C:extracellular exosome; C:focal adhesion; C:cytoplasm; F:metal ion binding; C:mitochondrion; P:proteolysis; F:manganese ion binding; F:hydrolase activity		IPR011356 (PRINTS); G3DSA:3.40.220.10 (GENE3D); IPR008283 (PFAM); G3DSA:3.40.630.10 (GENE3D); IPR000819 (PFAM); IPR011356 (PANTHER); PTHR11963:SF19 (PANTHER); IPR000819 (PROSITE_PATTERNS); IPR023042 (HAMAP); SSF52949 (SUPERFAMILY); SSF53187 (SUPERFAMILY)
NM_001140320.1	Bystin	2056	50	0	88.08%	12	P:cell proliferation; P:maturation of SSU-rRNA from tricistronic rRNA transcript (SSU-rRNA, 5.8S rRNA, LSU-rRNA); C:nucleus; C:apical part of cell; C:cytoplasm; P:in utero embryonic development; C:intracellular membrane-bounded organelle; C:membrane; P:blastocyst formation; P:trophectodermal cell differentiation; C:nucleolus; F:poly(A) RNA binding		IPR007955 (PFAM); IPR007955 (PANTHER); PTHR12821:SF0 (PANTHER)
NM_001140321.1	ras-related Rab-10	2269	50	4.29e-137	98.06%	55	P:protein transport; C:Golgi membrane; C:Golgi apparatus; P:intracellular protein transport; P:establishment of protein localization to endoplasmic reticulum membrane; C:endoplasmic reticulum membrane; P:axonogenesis; F:GTPase activity; F:GDP binding; P:antigen processing and presentation; P:axon development; P:small GTPase mediated signal transduction; P:Golgi to plasma membrane transport; P:tra…		PR00449 (PRINTS); SM00175 (SMART); SM00176 (SMART); SM00177 (SMART); SM00174 (SMART); SM00173 (SMART); IPR027417 (G3DSA:3.40.50.GENE3D); IPR001806 (PFAM); IPR005225 (TIGRFAM); PTHR24073 (PANTHER); PTHR24073:SF483 (PANTHER); PS51419 (PROSITE_PROFILES); IPR027417 (SUPERFAMILY)
NM_001140324.1	methyltransferase 8	2321	50	0	73.36%	9	F:histone acetyltransferase activity; C:nucleus; C:cytoplasm; P:skeletal muscle tissue development; P:histone acetylation; F:methyltransferase activity; P:fat cell differentiation; F:transferase activity; P:methylation		PF13489 (PFAM); IPR029063 (G3DSA:3.40.50.GENE3D); IPR026113 (PIRSF); PTHR22809:SF3 (PANTHER); IPR026113 (PANTHER); SIGNAL_PEPTIDE_N_REGION (PHOBIUS); SIGNAL_PEPTIDE_C_REGION (PHOBIUS); NON_CYTOPLASMIC_DOMAIN (PHOBIUS); SIGNAL_PEPTIDE (PHOBIUS); SIGNAL_PEPTIDE_H_REGION (PHOBIUS); IPR029063 (SUPERFAMILY)
NM_001140325.1	Dr1	2813	50	4.12e-69	98.58%	12	P:negative regulation of transcription from RNA polymerase II promoter; F:DNA binding; C:nucleus; P:histone H3 acetylation; F:protein binding; F:protein heterodimerization activity; P:transcription, DNA-templated; F:transcription corepressor activity; C:Ada2/Gcn5/Ada3 transcription activator complex; P:regulation of transcription, DNA-templated; F:transcription factor binding; F:TBP-class protein…		Coil (COILS); IPR009072 (G3DSA:1.10.20.GENE3D); IPR003958 (PFAM); PTHR11064 (PANTHER); IPR009072 (SUPERFAMILY)
NM_001140327.1	probable ATP-dependent RNA helicase DDX41	2396	50	0	93.7%	16	F:zinc ion binding; F:helicase activity; C:endoplasmic reticulum; P:positive regulation of transcription from RNA polymerase II promoter; F:ATP-dependent RNA helicase activity; F:poly(A) RNA binding; F:nucleic acid binding; F:DNA binding; F:ATP binding; C:nucleus; C:catalytic step 2 spliceosome; C:membrane; P:RNA secondary structure unwinding; P:defense response to virus; P:cellular response to i…		Coil (COILS); IPR001650 (SMART); IPR014001 (SMART); IPR001650 (PFAM); IPR027417 (G3DSA:3.40.50.GENE3D); IPR027417 (G3DSA:3.40.50.GENE3D); IPR011545 (PFAM); PTHR24031:SF20 (PANTHER); PTHR24031 (PANTHER); PTHR24031 (PANTHER); PTHR24031:SF20 (PANTHER); IPR001650 (PROSITE_PROFILES); IPR001878 (PROSITE_PROFILES); IPR014001 (PROSITE_PROFILES); IPR014014 (PROSITE_PROFILES); IPR027417 (SUPERFAMILY); IPR0…
NM_001140329.1	bifunctional 3 -phosphoadenosine 5 -phosphosulfate synthase 2-like	2554	50	0	92.06%	17	F:nucleotidyltransferase activity; P:metabolic process; F:adenylylsulfate kinase activity; F:sulfate adenylyltransferase (ATP) activity; P:blood coagulation; C:cellular_component; P:sulfate assimilation; P:bone development; F:nucleotide binding; F:ATP binding; P:skeletal system development; F:catalytic activity; P:3'-phosphoadenosine 5'-phosphosulfate biosynthetic process; C:cytosol; P:phosphoryl…		IPR002891 (TIGRFAM); PF01583 (PFAM); G3DSA:3.10.400.10 (GENE3D); IPR014729 (G3DSA:3.40.50.GENE3D); IPR025980 (PFAM); IPR002650 (TIGRFAM); IPR024951 (PFAM); IPR027417 (G3DSA:3.40.50.GENE3D); PTHR11055:SF16 (PANTHER); PTHR11055 (PANTHER); IPR002891 (HAMAP); SSF52374 (SUPERFAMILY); IPR015947 (SUPERFAMILY); IPR027417 (SUPERFAMILY)
NM_001140330.1	inositol-3-phosphate synthase 1	2623	50	0	86.88%	6	F:inositol-3-phosphate synthase activity; C:cytoplasm; P:inositol biosynthetic process; P:lipid metabolic process; P:phospholipid biosynthetic process; F:isomerase activity		IPR016040 (G3DSA:3.40.50.GENE3D); IPR013021 (PFAM); IPR002587 (PFAM); IPR002587 (PIRSF); G3DSA:3.30.360.10 (GENE3D); IPR002587 (PANTHER); PTHR11510:SF5 (PANTHER); IPR016040 (SUPERFAMILY); SSF55347 (SUPERFAMILY)
NM_001140332.1	ancient ubiquitous 1	1892	50	0	79.44%	14	F:transferase activity, transferring acyl groups; C:Hrd1p ubiquitin ligase ERAD-L complex; P:metabolic process; C:endoplasmic reticulum; C:extracellular exosome; F:ubiquitin-protein transferase activator activity; F:ubiquitin binding; C:cytoplasm; C:membrane; P:regulation of catalytic activity; C:integral component of membrane; C:integral component of endoplasmic reticulum membrane; P:retrograde …		IPR003892 (SMART); IPR003892 (PFAM); PTHR15486 (PANTHER); CYTOPLASMIC_DOMAIN (PHOBIUS); TRANSMEMBRANE (PHOBIUS); NON_CYTOPLASMIC_DOMAIN (PHOBIUS); IPR003892 (PROSITE_PROFILES); SSF69593 (SUPERFAMILY); TMhelix (TMHMM)
NM_001140334.1	pigment epithelium-derived factor	1810	50	0	75.14%	10	P:negative regulation of epithelial cell proliferation involved in prostate gland development; P:negative regulation of angiogenesis; F:serine-type endopeptidase inhibitor activity; C:extracellular space; C:extracellular exosome; C:melanosome; P:negative regulation of endopeptidase activity; P:positive regulation of neurogenesis; C:extracellular matrix; C:extracellular region		IPR023796 (SMART); IPR023796 (PFAM); G3DSA:2.30.39.10 (GENE3D); G3DSA:3.30.497.10 (GENE3D); IPR000215 (PANTHER); PTHR11461:SF84 (PANTHER); IPR023795 (PROSITE_PATTERNS); SIGNAL_PEPTIDE (PHOBIUS); SIGNAL_PEPTIDE_H_REGION (PHOBIUS); NON_CYTOPLASMIC_DOMAIN (PHOBIUS); SIGNAL_PEPTIDE_N_REGION (PHOBIUS); SIGNAL_PEPTIDE_C_REGION (PHOBIUS); SignalP-noTM (SIGNALP_GRAM_NEGATIVE); SignalP-TM (SIGNALP_GRAM_PO…
NM_001140335.1	cation transport regulator 1	1764	50	3.44e-140	82.34%	17	F:transferase activity, transferring acyl groups; P:nervous system development; P:glutathione catabolic process; P:neurogenesis; F:Notch binding; C:Golgi apparatus; P:negative regulation of Notch signaling pathway; P:response to unfolded protein; C:trans-Golgi network; P:Notch signaling pathway; C:cytoplasm; P:negative regulation of protein processing; P:apoptotic process; C:cytosol; F:gamma-glut…		IPR006840 (PFAM); IPR013024 (G3DSA:3.10.490.GENE3D); IPR006840 (PANTHER); PTHR12192:SF8 (PANTHER); TRANSMEMBRANE (PHOBIUS); CYTOPLASMIC_DOMAIN (PHOBIUS); NON_CYTOPLASMIC_DOMAIN (PHOBIUS); IPR013024 (SUPERFAMILY)
NM_001140336.1	arginine N-methyltransferase 3	1914	50	0	81.74%	14	F:protein-arginine omega-N asymmetric methyltransferase activity; P:regulation of transcription, DNA-templated; F:methyltransferase activity; F:S-adenosylmethionine-dependent methyltransferase activity; C:ribosome; P:protein methylation; F:histone-arginine N-methyltransferase activity; F:metal ion binding; F:protein-arginine N-methyltransferase activity; C:cytosol; P:negative regulation of protei…		Coil (COILS); G3DSA:2.70.160.11 (GENE3D); IPR029063 (G3DSA:3.40.50.GENE3D); PF13649 (PFAM); IPR025799 (PANTHER); PTHR11006:SF53 (PANTHER); IPR025799 (PROSITE_PROFILES); SSF57667 (SUPERFAMILY); IPR029063 (SUPERFAMILY)
NM_001140337.1	transcription factor E2F6-like	2210	50	0	68.8%	9	F:nucleic acid binding; F:DNA binding; C:transcription factor complex; C:nucleus; F:transcription factor activity, sequence-specific DNA binding; P:transcription, DNA-templated; P:regulation of transcription involved in G1/S transition of mitotic cell cycle; P:regulation of transcription, DNA-templated; C:MLL1 complex		Coil (COILS); IPR006612 (SMART); IPR003316 (SMART); IPR032198 (PFAM); IPR011991 (G3DSA:1.10.10.GENE3D); IPR006612 (PFAM); IPR003316 (PFAM); IPR015635 (PTHR12081:PANTHER); IPR015633 (PANTHER); IPR006612 (PROSITE_PROFILES); IPR011991 (SUPERFAMILY); SSF144074 (SUPERFAMILY); SSF57716 (SUPERFAMILY)
NM_001140338.1	neurotrophin receptor-interacting factor homolog isoform X1	2558	50	0	84.56%	2	F:nucleic acid binding; F:metal ion binding		Coil (COILS); IPR015880 (SMART); IPR013087 (G3DSA:3.30.160.GENE3D); IPR013087 (G3DSA:3.30.160.GENE3D); PTHR24409 (PANTHER); IPR007087 (PROSITE_PATTERNS); IPR007087 (PROSITE_PATTERNS); IPR007087 (PROSITE_PATTERNS); IPR007087 (PROSITE_PATTERNS); IPR007087 (PROSITE_PROFILES); IPR007087 (PROSITE_PROFILES); IPR007087 (PROSITE_PROFILES); IPR007087 (PROSITE_PROFILES); SSF57667 (SUPERFAMILY); SSF57667 (S…
NM_001140339.1	chromatin complexes subunit BAP18 isoform X1	2056	50	2.56e-96	82.52%	3	F:DNA binding; C:NURF complex; C:MLL1 complex		PTHR21397 (PANTHER); PTHR21397:SF5 (PANTHER); IPR009057 (SUPERFAMILY)
NM_001140340.1	pre-mRNA-splicing factor syf2	1882	50	1.54e-148	93.36%	10	C:prespliceosome; C:nucleus; P:RNA splicing; C:catalytic step 2 spliceosome; C:post-mRNA release spliceosomal complex; C:catalytic step 1 spliceosome; P:mRNA processing; C:Prp19 complex; F:molecular_function; P:mRNA splicing, via spliceosome		IPR013260 (PFAM); IPR013260 (PANTHER); PTHR13264:SF5 (PANTHER)
NM_001140341.1	Sequestosome-1	2119	50	0	60.16%	46	C:PML body; C:late endosome; P:regulation of I-kappaB kinase/NF-kappaB signaling; C:cytoplasmic mRNA processing body; C:amphisome; P:protein heterooligomerization; C:autolysosome; C:autophagosome; P:regulation of protein complex stability; P:negative regulation of transcription from RNA polymerase II promoter; C:endosome; C:extracellular exosome; P:locomotory behavior; C:sperm midpiece; F:ubiquit…		IPR000270 (SMART); IPR000433 (SMART); G3DSA:1.10.8.10 (GENE3D); IPR000433 (PFAM); IPR033741 (PFAM); IPR000270 (PFAM); G3DSA:3.10.20.240 (GENE3D); PTHR15090 (PANTHER); IPR000433 (PROSITE_PATTERNS); IPR000270 (PROSITE_PROFILES); IPR000433 (PROSITE_PROFILES); SSF57850 (SUPERFAMILY); IPR009060 (SUPERFAMILY); SSF54277 (SUPERFAMILY)
NM_001140342.1	exocyst complex component 8	2583	50	0	89.54%	15	P:endosome organization; P:extracellular matrix disassembly; P:protein transport; C:late endosome; P:transport; P:exocytosis; C:cell projection; C:exocyst; C:growth cone; F:Ral GTPase binding; C:perinuclear region of cytoplasm; C:cytoplasm; C:membrane; P:exocyst assembly; P:exocyst localization		IPR001849 (SMART); IPR011993 (G3DSA:2.30.29.GENE3D); IPR032403 (PFAM); PF08700 (PFAM); IPR033961 (PANTHER); IPR001849 (PROSITE_PROFILES); IPR016159 (SUPERFAMILY); IPR011993 (SUPERFAMILY)
NM_001140344.1	E3 ubiquitin- ligase ARIH2	3209	50	0	95.68%	19	F:ubiquitin protein ligase activity; F:zinc ion binding; P:protein K48-linked ubiquitination; P:protein polyubiquitination; P:positive regulation of protein targeting to mitochondrion; P:protein ubiquitination involved in ubiquitin-dependent protein catabolic process; P:ubiquitin-dependent protein catabolic process; F:ubiquitin-protein transferase activity; C:nucleus; F:ubiquitin conjugating enzy…		Coil (COILS); Coil (COILS); IPR002867 (SMART); IPR002867 (PFAM); PTHR11685:SF112 (PANTHER); IPR031127 (PANTHER); IPR017907 (PROSITE_PATTERNS); IPR001841 (PROSITE_PROFILES); SSF57850 (SUPERFAMILY); SSF57850 (SUPERFAMILY)
NM_001140345.1	Williams-Beuren syndrome chromosomal region 16	2336	50	0	86.62%	2	C:mitochondrion; F:poly(A) RNA binding		IPR000408 (PRINTS); PF13540 (PFAM); IPR000408 (PFAM); IPR009091 (G3DSA:2.130.10.GENE3D); PTHR22870 (PANTHER); PTHR22870:SF151 (PANTHER); CYTOPLASMIC_DOMAIN (PHOBIUS); NON_CYTOPLASMIC_DOMAIN (PHOBIUS); TRANSMEMBRANE (PHOBIUS); IPR000408 (PROSITE_PROFILES); IPR000408 (PROSITE_PROFILES); IPR000408 (PROSITE_PROFILES); IPR000408 (PROSITE_PROFILES); IPR000408 (PROSITE_PROFILES); IPR000408 (PROSITE_PROF…
NM_001140346.1	apoptosis inhibitor 5	2708	50	0	89.6%	13	P:negative regulation of fibroblast apoptotic process; C:spliceosomal complex; F:lipid binding; P:transport; F:transporter activity; F:poly(A) RNA binding; C:nucleoplasm; C:nucleus; F:fatty acid binding; P:negative regulation of apoptotic process; C:membrane; C:integral component of membrane; F:fibroblast growth factor binding		IPR011989 (G3DSA:1.25.10.GENE3D); IPR008383 (PFAM); PTHR12758 (PANTHER); PTHR12758:SF19 (PANTHER); IPR016024 (SUPERFAMILY)
NM_001140347.1	ruvB-like 1	1838	50	0	97.32%	60	F:ATPase activity; P:chromatin organization; P:chromatin modification; P:DNA repair; C:Swr1 complex; F:helicase activity; C:Golgi apparatus; C:intracellular membrane-bounded organelle; P:histone acetylation; C:MLL1 complex; P:mitotic nuclear division; C:protein complex; P:cellular response to DNA damage stimulus; P:regulation of growth; C:nucleus; C:R2TP complex; F:protein binding; C:cell-cell ad…		IPR003593 (SMART); G3DSA:1.10.8.60 (GENE3D); IPR010339 (PFAM); IPR027417 (G3DSA:3.40.50.GENE3D); IPR027238 (PANTHER); IPR027417 (SUPERFAMILY)
NM_001140349.1	Coatomer subunit beta	3788	50	0	97.34%	21	P:somite development; P:signal transduction; P:small GTPase mediated signal transduction; P:protein transport; F:structural molecule activity; C:Golgi apparatus; C:Golgi membrane; P:intracellular protein transport; P:transport; F:GTP binding; F:nucleotide binding; C:membrane coat; P:vesicle-mediated transport; P:notochord development; C:cytoplasm; C:intracellular membrane-bounded organelle; C:mem…		IPR029446 (PFAM); IPR011710 (PFAM); IPR002553 (PFAM); IPR011989 (G3DSA:1.25.10.GENE3D); IPR016460 (PIRSF); IPR016460 (PANTHER); IPR016024 (SUPERFAMILY)
NM_001140352.1	cerebellin-1-like	1941	50	5.53e-130	94.92%				IPR001073 (PRINTS); IPR001073 (SMART); IPR001073 (PFAM); IPR008983 (G3DSA:2.60.120.GENE3D); PTHR22923:SF60 (PANTHER); PTHR22923 (PANTHER); SIGNAL_PEPTIDE_N_REGION (PHOBIUS); SIGNAL_PEPTIDE_H_REGION (PHOBIUS); NON_CYTOPLASMIC_DOMAIN (PHOBIUS); SIGNAL_PEPTIDE (PHOBIUS); SIGNAL_PEPTIDE_C_REGION (PHOBIUS); IPR001073 (PROSITE_PROFILES); SignalP-noTM (SIGNALP_EUK); SignalP-TM (SIGNALP_GRAM_POSITIVE); S…
NM_001140353.1	Coatomer subunit alpha	4461	50	0	93.58%	26	P:somite development; P:protein transport; F:structural molecule activity; C:Golgi membrane; C:Golgi apparatus; C:extracellular region; P:intracellular protein transport; F:hormone activity; C:endoplasmic reticulum membrane; C:extracellular exosome; P:vesicle-mediated transport; P:notochord development; C:cytosol; C:cytoplasmic vesicle; C:COPI-coated vesicle membrane; C:COPI vesicle coat; P:retro…		IPR020472 (PRINTS); IPR001680 (SMART); IPR015943 (G3DSA:2.130.10.GENE3D); IPR001680 (PFAM); IPR010714 (PFAM); IPR006692 (PFAM); PTHR19876:SF1 (PANTHER); PTHR19876:SF1 (PANTHER); PTHR19876 (PANTHER); PTHR19876 (PANTHER); IPR019775 (PROSITE_PATTERNS); NON_CYTOPLASMIC_DOMAIN (PHOBIUS); CYTOPLASMIC_DOMAIN (PHOBIUS); NON_CYTOPLASMIC_DOMAIN (PHOBIUS); TRANSMEMBRANE (PHOBIUS); TRANSMEMBRANE (PHOBIUS); I…
NM_001140354.1	Lysosomal-associated transmembrane 4A	2414	50	5.56e-157	89.42%	5	C:membrane; C:integral component of membrane; C:endomembrane system; C:Golgi apparatus; P:transport		IPR004687 (PFAM); PTHR12479:SF5 (PANTHER); IPR004687 (PANTHER); TRANSMEMBRANE (PHOBIUS); NON_CYTOPLASMIC_DOMAIN (PHOBIUS); TRANSMEMBRANE (PHOBIUS); NON_CYTOPLASMIC_DOMAIN (PHOBIUS); TRANSMEMBRANE (PHOBIUS); NON_CYTOPLASMIC_DOMAIN (PHOBIUS); CYTOPLASMIC_DOMAIN (PHOBIUS); CYTOPLASMIC_DOMAIN (PHOBIUS); TRANSMEMBRANE (PHOBIUS); TMhelix (TMHMM); TMhelix (TMHMM); TMhelix (TMHMM); TMhelix (TMHMM)
NM_001140355.1	monoacylglycerol lipase ABHD6	2378	50	0	84.5%	15	C:AMPA glutamate receptor complex; P:phospholipid catabolic process; F:phospholipase activity; P:positive regulation of lipid biosynthetic process; F:acylglycerol lipase activity; C:extracellular exosome; P:acylglycerol catabolic process; F:catalytic activity; C:mitochondrion; C:membrane; C:integral component of membrane; P:regulation of endocannabinoid signaling pathway; P:long term synaptic dep…		IPR000073 (PRINTS); IPR029058 (G3DSA:3.40.50.GENE3D); IPR000073 (PFAM); PTHR10992 (PANTHER); PTHR10992:SF910 (PANTHER); NON_CYTOPLASMIC_DOMAIN (PHOBIUS); CYTOPLASMIC_DOMAIN (PHOBIUS); TRANSMEMBRANE (PHOBIUS); IPR029058 (SUPERFAMILY); TMhelix (TMHMM)
NM_001140356.1	ganglioside GM2 activator	1885	50	5.7e-136	81%	16	P:lipid storage; P:oligosaccharide catabolic process; F:enzyme activator activity; F:beta-N-acetylhexosaminidase activity; C:cellular_component; P:ganglioside catabolic process; C:lysosome; P:learning or memory; P:sphingolipid metabolic process; C:extracellular exosome; P:positive regulation of catalytic activity; C:mitochondrion; P:lipid metabolic process; P:neurological system process; P:neurom…		IPR003172 (SMART); IPR003172 (PFAM); G3DSA:2.70.220.10 (GENE3D); IPR028996 (PANTHER); SIGNAL_PEPTIDE_H_REGION (PHOBIUS); NON_CYTOPLASMIC_DOMAIN (PHOBIUS); SIGNAL_PEPTIDE (PHOBIUS); SIGNAL_PEPTIDE_C_REGION (PHOBIUS); SIGNAL_PEPTIDE_N_REGION (PHOBIUS); SignalP-noTM (SIGNALP_EUK); SignalP-noTM (SIGNALP_GRAM_NEGATIVE); SignalP-TM (SIGNALP_GRAM_POSITIVE); SSF63707 (SUPERFAMILY); TMhelix (TMHMM)
NM_001140357.1	nudC domain-containing 1	2311	50	0	81.76%	4	P:biological_process; C:nucleus; C:cytoplasm; F:molecular_function		IPR007052 (PFAM); IPR008978 (G3DSA:2.60.40.GENE3D); PTHR21664 (PANTHER); IPR007052 (PROSITE_PROFILES); IPR008978 (SUPERFAMILY)
NM_001140358.1	fucose-1-phosphate guanylyltransferase	2162	50	0	73.82%	4	F:nucleotidyltransferase activity; F:transferase activity, transferring phosphorus-containing groups; F:transferase activity; C:cellular_component		IPR012120 (PIRSF); IPR012887 (PFAM); PTHR15045 (PANTHER)
NM_001140361.1	Eukaryotic translation initiation factor 4E	2249	50	3.7e-131	92.96%	25	P:negative regulation of neuron differentiation; C:cytoplasmic mRNA processing body; P:regulation of translation; F:translation initiation factor activity; C:mRNA cap binding complex; C:extracellular exosome; F:RNA binding; F:copper ion binding; P:G1/S transition of mitotic cell cycle; P:negative regulation of translation; C:chromatoid body; P:stem cell population maintenance; C:cytoplasmic stres…		IPR023398 (G3DSA:3.30.760.GENE3D); IPR007533 (PFAM); IPR001040 (PFAM); IPR023471 (G3DSA:2.60.370.GENE3D); IPR001040 (PANTHER); PTHR11960:SF22 (PANTHER); IPR023471 (SUPERFAMILY); IPR023398 (SUPERFAMILY)
NM_001140362.1	Exosome component 10	3040	50	0	82.86%	10	F:nucleotide binding; F:nucleic acid binding; P:nucleic acid phosphodiester bond hydrolysis; F:3'-5' exonuclease activity; C:nuclear exosome (RNase complex); F:catalytic activity; P:RNA processing; P:cellular metabolic process; P:nucleobase-containing compound metabolic process; C:intracellular		Coil (COILS); IPR002562 (SMART); IPR002121 (SMART); IPR012337 (G3DSA:3.30.420.GENE3D); IPR012588 (PFAM); IPR002562 (PFAM); IPR002121 (PFAM); PTHR12124 (PANTHER); PTHR12124 (PANTHER); PTHR12124:SF47 (PANTHER); PTHR12124:SF47 (PANTHER); IPR002121 (PROSITE_PROFILES); IPR010997 (SUPERFAMILY); IPR012337 (SUPERFAMILY)
NM_001140364.1	Charged multivesicular body 3	2280	50	6.53e-101	92.52%	12	P:cell division; C:late endosome membrane; C:endosome; C:cytoplasm; C:membrane; P:protein transport; C:cytosol; P:vacuolar transport; P:transport; P:cell cycle; F:molecular_function; C:intracellular		Coil (COILS); IPR005024 (PFAM); PTHR10476 (PANTHER); PTHR10476:SF1 (PANTHER)
NM_001140367.1	choline transporter 2 isoform X1	3056	50	0	91.44%	3	C:membrane; C:integral component of membrane; P:transport		IPR007603 (PFAM); IPR007603 (PANTHER); PTHR12385:SF34 (PANTHER); TRANSMEMBRANE (PHOBIUS); CYTOPLASMIC_DOMAIN (PHOBIUS); TRANSMEMBRANE (PHOBIUS); TRANSMEMBRANE (PHOBIUS); TRANSMEMBRANE (PHOBIUS); NON_CYTOPLASMIC_DOMAIN (PHOBIUS); NON_CYTOPLASMIC_DOMAIN (PHOBIUS); TRANSMEMBRANE (PHOBIUS); TRANSMEMBRANE (PHOBIUS); TRANSMEMBRANE (PHOBIUS); NON_CYTOPLASMIC_DOMAIN (PHOBIUS); NON_CYTOPLASMIC_DOMAIN (PHO…
NM_001140370.1	dnaJ homolog subfamily B member 12-like	2091	50	0	83.3%	5	F:nucleic acid binding; C:membrane; C:integral component of membrane; F:methyltransferase activity; P:methylation		IPR001623 (PRINTS); IPR001623 (SMART); IPR011990 (G3DSA:1.25.40.GENE3D); IPR001623 (G3DSA:1.10.287.GENE3D); IPR015399 (PFAM); IPR001623 (PFAM); PTHR24078 (PANTHER); IPR018253 (PROSITE_PATTERNS); NON_CYTOPLASMIC_DOMAIN (PHOBIUS); CYTOPLASMIC_DOMAIN (PHOBIUS); TRANSMEMBRANE (PHOBIUS); IPR001623 (PROSITE_PROFILES); IPR013026 (PROSITE_PROFILES); IPR001623 (SUPERFAMILY); TMhelix (TMHMM)
NM_001140371.1	Spermatogenesis-associated 2	2433	50	0	55.32%				PTHR15326:SF9 (PANTHER); PTHR15326 (PANTHER); PTHR15326:SF9 (PANTHER)
NM_001140374.1	prostaglandin G H synthase 1-like	2064	50	0	86.76%	23	P:prostaglandin metabolic process; C:Golgi apparatus; P:vasculogenesis; P:regulation of blood pressure; P:regulation of cell proliferation; F:heme binding; C:photoreceptor outer segment; F:peroxidase activity; P:response to oxidative stress; F:prostaglandin-endoperoxide synthase activity; P:cyclooxygenase pathway; P:inflammatory response; C:extracellular exosome; C:cytoplasm; P:kidney development…		IPR019791 (PRINTS); IPR019791 (G3DSA:1.10.640.GENE3D); IPR019791 (PFAM); G3DSA:2.10.25.10 (GENE3D); PTHR11903 (PANTHER); IPR029580 (PTHR11903:PANTHER); IPR000742 (PROSITE_PROFILES); IPR019791 (PROSITE_PROFILES); IPR010255 (SUPERFAMILY)
NM_001140378.1	farnesyl pyrophosphate synthase isoform X1	2458	50	0	87.9%	16	P:geranyl diphosphate biosynthetic process; F:dimethylallyltranstransferase activity; P:cholesterol metabolic process; P:cholesterol biosynthetic process; P:steroid metabolic process; P:isoprenoid biosynthetic process; P:steroid biosynthetic process; P:farnesyl diphosphate biosynthetic process; F:geranyltranstransferase activity; C:cytoplasm; F:metal ion binding; C:membrane; P:lipid metabolic pro…		IPR008949 (G3DSA:1.10.600.GENE3D); IPR000092 (PFAM); PTHR11525:SF0 (PANTHER); PTHR11525 (PANTHER); IPR033749 (PROSITE_PATTERNS); IPR033749 (PROSITE_PATTERNS); IPR008949 (SUPERFAMILY)
NM_001140379.1	Nucleolar GTP-binding 2	2840	50	0	80.82%	10	F:GTP binding; P:regulation of exit from mitosis; F:GTPase activity; P:neural retina development; C:membrane; P:ribosome biogenesis; P:cleavage in ITS2 between 5.8S rRNA and LSU-rRNA of tricistronic rRNA transcript (SSU-rRNA, 5.8S rRNA, LSU-rRNA); P:regulation of neuron differentiation; C:nucleolus; F:poly(A) RNA binding		IPR006073 (PRINTS); IPR012971 (PFAM); IPR023179 (G3DSA:1.10.1580.GENE3D); IPR006073 (PFAM); IPR027417 (G3DSA:3.40.50.GENE3D); IPR024929 (PTHR11089:PANTHER); PTHR11089 (PANTHER); IPR030378 (PROSITE_PROFILES); IPR027417 (SUPERFAMILY)
NM_001140380.1	NF-kappa-B inhibitor epsilon	2279	50	0	74.08%	3	P:biological_process; C:cellular_component; F:molecular_function		IPR002110 (PRINTS); IPR002110 (SMART); IPR020683 (G3DSA:1.25.40.GENE3D); IPR002110 (PFAM); IPR020683 (PFAM); PTHR24118 (PANTHER); PTHR24118:SF37 (PANTHER); IPR002110 (PROSITE_PROFILES); IPR002110 (PROSITE_PROFILES); IPR002110 (PROSITE_PROFILES); IPR020683 (PROSITE_PROFILES); IPR002110 (PROSITE_PROFILES); IPR020683 (SUPERFAMILY)
NM_001140381.1	receptor expression-enhancing 3	2270	50	2.61e-175	85.08%	12	C:endoplasmic reticulum membrane; P:cell division; P:mitotic nuclear envelope reassembly; P:biological_process; P:nuclear envelope organization; C:membrane; C:integral component of membrane; P:mitotic nuclear division; C:endoplasmic reticulum; P:cell cycle; F:molecular_function; C:microtubule		IPR004345 (PFAM); PTHR12300:SF39 (PANTHER); IPR004345 (PANTHER); TRANSMEMBRANE (PHOBIUS); SIGNAL_PEPTIDE_C_REGION (PHOBIUS); NON_CYTOPLASMIC_DOMAIN (PHOBIUS); SIGNAL_PEPTIDE (PHOBIUS); CYTOPLASMIC_DOMAIN (PHOBIUS); SIGNAL_PEPTIDE_H_REGION (PHOBIUS); CYTOPLASMIC_DOMAIN (PHOBIUS); NON_CYTOPLASMIC_DOMAIN (PHOBIUS); TRANSMEMBRANE (PHOBIUS); SIGNAL_PEPTIDE_N_REGION (PHOBIUS); TRANSMEMBRANE (PHOBIUS); …
NM_001140382.1	fibroleukin	2436	50	0	74.46%	2	P:proteolysis; F:peptidase activity		Coil (COILS); Coil (COILS); IPR002181 (SMART); IPR002181 (PFAM); IPR014715 (G3DSA:4.10.530.GENE3D); IPR014716 (G3DSA:3.90.215.GENE3D); IPR033083 (PTHR19143:PANTHER); PTHR19143 (PANTHER); IPR033083 (PTHR19143:PANTHER); PTHR19143 (PANTHER); IPR020837 (PROSITE_PATTERNS); SIGNAL_PEPTIDE_C_REGION (PHOBIUS); SIGNAL_PEPTIDE (PHOBIUS); SIGNAL_PEPTIDE_N_REGION (PHOBIUS); SIGNAL_PEPTIDE_H_REGION (PHOBIUS);…
NM_001140383.1	platelet-activating factor acetylhydrolase IB subunit alpha	4116	50	0	97.52%	99	P:nuclear migration; P:microtubule cytoskeleton organization involved in establishment of planar polarity; P:neurogenesis; P:adult locomotory behavior; C:kinesin complex; P:cortical microtubule organization; C:microtubule associated complex; C:microtubule; P:microtubule-based process; C:growth cone; P:neuroblast proliferation; P:ameboidal-type cell migration; P:photoreceptor cell maintenance; C:m…		Coil (COILS); IPR020472 (PRINTS); IPR001680 (SMART); IPR006594 (SMART); IPR006594 (PFAM); IPR017252 (PIRSF); IPR015943 (G3DSA:2.130.10.GENE3D); IPR001680 (PFAM); PTHR22847 (PANTHER); PTHR22847:SF444 (PANTHER); IPR019775 (PROSITE_PATTERNS); IPR019775 (PROSITE_PATTERNS); IPR019775 (PROSITE_PATTERNS); IPR019775 (PROSITE_PATTERNS); IPR001680 (PROSITE_PROFILES); IPR006594 (PROSITE_PROFILES); IPR001680…
NM_001140384.1	Casein kinase I isoform epsilon	4006	50	0	94.3%	35	P:regulation of cell shape; P:circadian behavior; C:neuronal cell body; P:regulation of circadian rhythm; P:protein phosphorylation; C:neuron projection; P:negative regulation of protein binding; C:growth cone; F:nucleotide binding; F:ATP binding; P:circadian regulation of gene expression; C:intracellular ribonucleoprotein complex; P:Wnt signaling pathway; P:phosphorylation; P:positive regulation…		IPR000719 (SMART); G3DSA:3.30.200.20 (GENE3D); IPR000719 (PFAM); G3DSA:1.10.510.10 (GENE3D); PTHR11909:SF161 (PANTHER); PTHR11909 (PANTHER); IPR008271 (PROSITE_PATTERNS); IPR017441 (PROSITE_PATTERNS); IPR000719 (PROSITE_PROFILES); IPR011009 (SUPERFAMILY)
NM_001140385.1	Golgi SNAP receptor complex member 2	2143	50	8.33e-134	92.94%	20	P:membrane fusion; F:SNAP receptor activity; P:intra-Golgi vesicle-mediated transport; C:Golgi apparatus; C:Golgi membrane; F:SNARE binding; P:retrograde transport, endosome to Golgi; P:transport; P:protein targeting to vacuole; P:Golgi to vacuole transport; C:endoplasmic reticulum membrane; C:late endosome membrane; P:ER to Golgi vesicle-mediated transport; P:vesicle-mediated transport; C:membra…		IPR027027 (PIRSF); PF12352 (PFAM); G3DSA:1.20.5.110 (GENE3D); PTHR21230:SF1 (PANTHER); PTHR21230 (PANTHER); CYTOPLASMIC_DOMAIN (PHOBIUS); TRANSMEMBRANE (PHOBIUS); NON_CYTOPLASMIC_DOMAIN (PHOBIUS); SSF58038 (SUPERFAMILY); TMhelix (TMHMM)
NM_001140386.1	Neuron-specific family member 1	2082	50	5.28e-95	83.76%	10	F:clathrin light chain binding; C:lateral plasma membrane; C:endosome; C:postsynaptic membrane; P:clathrin coat assembly; C:membrane; C:integral component of membrane; P:dopamine receptor signaling pathway; C:Golgi membrane; C:Golgi apparatus		IPR009431 (PFAM); PTHR28546 (PANTHER); NON_CYTOPLASMIC_DOMAIN (PHOBIUS); TRANSMEMBRANE (PHOBIUS); CYTOPLASMIC_DOMAIN (PHOBIUS); TMhelix (TMHMM)
NM_001140387.1	alpha-ketoglutarate-dependent dioxygenase alkB homolog mitochondrial	1942	50	1.03e-130	79.3%	11	F:dioxygenase activity; C:mitochondrial matrix; F:metal ion binding; F:oxidoreductase activity; C:mitochondrion; P:oxidation-reduction process; P:regulation of mitochondrial membrane permeability involved in programmed necrotic cell death; P:cellular response to DNA damage stimulus; P:programmed cell death; P:fatty acid metabolic process; P:regulation of lipid storage		IPR027450 (G3DSA:2.60.120.GENE3D); IPR027450 (PFAM); IPR032870 (PTHR21052:PANTHER); PTHR21052 (PANTHER); NON_CYTOPLASMIC_DOMAIN (PHOBIUS); SIGNAL_PEPTIDE_C_REGION (PHOBIUS); SIGNAL_PEPTIDE_H_REGION (PHOBIUS); SIGNAL_PEPTIDE (PHOBIUS); SIGNAL_PEPTIDE_N_REGION (PHOBIUS); SignalP-TM (SIGNALP_GRAM_POSITIVE); SSF51197 (SUPERFAMILY)
NM_001140392.1	repulsive guidance molecule A-like	2408	50	0	83.96%	5	F:coreceptor activity; P:BMP signaling pathway; C:membrane; C:integral component of membrane; C:plasma membrane		IPR009496 (PFAM); IPR010536 (PFAM); PTHR31428:SF2 (PANTHER); PTHR31428 (PANTHER); SIGNAL_PEPTIDE (PHOBIUS); SIGNAL_PEPTIDE_H_REGION (PHOBIUS); SIGNAL_PEPTIDE_N_REGION (PHOBIUS); CYTOPLASMIC_DOMAIN (PHOBIUS); SIGNAL_PEPTIDE_C_REGION (PHOBIUS); NON_CYTOPLASMIC_DOMAIN (PHOBIUS); TRANSMEMBRANE (PHOBIUS); SignalP-noTM (SIGNALP_EUK); TMhelix (TMHMM)
NM_001140394.1	histone-lysine N-methyltransferase SMYD3	1554	50	0	70.78%	17	F:RNA polymerase II core promoter sequence-specific DNA binding; P:skeletal muscle organ development; P:positive regulation of transcription from RNA polymerase II promoter; P:negative regulation of protein kinase activity; P:nucleosome assembly; F:RNA polymerase II core binding; P:establishment of protein localization; P:heart development; C:nucleus; P:heart morphogenesis; P:histone lysine methy…		IPR001214 (SMART); G3DSA:2.170.270.10 (GENE3D); IPR001214 (PFAM); IPR002893 (PFAM); PTHR12197 (PANTHER); PTHR12197:SF163 (PANTHER); IPR001214 (PROSITE_PROFILES); IPR002893 (PROSITE_PROFILES); SSF82199 (SUPERFAMILY)
NM_001140395.1	COMM domain-containing 2	1909	50	1.3e-122	90.94%	7	P:biological_process; F:protein binding; C:cytoplasm; P:transcription, DNA-templated; P:regulation of transcription, DNA-templated; C:cellular_component; F:molecular_function		IPR017920 (PFAM); PTHR15857 (PANTHER); IPR017920 (PROSITE_PROFILES)
NM_001140399.1	cathepsin K	1587	50	0	83.72%	18	P:regulation of mitophagy; F:cysteine-type endopeptidase activity; F:cysteine-type peptidase activity; F:peptidase activity; C:extracellular region; P:positive regulation of protein targeting to mitochondrion; P:response to mechanical stimulus; C:lysosome; C:extracellular space; F:collagen binding; F:proteoglycan binding; P:proteolysis; C:membrane; F:fibronectin binding; C:integral component of m…		IPR000668 (PRINTS); IPR013201 (SMART); IPR000668 (SMART); G3DSA:3.90.70.10 (GENE3D); IPR000668 (PFAM); IPR013201 (PFAM); IPR013128 (PANTHER); IPR015644 (PTHR12411:PANTHER); IPR000169 (PROSITE_PATTERNS); IPR025660 (PROSITE_PATTERNS); IPR025661 (PROSITE_PATTERNS); SIGNAL_PEPTIDE_C_REGION (PHOBIUS); SIGNAL_PEPTIDE_N_REGION (PHOBIUS); SIGNAL_PEPTIDE (PHOBIUS); NON_CYTOPLASMIC_DOMAIN (PHOBIUS); SIGNAL…
NM_001140400.1	interferon-induced 44-like	2663	50	0	77.5%	3	F:GTP binding; P:biological_process; C:cellular_component		IPR006571 (SMART); IPR006073 (PFAM); IPR006571 (PFAM); IPR027417 (G3DSA:3.40.50.GENE3D); PTHR14241 (PANTHER); PTHR14241:SF19 (PANTHER); IPR027417 (SUPERFAMILY)
NM_001140401.1	calponin-2	2322	50	0	86.06%	20	P:regulation of MAPK cascade; P:cytoskeleton organization; P:actomyosin structure organization; P:hemopoiesis; P:regulation of cell proliferation; P:regulation of blood vessel endothelial cell migration; P:wound healing; F:calmodulin binding; P:cellular response to mechanical stimulus; C:cytoskeleton; C:cell-cell junction; C:extracellular exosome; F:actin binding; C:focal adhesion; P:positive reg…		IPR001997 (PRINTS); IPR003096 (PRINTS); IPR001715 (SMART); IPR000557 (PFAM); IPR001715 (G3DSA:1.10.418.GENE3D); IPR001715 (PFAM); PTHR18959 (PANTHER); IPR000557 (PROSITE_PATTERNS); IPR000557 (PROSITE_PATTERNS); IPR000557 (PROSITE_PROFILES); IPR000557 (PROSITE_PROFILES); IPR001715 (PROSITE_PROFILES); IPR000557 (PROSITE_PROFILES); IPR001715 (SUPERFAMILY)
NM_001140403.1	speckle-type POZ	2321	50	0	98.1%	18	C:nuclear speck; P:regulation of proteolysis; P:positive regulation of endoplasmic reticulum stress-induced intrinsic apoptotic signaling pathway; P:negative regulation of sequence-specific DNA binding transcription factor activity; P:protein ubiquitination involved in ubiquitin-dependent protein catabolic process; C:nucleoplasm; P:negative regulation of transcription from RNA polymerase II promo…		IPR002083 (SMART); IPR000210 (SMART); G3DSA:3.30.710.10 (GENE3D); IPR000210 (PFAM); IPR002083 (PFAM); IPR008974 (G3DSA:2.60.210.GENE3D); PTHR24413:SF97 (PANTHER); PTHR24413 (PANTHER); IPR002083 (PROSITE_PROFILES); IPR000210 (PROSITE_PROFILES); IPR011333 (SUPERFAMILY); IPR008974 (SUPERFAMILY)
NM_001140404.1	dipeptidyl peptidase 3	2964	50	0	88.06%	9	F:zinc ion binding; C:extracellular exosome; C:cytoplasm; F:metal ion binding; P:proteolysis; F:dipeptidyl-peptidase activity; C:plasma membrane; C:nucleoplasm; F:hydrolase activity		Coil (COILS); PF03571 (PFAM); IPR005317 (PIRSF); PTHR23422:SF11 (PANTHER); PTHR23422 (PANTHER)
NM_001140405.2	antizyme inhibitor 1	2906	50	0	82.3%	13	F:ornithine decarboxylase activator activity; P:polyamine biosynthetic process; P:negative regulation of protein catabolic process; P:positive regulation of polyamine transmembrane transport; F:ornithine decarboxylase activity; P:regulation of cellular amino acid metabolic process; C:nucleus; F:protein binding; C:cytoplasm; P:positive regulation of catalytic activity; F:catalytic activity; C:cyto…		IPR002433 (PRINTS); IPR000183 (PRINTS); IPR029066 (G3DSA:3.20.20.GENE3D); IPR022644 (PFAM); IPR009006 (G3DSA:2.40.37.GENE3D); IPR022643 (PFAM); PTHR11482 (PANTHER); IPR031178 (PTHR11482:PANTHER); IPR029066 (SUPERFAMILY); IPR009006 (SUPERFAMILY)
NM_001140406.1	Solute carrier family 35 member B1	2277	50	0	89.46%	12	F:UDP-galactose transmembrane transporter activity; C:endoplasmic reticulum membrane; P:transmembrane transport; P:UDP-galactose transmembrane transport; C:intracellular membrane-bounded organelle; C:integral component of Golgi membrane; C:membrane; C:integral component of membrane; C:integral component of endoplasmic reticulum membrane; P:carbohydrate transport; C:endoplasmic reticulum; P:transp…		IPR013657 (PFAM); PTHR10778:SF10 (PANTHER); PTHR10778 (PANTHER); CYTOPLASMIC_DOMAIN (PHOBIUS); CYTOPLASMIC_DOMAIN (PHOBIUS); TRANSMEMBRANE (PHOBIUS); NON_CYTOPLASMIC_DOMAIN (PHOBIUS); NON_CYTOPLASMIC_DOMAIN (PHOBIUS); TRANSMEMBRANE (PHOBIUS); CYTOPLASMIC_DOMAIN (PHOBIUS); TRANSMEMBRANE (PHOBIUS); CYTOPLASMIC_DOMAIN (PHOBIUS); TRANSMEMBRANE (PHOBIUS); TRANSMEMBRANE (PHOBIUS); NON_CYTOPLASMIC_DOMAI…
NM_001140407.1	nucleolysin TIAR isoform X1	2679	50	0	89.3%	19	P:germ cell development; C:cytoplasmic stress granule; P:positive regulation of cell proliferation; P:fibroblast growth factor receptor signaling pathway; P:defense response; F:poly(A) RNA binding; C:nucleoplasm; C:lysosome; P:regulation of transcription from RNA polymerase II promoter; F:nucleotide binding; F:AU-rich element binding; F:nucleic acid binding; C:nucleus; C:extracellular exosome; F:…		IPR003954 (SMART); IPR000504 (SMART); IPR012677 (G3DSA:3.30.70.GENE3D); IPR012677 (G3DSA:3.30.70.GENE3D); IPR000504 (PFAM); IPR012677 (G3DSA:3.30.70.GENE3D); PTHR24012 (PANTHER); PTHR24012 (PANTHER); PTHR24012:SF450 (PANTHER); PTHR24012:SF450 (PANTHER); IPR000504 (PROSITE_PROFILES); IPR000504 (PROSITE_PROFILES); IPR000504 (PROSITE_PROFILES); IPR012677 (SUPERFAMILY); IPR012677 (SUPERFAMILY); IPR01…
NM_001140409.1	F-box LRR-repeat 15	2033	50	0	89.18%	9	F:ubiquitin-protein transferase activity; P:positive regulation of BMP signaling pathway; P:G2/M transition of mitotic cell cycle; P:bone mineralization; C:cytoplasm; P:SCF-dependent proteasomal ubiquitin-dependent protein catabolic process; C:SCF ubiquitin ligase complex; P:dorsal/ventral pattern formation; P:protein ubiquitination		IPR006553 (SMART); IPR001810 (PFAM); IPR032675 (G3DSA:3.80.10.GENE3D); PTHR24006 (PANTHER); IPR001810 (SUPERFAMILY); SSF52047 (SUPERFAMILY)
NM_001140411.1	Nucleobindin-1	2813	50	0	84.56%	23	P:biological_process; C:microtubule cytoskeleton; C:extrinsic component of Golgi membrane; C:Golgi cisterna membrane; C:rough endoplasmic reticulum; P:regulation of protein targeting; C:Golgi apparatus; C:endoplasmic reticulum-Golgi intermediate compartment; C:extracellular region; C:Golgi-associated vesicle; F:DNA binding; C:nucleus; C:extracellular space; C:trans-Golgi network; C:early endosome…		Coil (COILS); Coil (COILS); Coil (COILS); IPR002048 (PFAM); IPR011992 (G3DSA:1.10.238.GENE3D); PTHR19237:SF21 (PANTHER); PTHR19237 (PANTHER); IPR018247 (PROSITE_PATTERNS); IPR018247 (PROSITE_PATTERNS); SIGNAL_PEPTIDE_H_REGION (PHOBIUS); SIGNAL_PEPTIDE_N_REGION (PHOBIUS); NON_CYTOPLASMIC_DOMAIN (PHOBIUS); SIGNAL_PEPTIDE_C_REGION (PHOBIUS); SIGNAL_PEPTIDE (PHOBIUS); IPR002048 (PROSITE_PROFILES); IP…
NM_001140412.1	Ras-related Rab-11B	1787	50	3.49e-153	97.94%	44	C:synaptic vesicle; P:protein transport; C:synapse; P:establishment of protein localization to membrane; P:exocytosis; F:GTP binding; F:nucleotide binding; C:endosome; C:extracellular exosome; P:retrograde transport, endosome to plasma membrane; F:GTPase activity; P:constitutive secretory pathway; P:regulated exocytosis; F:GDP binding; C:cytoplasmic vesicle; C:aggresome; P:melanosome transport; P…		PR00449 (PRINTS); SM00174 (SMART); SM00176 (SMART); SM00175 (SMART); SM00173 (SMART); IPR005225 (TIGRFAM); IPR001806 (PFAM); IPR027417 (G3DSA:3.40.50.GENE3D); PTHR24073 (PANTHER); PTHR24073:SF581 (PANTHER); PS51419 (PROSITE_PROFILES); IPR027417 (SUPERFAMILY)
NM_001140415.1	Proteasome assembly chaperone 1	2169	50	2.75e-167	71.78%	10	C:nucleus; F:proteasome binding; C:cytoplasm; P:cerebellar granule cell precursor proliferation; C:proteasome complex; C:endoplasmic reticulum; C:Golgi apparatus; P:proteasome assembly; P:proteasome core complex assembly; C:nucleoplasm		IPR016565 (PFAM); PTHR15069 (PANTHER)
NM_001140416.1	Nucleolar GTP-binding 1	2568	50	0	91.82%	22	P:negative regulation of collagen binding; P:negative regulation of cell-cell adhesion; P:negative regulation of cell proliferation; P:ribosome biogenesis; C:Golgi apparatus; P:negative regulation of DNA replication; C:nucleolus; P:regulation of cyclin-dependent protein serine/threonine kinase activity; F:poly(A) RNA binding; F:GTP binding; F:nucleotide binding; P:maturation of LSU-rRNA from tric…		Coil (COILS); IPR006073 (PRINTS); IPR010674 (PFAM); IPR012973 (PFAM); IPR005225 (TIGRFAM); IPR027417 (G3DSA:3.40.50.GENE3D); IPR024926 (PIRSF); PTHR11702:SF4 (PANTHER); PTHR11702:SF4 (PANTHER); PTHR11702 (PANTHER); PTHR11702 (PANTHER); IPR031167 (PROSITE_PROFILES); IPR027417 (SUPERFAMILY)
NM_001140417.1	neuroserpin	2076	50	0	88.46%	4	C:extracellular space; F:serine-type endopeptidase inhibitor activity; C:extracellular exosome; P:negative regulation of endopeptidase activity		IPR023796 (SMART); IPR023796 (PFAM); G3DSA:2.30.39.10 (GENE3D); G3DSA:3.30.497.10 (GENE3D); IPR000215 (PANTHER); PTHR11461:SF50 (PANTHER); IPR023795 (PROSITE_PATTERNS); NON_CYTOPLASMIC_DOMAIN (PHOBIUS); SIGNAL_PEPTIDE_C_REGION (PHOBIUS); SIGNAL_PEPTIDE (PHOBIUS); SIGNAL_PEPTIDE_N_REGION (PHOBIUS); SIGNAL_PEPTIDE_H_REGION (PHOBIUS); SignalP-TM (SIGNALP_GRAM_NEGATIVE); SignalP-TM (SIGNALP_GRAM_POSI…
NM_001140418.1	sister chromatid cohesion PDS5 homolog B	2359	50	0	97.38%	25	P:cell proliferation; P:DNA repair; P:negative regulation of cell proliferation; P:cytokinesis; C:chromosome; C:chromosome, centromeric region; P:mitotic prometaphase; F:molecular_function; C:nucleoplasm; P:cell division; F:ATP binding; P:mitotic S phase; C:cytosol; P:sister chromatid cohesion; P:mitotic sister chromatid cohesion; P:regulation of transcription, DNA-templated; P:mitotic nuclear di…		Coil (COILS); IPR011598 (SMART); IPR021802 (PFAM); IPR011598 (PFAM); IPR011598 (G3DSA:4.10.280.GENE3D); PTHR12663:SF1 (PANTHER); PTHR12663 (PANTHER); IPR011598 (PROSITE_PROFILES); IPR011598 (SUPERFAMILY); IPR016024 (SUPERFAMILY)
NM_001140419.1	proline-rich PRCC	2499	50	0	70.38%	5	C:nucleus; F:protein binding; P:mitotic cell cycle checkpoint; C:spliceosomal complex; P:cell cycle
NM_001140421.1	nuclease HARBI1	2081	50	2.2e-170	57.8%	10	P:nucleic acid phosphodiester bond hydrolysis; P:biological_process; C:nucleus; C:centrosome; C:cytoplasm; F:metal ion binding; F:nuclease activity; C:cellular_component; F:molecular_function; F:hydrolase activity		IPR026103 (PRINTS); IPR027806 (PFAM); PTHR22930 (PANTHER); PTHR22930:SF31 (PANTHER); SIGNAL_PEPTIDE_C_REGION (PHOBIUS); SIGNAL_PEPTIDE (PHOBIUS); SIGNAL_PEPTIDE_N_REGION (PHOBIUS); NON_CYTOPLASMIC_DOMAIN (PHOBIUS); SIGNAL_PEPTIDE_H_REGION (PHOBIUS)
NM_001140424.1	peptidyl-prolyl cis-trans isomerase FKBP4	3181	50	2.66e-122	88.1%	44	P:regulation of cellular response to heat; P:chaperone-mediated protein folding; C:neuronal cell body; P:protein peptidyl-prolyl isomerization; P:steroid hormone receptor complex assembly; C:neuron projection; C:cell projection; C:microtubule; C:nucleoplasm; F:GTP binding; C:endoplasmic reticulum membrane; F:ATP binding; C:extracellular exosome; F:FK506 binding; P:negative regulation of neuron pr…		G3DSA:3.10.50.40 (GENE3D); G3DSA:3.10.50.40 (GENE3D); IPR001179 (PFAM); IPR031212 (PTHR10516:PANTHER); IPR023566 (PANTHER); IPR001179 (PROSITE_PROFILES); IPR001179 (PROSITE_PROFILES); SSF54534 (SUPERFAMILY); SSF54534 (SUPERFAMILY)
NM_001140428.1	FAM43A	2005	50	0	89.58%	3	P:biological_process; C:cellular_component; F:molecular_function
NM_001140429.1	dual specificity phosphatase 22-A-like	2033	50	3.23e-122	87.58%	13	P:protein dephosphorylation; P:transforming growth factor beta receptor signaling pathway; P:regulation of cell proliferation; F:protein tyrosine/serine/threonine phosphatase activity; F:phosphoprotein phosphatase activity; C:nucleus; F:protein tyrosine phosphatase activity; C:cytoplasm; P:positive regulation of JNK cascade; F:phosphatase activity; P:dephosphorylation; P:peptidyl-tyrosine dephosp…
NM_001140431.1	Thioredoxin-interacting	2500	50	0	86.48%	11	P:negative regulation of transcription from RNA polymerase II promoter; P:response to oxidative stress; P:keratinocyte differentiation; F:ubiquitin protein ligase binding; P:negative regulation of catalytic activity; F:enzyme inhibitor activity; C:cytoplasm; P:negative regulation of cell division; P:protein import into nucleus; P:platelet-derived growth factor receptor signaling pathway; P:cellul…		IPR011022 (SMART); IPR011022 (PFAM); IPR011021 (PFAM); PTHR11188:SF14 (PANTHER); PTHR11188 (PANTHER); IPR014756 (SUPERFAMILY); IPR014756 (SUPERFAMILY)
NM_001140435.1	GRB2-related adapter 2	2265	50	0	75.14%	5	C:nucleus; C:endosome; C:cytoplasm; C:cellular_component; C:nucleoplasm		IPR000980 (PRINTS); IPR001452 (PRINTS); IPR000980 (SMART); IPR001452 (SMART); G3DSA:2.30.30.40 (GENE3D); G3DSA:2.30.30.40 (GENE3D); IPR001452 (PFAM); IPR001452 (PFAM); IPR000980 (PFAM); IPR000980 (G3DSA:3.30.505.GENE3D); PTHR24418 (PANTHER); PTHR24418:SF162 (PANTHER); IPR000980 (PROSITE_PROFILES); IPR001452 (PROSITE_PROFILES); IPR001452 (PROSITE_PROFILES); IPR000980 (SUPERFAMILY); IPR001452 (SUPE…
NM_001140438.1	dol-P-Man:Man(7) c(2)-PP-Dol alpha-1,6-mannosyltransferase	2014	50	0	82.5%	47	P:protein N-linked glycosylation; F:dolichyl-phosphate-glucose-glycolipid alpha-glucosyltransferase activity; F:lipopolysaccharide-1,6-galactosyltransferase activity; P:dolichol-linked oligosaccharide biosynthetic process; C:endoplasmic reticulum membrane; F:alpha-1,3-galactosyltransferase activity; F:fucosyltransferase activity; F:dolichyl pyrophosphate Man9GlcNAc2 alpha-1,3-glucosyltransferase …		IPR005599 (PFAM); PTHR22760:SF1 (PANTHER); IPR005599 (PANTHER); CYTOPLASMIC_DOMAIN (PHOBIUS); TRANSMEMBRANE (PHOBIUS); NON_CYTOPLASMIC_DOMAIN (PHOBIUS); CYTOPLASMIC_DOMAIN (PHOBIUS); NON_CYTOPLASMIC_DOMAIN (PHOBIUS); TRANSMEMBRANE (PHOBIUS); NON_CYTOPLASMIC_DOMAIN (PHOBIUS); TRANSMEMBRANE (PHOBIUS); TRANSMEMBRANE (PHOBIUS); TRANSMEMBRANE (PHOBIUS); TRANSMEMBRANE (PHOBIUS); NON_CYTOPLASMIC_DOMAIN …
NM_001140439.1	tRNA-dihydrouridine(47) synthase [NAD(P)(+)]-like	2259	50	0	78.62%	26	F:3,4-dihydroxy-3,4-dihydrofluorene dehydrogenase activity; F:cinnamate reductase activity; F:benzo(a)pyrene-trans-11,12-dihydrodiol dehydrogenase activity; F:NADPH-dependent dihydrocurcumin reductase activity; F:catalytic activity; F:benzo(a)pyrene-cis-4,5-dihydrodiol dehydrogenase activity; F:oxidoreductase activity; C:cytosol; F:cis-2,3-dihydrodiol DDT dehydrogenase activity; F:2,3-dihydroxy-2…		IPR013785 (G3DSA:3.20.20.GENE3D); IPR000571 (G3DSA:4.10.1000.GENE3D); IPR001269 (PFAM); PTHR11082:SF8 (PANTHER); IPR001269 (PANTHER); IPR018517 (PROSITE_PATTERNS); IPR000571 (PROSITE_PROFILES); IPR000571 (PROSITE_PROFILES); SSF51395 (SUPERFAMILY)
NM_001140440.1	septin-2B isoform X1	2759	50	0	94.48%	4	F:nucleotide binding; F:GTP binding; P:cell division; P:cell cycle		Coil (COILS); IPR008113 (PRINTS); IPR027417 (G3DSA:3.40.50.GENE3D); IPR016491 (PIRSF); IPR030379 (PFAM); PTHR18884:SF67 (PANTHER); IPR016491 (PANTHER); IPR030379 (PROSITE_PROFILES); IPR027417 (SUPERFAMILY)
NM_001140442.1	carboxypeptidase Q	1946	50	0	84.56%	11	C:extracellular space; F:carboxypeptidase activity; P:peptide catabolic process; C:extracellular exosome; F:protein homodimerization activity; F:metallodipeptidase activity; C:cytoplasm; P:thyroid hormone generation; P:proteolysis; C:membrane; C:integral component of membrane		G3DSA:3.40.630.10 (GENE3D); IPR007484 (PFAM); PTHR12053:SF3 (PANTHER); PTHR12053 (PANTHER); SIGNAL_PEPTIDE_N_REGION (PHOBIUS); NON_CYTOPLASMIC_DOMAIN (PHOBIUS); SIGNAL_PEPTIDE_C_REGION (PHOBIUS); SIGNAL_PEPTIDE_H_REGION (PHOBIUS); SIGNAL_PEPTIDE (PHOBIUS); SignalP-TM (SIGNALP_GRAM_POSITIVE); SignalP-noTM (SIGNALP_EUK); SignalP-noTM (SIGNALP_GRAM_NEGATIVE); SSF53187 (SUPERFAMILY)
NM_001140443.1	Phospholipase A-2-activating	2643	50	0	87.58%	4	P:inflammatory response; C:extracellular exosome; P:positive regulation of catalytic activity; F:phospholipase A2 activator activity		IPR001680 (SMART); IPR015943 (G3DSA:2.130.10.GENE3D); IPR015155 (PFAM); IPR001680 (PFAM); IPR013535 (PFAM); PTHR19849 (PANTHER); IPR033510 (PTHR19849:PANTHER); IPR001680 (PROSITE_PROFILES); IPR013535 (PROSITE_PROFILES); IPR015155 (PROSITE_PROFILES); IPR017986 (PROSITE_PROFILES); IPR001680 (PROSITE_PROFILES); IPR017986 (SUPERFAMILY)
NM_001140444.1	ETS domain-containing Elk-3-like	2363	50	1.11e-154	89.66%	20	F:RNA polymerase II core promoter proximal region sequence-specific DNA binding; P:regulation of transcription, DNA-templated; P:transcription from RNA polymerase II promoter; F:sequence-specific DNA binding; P:positive regulation of transcription from RNA polymerase II promoter; F:RNA polymerase II transcription factor activity, sequence-specific DNA binding; C:nucleoplasm; P:regulation of trans…		Coil (COILS); IPR000418 (PRINTS); IPR000418 (SMART); IPR011991 (G3DSA:1.10.10.GENE3D); IPR000418 (PFAM); PTHR11849:SF172 (PANTHER); PTHR11849 (PANTHER); IPR000418 (PROSITE_PATTERNS); IPR000418 (PROSITE_PATTERNS); IPR000418 (PROSITE_PROFILES); IPR011991 (SUPERFAMILY)
NM_001140446.1	angiotensinogen	2373	50	0	73.64%	3	C:extracellular space; F:serine-type endopeptidase inhibitor activity; P:regulation of systemic arterial blood pressure by renin-angiotensin		IPR000227 (PRINTS); IPR023796 (SMART); G3DSA:3.30.497.10 (GENE3D); G3DSA:2.30.39.10 (GENE3D); IPR023796 (PFAM); PTHR11461:SF13 (PANTHER); IPR000215 (PANTHER); IPR023795 (PROSITE_PATTERNS); SIGNAL_PEPTIDE_C_REGION (PHOBIUS); SIGNAL_PEPTIDE_H_REGION (PHOBIUS); SIGNAL_PEPTIDE (PHOBIUS); SIGNAL_PEPTIDE_N_REGION (PHOBIUS); NON_CYTOPLASMIC_DOMAIN (PHOBIUS); PS51257 (PROSITE_PROFILES); SignalP-noTM (SIG…
NM_001140448.1	Galactose-1-phosphate uridylyltransferase	1986	50	0	88.36%	9	P:carbohydrate metabolic process; F:nucleotidyltransferase activity; F:zinc ion binding; F:metal ion binding; F:catalytic activity; C:Golgi apparatus; P:galactose metabolic process; F:transferase activity; F:UDP-glucose:hexose-1-phosphate uridylyltransferase activity		IPR005849 (PFAM); IPR011146 (G3DSA:3.30.428.GENE3D); IPR001937 (PIRSF); IPR011146 (G3DSA:3.30.428.GENE3D); IPR005850 (PFAM); IPR001937 (TIGRFAM); IPR001937 (PANTHER); PTHR11943:SF1 (PANTHER); IPR019779 (PROSITE_PATTERNS); IPR011146 (SUPERFAMILY); IPR011146 (SUPERFAMILY)
NM_001140449.1	phosphoenolpyruvate cytosolic [GTP]	2684	50	0	90.4%	23	P:gluconeogenesis; F:lyase activity; P:internal protein amino acid acetylation; P:glucose metabolic process; P:positive regulation of transcription from RNA polymerase II promoter in response to acidic pH; P:glycerol biosynthetic process from pyruvate; F:GTP binding; F:magnesium ion binding; F:carboxylic acid binding; F:phosphoenolpyruvate carboxykinase activity; P:response to glucose; P:cellular…		IPR013035 (G3DSA:3.90.228.GENE3D); IPR008209 (PIRSF); IPR008209 (PFAM); IPR008210 (G3DSA:3.40.449.GENE3D); IPR008209 (PANTHER); PTHR11561:SF1 (PANTHER); IPR018091 (PROSITE_PATTERNS); SSF53795 (SUPERFAMILY); IPR008210 (SUPERFAMILY)
NM_001140451.1	tristetraprolin-like	2280	50	0	62.34%	20	P:cell proliferation; P:multicellular organism growth; P:neural tube development; P:3'-UTR-mediated mRNA destabilization; P:T cell differentiation in thymus; P:regulation of mRNA stability; P:embryonic organ development; P:vasculogenesis; P:proepicardium development; P:nuclear-transcribed mRNA catabolic process, deadenylation-dependent decay; F:poly(A) RNA binding; F:mRNA 3'-UTR binding; P:regula…		IPR000571 (SMART); IPR000571 (G3DSA:4.10.1000.GENE3D); IPR000571 (PFAM); PTHR12547 (PANTHER); PTHR12547:SF53 (PANTHER); IPR000571 (PROSITE_PROFILES); IPR000571 (PROSITE_PROFILES); IPR000571 (SUPERFAMILY); IPR000571 (SUPERFAMILY)
NM_001140453.1	SDA1 homolog	2375	50	0	91%	10	P:ribosomal large subunit export from nucleus; C:nucleus; C:cell; P:ribosomal large subunit biogenesis; P:protein transport; P:ribosome biogenesis; C:nucleolus; P:actin cytoskeleton organization; P:transport; F:molecular_function		Coil (COILS); IPR012977 (PFAM); IPR007949 (PFAM); IPR027312 (PTHR12730:PANTHER); PTHR12730 (PANTHER); IPR016024 (SUPERFAMILY)
NM_001140457.1	matrix metallo ase-9	2916	50	0	81.68%	20	F:zinc ion binding; P:inflammatory response to wounding; F:peptidase activity; P:epithelium development; F:metalloendopeptidase activity; F:metallopeptidase activity; P:positive regulation of granuloma formation; P:wound healing; P:response to bacterium; C:extracellular exosome; F:metal ion binding; P:ossification; P:proteolysis; P:fin regeneration; P:fin morphogenesis; P:collagen catabolic proce…		IPR021190 (PRINTS); PR00013 (PRINTS); IPR018487 (SMART); IPR000562 (SMART); IPR006026 (SMART); IPR002477 (PFAM); IPR024079 (G3DSA:3.40.390.GENE3D); IPR000585 (G3DSA:2.110.10.GENE3D); IPR001818 (PFAM); IPR000562 (G3DSA:2.10.10.GENE3D); IPR000562 (PFAM); IPR002477 (G3DSA:1.10.101.GENE3D); IPR018487 (PFAM); IPR028688 (PTHR10201:PANTHER); PTHR10201 (PANTHER); IPR000562 (PROSITE_PATTERNS); IPR000562 (…
NM_001140458.1	beta-hexosaminidase subunit alpha	2021	50	0	77.8%	25	P:lipid storage; P:myelination; F:beta-N-acetylhexosaminidase activity; C:cellular_component; P:ganglioside catabolic process; P:sensory perception of sound; P:adult walking behavior; P:skeletal system development; P:locomotory behavior; P:angiogenesis; P:glycosaminoglycan metabolic process; F:hydrolase activity, acting on glycosyl bonds; P:lysosome organization; P:metabolic process; P:SMAD prote…		IPR025705 (PRINTS); IPR029019 (PFAM); IPR029018 (G3DSA:3.30.379.GENE3D); IPR025705 (PIRSF); IPR013781 (G3DSA:3.20.20.GENE3D); IPR015883 (PFAM); PTHR22600:SF5 (PANTHER); PTHR22600 (PANTHER); NON_CYTOPLASMIC_DOMAIN (PHOBIUS); TRANSMEMBRANE (PHOBIUS); CYTOPLASMIC_DOMAIN (PHOBIUS); PS51257 (PROSITE_PROFILES); IPR017853 (SUPERFAMILY); IPR029018 (SUPERFAMILY); TMhelix (TMHMM)
NM_001140459.1	nucleolar 11	2911	50	0	72.84%	9	C:nucleus; P:positive regulation of transcription of nuclear large rRNA transcript from RNA polymerase I promoter; P:maturation of SSU-rRNA; P:transcription, DNA-templated; P:regulation of transcription, DNA-templated; C:t-UTP complex; P:rRNA processing; C:nucleolus; F:poly(A) RNA binding		IPR015943 (G3DSA:2.130.10.GENE3D); PTHR15633 (PANTHER); PTHR15633:SF2 (PANTHER); IPR017986 (SUPERFAMILY)
NM_001140461.1	SSUH2 homolog isoform X1	1996	50	0	81.32%	3	F:heat shock protein binding; F:unfolded protein binding; C:cellular_component		IPR001305 (G3DSA:2.10.230.GENE3D); PTHR15852:SF17 (PANTHER); PTHR15852 (PANTHER)
NM_001140462.1	Methylosome 50	2293	50	0	80.66%	21	P:negative regulation of epithelial cell proliferation involved in prostate gland development; P:biological_process; C:histone methyltransferase complex; P:negative regulation of cell proliferation; P:positive regulation of cell proliferation; C:Golgi apparatus; P:secretory columnal luminar epithelial cell differentiation involved in prostate glandular acinus development; C:cellular_component; F:…		IPR001680 (SMART); IPR015943 (G3DSA:2.130.10.GENE3D); IPR001680 (PFAM); PTHR22850:SF122 (PANTHER); PTHR22850 (PANTHER); IPR019775 (PROSITE_PATTERNS); IPR001680 (PROSITE_PROFILES); IPR017986 (PROSITE_PROFILES); IPR001680 (PROSITE_PROFILES); IPR017986 (SUPERFAMILY)
NM_001140464.1	rab5 GDP GTP exchange factor-like	2394	50	0	70.8%	20	F:ubiquitin protein ligase activity; F:zinc ion binding; P:negative regulation of inflammatory response; P:negative regulation of interleukin-6 secretion; P:negative regulation of Kit signaling pathway; P:regulation of Fc receptor mediated stimulatory signaling pathway; P:protein targeting to membrane; P:negative regulation of mast cell degranulation; P:positive regulation of GTPase activity; P:n…		Coil (COILS); Coil (COILS); IPR003123 (SMART); IPR002653 (SMART); IPR002653 (PFAM); IPR003123 (PFAM); PTHR23101:SF75 (PANTHER); PTHR23101 (PANTHER); IPR003123 (PROSITE_PROFILES); IPR002653 (PROSITE_PROFILES); SSF109993 (SUPERFAMILY); SSF57716 (SUPERFAMILY)
NM_001140465.1	Arginine--tRNA cytoplasmic	2212	50	0	91.42%	13	P:arginyl-tRNA aminoacylation; C:nucleoplasm; P:translation; F:nucleotide binding; P:tRNA aminoacylation for protein translation; F:ATP binding; F:aminoacyl-tRNA ligase activity; C:extracellular exosome; F:arginine-tRNA ligase activity; C:cytoplasm; C:mitochondrion; C:membrane; F:ligase activity		Coil (COILS); Coil (COILS); IPR001278 (PRINTS); IPR005148 (SMART); IPR008909 (SMART); IPR005148 (G3DSA:3.30.1360.GENE3D); IPR014729 (G3DSA:3.40.50.GENE3D); IPR001278 (TIGRFAM); IPR005148 (PFAM); IPR008909 (PFAM); IPR009080 (G3DSA:1.10.730.GENE3D); IPR001278 (PFAM); PTHR11956:SF5 (PANTHER); IPR001278 (PANTHER); IPR001412 (PROSITE_PATTERNS); IPR001278 (HAMAP); SSF52374 (SUPERFAMILY); IPR005148 (SUP…
NM_001140466.1	ubiquitin-conjugating enzyme E2 G1-like	3520	50	1.61e-61	95.76%	16	F:ubiquitin protein ligase activity; F:ubiquitin conjugating enzyme activity; P:protein K48-linked ubiquitination; P:protein polyubiquitination; P:cellular protein catabolic process; P:ubiquitin-dependent protein catabolic process; F:nucleotide binding; F:ATP binding; F:ubiquitin-protein transferase activity; C:extracellular exosome; F:ubiquitin protein ligase binding; C:cytoplasm; C:membrane; C:…
NM_001140469.1	KDEL motif-containing 2	2127	50	0	84.64%	6	P:biological_process; C:endoplasmic reticulum lumen; F:glucosyltransferase activity; C:cellular_component; P:glycolipid metabolic process; F:molecular_function		IPR001298 (SMART); IPR006598 (SMART); IPR013783 (G3DSA:2.60.40.GENE3D); IPR006598 (PFAM); IPR017868 (PFAM); PTHR12203:SF18 (PANTHER); PTHR12203 (PANTHER); NON_CYTOPLASMIC_DOMAIN (PHOBIUS); SIGNAL_PEPTIDE_C_REGION (PHOBIUS); SIGNAL_PEPTIDE_N_REGION (PHOBIUS); SIGNAL_PEPTIDE_H_REGION (PHOBIUS); SIGNAL_PEPTIDE (PHOBIUS); IPR017868 (PROSITE_PROFILES); SignalP-TM (SIGNALP_GRAM_POSITIVE); IPR014756 (SU…
NM_001140475.1	Vimentin	2065	50	0	90.1%	44	P:astrocyte development; P:cytoskeleton organization; F:protein C-terminus binding; P:Bergmann glial cell differentiation; F:structural molecule activity; P:intermediate filament-based process; C:neuron projection; C:cell projection; P:intermediate filament organization; F:structural constituent of eye lens; C:cell; C:extracellular exosome; C:focal adhesion; C:intermediate filament cytoskeleton; …		Coil (COILS); Coil (COILS); Coil (COILS); IPR001664 (SMART); IPR006821 (PFAM); G3DSA:1.20.5.170 (GENE3D); IPR001664 (PFAM); IPR027699 (PTHR23239:PANTHER); IPR001664 (PANTHER); IPR018039 (PROSITE_PATTERNS); SSF64593 (SUPERFAMILY); SSF64593 (SUPERFAMILY)
NM_001140478.1	microfibrillar-associated 3-like	2768	50	0	78.88%	5	C:nucleus; C:cytoplasm; C:membrane; C:integral component of membrane; C:plasma membrane		IPR003599 (SMART); IPR003598 (SMART); IPR013098 (PFAM); IPR013783 (G3DSA:2.60.40.GENE3D); PTHR14340 (PANTHER); PTHR14340 (PANTHER); PTHR14340:SF2 (PANTHER); PTHR14340:SF2 (PANTHER); SIGNAL_PEPTIDE_N_REGION (PHOBIUS); SIGNAL_PEPTIDE_C_REGION (PHOBIUS); NON_CYTOPLASMIC_DOMAIN (PHOBIUS); SIGNAL_PEPTIDE (PHOBIUS); TRANSMEMBRANE (PHOBIUS); SIGNAL_PEPTIDE_H_REGION (PHOBIUS); CYTOPLASMIC_DOMAIN (PHOBIUS…
NM_001140479.1	snail homolog Sna-like	2210	50	1.04e-143	76.38%	15	F:zinc ion binding; P:mesodermal cell migration; P:negative regulation of cell-cell adhesion; P:cardiac muscle progenitor cell migration to the midline involved in heart field formation; P:dorsal/ventral pattern formation; P:gastrulation; P:cardioblast migration to the midline involved in heart field formation; F:NF-kappaB binding; F:nucleic acid binding; P:heart development; C:nucleus; C:cell; F…		IPR015880 (SMART); IPR013087 (G3DSA:3.30.160.GENE3D); IPR013087 (G3DSA:3.30.160.GENE3D); PF12874 (PFAM); IPR013087 (G3DSA:3.30.160.GENE3D); IPR007087 (PFAM); PTHR24409 (PANTHER); IPR007087 (PROSITE_PATTERNS); IPR007087 (PROSITE_PATTERNS); IPR007087 (PROSITE_PATTERNS); IPR007087 (PROSITE_PROFILES); IPR007087 (PROSITE_PROFILES); IPR007087 (PROSITE_PROFILES); IPR007087 (PROSITE_PROFILES); SSF57667 (…
NM_001140480.1	60S ribosomal L7	1961	50	3.48e-146	93.8%	20	F:protein homodimerization activity; P:cytoplasmic translation; C:cytosolic large ribosomal subunit; P:rRNA processing; C:ribosome; C:nucleolus; F:poly(A) RNA binding; P:maturation of LSU-rRNA from tricistronic rRNA transcript (SSU-rRNA, 5.8S rRNA, LSU-rRNA); C:polysome; F:DNA binding; C:nucleus; C:extracellular exosome; F:structural constituent of ribosome; C:intracellular ribonucleoprotein comp…
NM_001140481.1	ceramide synthase 2-like	2544	50	1.9e-163	88.24%	9	F:DNA binding; C:nucleus; C:nuclear membrane; C:membrane; C:integral component of membrane; F:sphingosine N-acyltransferase activity; P:ceramide biosynthetic process; C:endoplasmic reticulum; P:sphingolipid biosynthetic process		IPR006634 (SMART); IPR001356 (SMART); IPR016439 (PIRSF); IPR006634 (PFAM); IPR001356 (PFAM); IPR009057 (G3DSA:1.10.10.GENE3D); PTHR12560:SF7 (PANTHER); IPR016439 (PANTHER); NON_CYTOPLASMIC_DOMAIN (PHOBIUS); NON_CYTOPLASMIC_DOMAIN (PHOBIUS); NON_CYTOPLASMIC_DOMAIN (PHOBIUS); TRANSMEMBRANE (PHOBIUS); TRANSMEMBRANE (PHOBIUS); TRANSMEMBRANE (PHOBIUS); CYTOPLASMIC_DOMAIN (PHOBIUS); CYTOPLASMIC_DOMAIN …
NM_001140484.1	THAP domain-containing 11	1778	50	2.53e-156	82.1%	10	F:nucleic acid binding; F:DNA binding; C:nucleus; F:zinc ion binding; C:intercellular bridge; C:cytoplasm; P:transcription, DNA-templated; F:metal ion binding; P:regulation of transcription, DNA-templated; C:nucleoplasm		Coil (COILS); IPR006612 (SMART); IPR006612 (SMART); IPR006612 (PFAM); PTHR22794:SF2 (PANTHER); PTHR22794 (PANTHER); IPR006612 (PROSITE_PROFILES); SSF57716 (SUPERFAMILY)
NM_001140485.1	Transmembrane 39B	1888	50	0	93.26%	7	P:biological_process; C:membrane; C:integral component of membrane; P:mitophagy in response to mitochondrial depolarization; P:positive regulation of defense response to virus by host; P:xenophagy; F:molecular_function		IPR019397 (PFAM); PTHR12995:SF2 (PANTHER); IPR019397 (PANTHER); NON_CYTOPLASMIC_DOMAIN (PHOBIUS); TRANSMEMBRANE (PHOBIUS); NON_CYTOPLASMIC_DOMAIN (PHOBIUS); TRANSMEMBRANE (PHOBIUS); TRANSMEMBRANE (PHOBIUS); CYTOPLASMIC_DOMAIN (PHOBIUS); CYTOPLASMIC_DOMAIN (PHOBIUS); TRANSMEMBRANE (PHOBIUS); CYTOPLASMIC_DOMAIN (PHOBIUS); CYTOPLASMIC_DOMAIN (PHOBIUS); TRANSMEMBRANE (PHOBIUS); NON_CYTOPLASMIC_DOMAIN…
NM_001140487.1	spermatid perinuclear RNA-binding isoform X1	2939	50	0	78.44%	14	C:microtubule cytoskeleton; P:spermatid development; P:multicellular organism development; P:spermatogenesis; F:poly(A) RNA binding; P:mechanosensory behavior; F:DNA binding; C:nucleus; F:protein binding; F:RNA binding; C:cytoplasm; F:double-stranded RNA binding; F:single-stranded RNA binding; P:cell differentiation		IPR014720 (SMART); IPR006561 (SMART); IPR006561 (PFAM); IPR014720 (G3DSA:3.30.160.GENE3D); IPR014720 (PFAM); IPR030446 (PTHR10910:PANTHER); PTHR10910 (PANTHER); IPR030446 (PTHR10910:PANTHER); IPR014720 (PROSITE_PROFILES); IPR014720 (PROSITE_PROFILES); IPR006561 (PROSITE_PROFILES); SSF54768 (SUPERFAMILY); SSF54768 (SUPERFAMILY)
NM_001140488.1	zinc finger ZIC 1	2588	50	0	92.8%	40	P:multicellular organism development; F:RNA polymerase II core promoter proximal region sequence-specific DNA binding; P:nervous system development; P:cell proliferation in hindbrain; P:transcription from RNA polymerase II promoter; P:neurogenesis; P:forebrain morphogenesis; P:positive regulation of transcription from RNA polymerase II promoter; P:behavior; P:spinal cord development; P:regulation…		IPR015880 (SMART); IPR007087 (PFAM); IPR013087 (G3DSA:3.30.160.GENE3D); IPR013087 (G3DSA:3.30.160.GENE3D); IPR013087 (G3DSA:3.30.160.GENE3D); PTHR19818 (PANTHER); PTHR19818:SF26 (PANTHER); IPR007087 (PROSITE_PATTERNS); IPR007087 (PROSITE_PATTERNS); IPR007087 (PROSITE_PATTERNS); IPR007087 (PROSITE_PROFILES); IPR007087 (PROSITE_PROFILES); IPR007087 (PROSITE_PROFILES); IPR007087 (PROSITE_PROFILES); …
NM_001140490.1	Myristoylated alanine-rich C-kinase substrate	2252	50	1.26e-45	80.28%	46	P:respiratory system development; P:positive regulation of glucose import in response to insulin stimulus; P:actin filament organization; C:synapse; P:intracellular protein transport; C:cellular_component; C:microtubule; C:growth cone; C:outer dense fiber; P:regulation of insulin secretion; F:phosphatidylserine binding; C:extracellular exosome; P:ventricular cardiac muscle tissue development; C:f…		IPR002101 (PRINTS); IPR002101 (PFAM); IPR002101 (PANTHER); PTHR14353:SF9 (PANTHER); IPR002101 (PROSITE_PATTERNS)
NM_001140492.1	tubulin-folding cofactor B	2735	50	3.58e-154	84.7%	11	P:biological_process; C:cytoskeleton; C:cytoplasm; P:multicellular organism development; P:cell differentiation; P:nervous system development; C:cytosol; P:post-chaperonin tubulin folding pathway; F:molecular_function; C:nucleoplasm; C:microtubule		Coil (COILS); IPR000938 (SMART); G3DSA:3.10.20.90 (GENE3D); IPR000938 (PFAM); IPR000938 (G3DSA:2.30.30.GENE3D); IPR000626 (PFAM); PTHR18916 (PANTHER); IPR000938 (PROSITE_PROFILES); IPR029071 (SUPERFAMILY); IPR000938 (SUPERFAMILY)
NM_001140493.1	C-X-C chemokine receptor type 3-like	2417	50	0	75.48%	12	P:chemotaxis; F:G-protein coupled receptor activity; P:inflammatory response; P:G-protein coupled receptor signaling pathway; P:signal transduction; P:chemokine-mediated signaling pathway; C:membrane; C:integral component of membrane; F:C-X-C chemokine receptor activity; F:signal transducer activity; F:chemokine receptor activity; P:regulation of leukocyte migration		IPR001277 (PRINTS); IPR000276 (PRINTS); G3DSA:1.20.1070.10 (GENE3D); IPR000276 (PFAM); PTHR10489:SF671 (PANTHER); PTHR10489 (PANTHER); IPR000276 (PROSITE_PATTERNS); TRANSMEMBRANE (PHOBIUS); NON_CYTOPLASMIC_DOMAIN (PHOBIUS); TRANSMEMBRANE (PHOBIUS); NON_CYTOPLASMIC_DOMAIN (PHOBIUS); NON_CYTOPLASMIC_DOMAIN (PHOBIUS); TRANSMEMBRANE (PHOBIUS); CYTOPLASMIC_DOMAIN (PHOBIUS); CYTOPLASMIC_DOMAIN (PHOBIUS…
[truncated: 24,569 more rows]
