# Supplementary material for: Postovulatory maternal transcriptome in Atlantic salmon and its relation to developmental potential of embryos
Source: BMC Genomics. 2019 Apr 24;20:315. doi: 10.1186/s12864-019-5667-4 (PMC6480738; doi:10.1186/s12864-019-5667-4)
Supplement: Supplementary file 11 — miRNA sequence, count, and stastistic in Atlantic salmon egg from good versus poor egg quality groups (good and poor), over the course of postovulatory retention period (0, 14, 28 day post-ovulation). Each tab contain the statistical results obtained from EdgeR for each comparison. (XLS 489 kb) [file 12864_2019_5667_MOESM11_ESM.xls]

## Sheet: Mean_count
Additional file 11. Annotated miRNAs and their read counts.
miRNA	Sequence	0dpo_Good	0dpo_Poor	14dpo_Good	14dpo_Poor	28dpo_Good	28dpo_Poor
ssa-let-7a-1	TGAGGTAGTAGGTTGTATAGTTCAT	28.2	195.167	39	45.6667	24.1667	32.5
ssa-let-7a-2	TGAGGTAGTAGGTTGTATAGTTG	2.8	2.16667	6.16667	9.5	2.5	81
ssa-let-7a-3	TGAGGTAGTAGGTTGTATAGTTT	4.8	8.66667	4.33333	10.3333	3.33333	11.8333
ssa-let-7a-4	CTATACAGTCTATTGCCTTCCT	30.8	42.5	22	25.1667	35	41
ssa-let-7b-1	TGAGGTAGTAGGTTGTGTGGTTTT	9	26.3333	18.1667	14.1667	9.16667	15.5
ssa-let-7c-1	TGAGGTAGTAGGTTGTATGGTTAA	12.4	15.3333	10.1667	67.8333	5.83333	10.5
ssa-let-7c-2	CGGTACAACCTTCTAGCTTTCCT	3	3.33333	5.66667	5.16667	2	4.83333
ssa-let-7d-1	TGAGGTAGTTGGTTGTATGGTTT	4.6	16.6667	10.6667	11.5	4.83333	7.66667
ssa-let-7e-1	TGAGGTAGTAGATTGAATAGTTG	6.8	91.3333	6.5	19.3333	11.6667	14.1667
ssa-let-7f	TGAGGTAGTAGATTGTATTGTT	6.6	11.8333	10.5	13.1667	11.6667	16.3333
ssa-let-7g-1	TGAGGTAGTAGTTTGTATAGTTTTAGGA	14.4	58	6.83333	12	10.1667	11.3333
ssa-let-7h	TGAGGTAGTAAGTTGTGTTGTTT	9.4	72.1667	14.8333	24.5	16.5	15.3333
ssa-let-7i-1	TGAGGTAGTAGTTTGTGCTGTT	9	13.6667	14.8333	14.6667	5.83333	10.6667
ssa-let-7i-2	CTGCGCAAGCTACTGCCTTGCT	5.4	7.66667	7.83333	8.16667	5	8.33333
ssa-let-7j	TGAGGTAGTAGGTTGGATAGTT	4.8	7.16667	4.5	6.33333	3	2.83333
ssa-mir-1-1	TGGAATGTAAAGAAGTATGTAT	150.4	172	94	181.5	56	162
ssa-mir-1-2	TATGACTATATGACAGC	2	1	1.16667	1.33333	3	1.83333
ssa-mir-1-3	ACATACTTCTTTATGCGTCCATA	7	5	5.83333	5	10	5.66667
ssa-mir-1-4	ACATACTTCTTTATATGCCCATACG	14	12	9	15.3333	9.33333	23.3333
ssa-mir-100a-1	AACCCGTAGATCCGAACTTGTGCT	129.4	202.167	75.5	165.667	43.1667	146.167
ssa-mir-100a-2	AACCCGTAGATCCGAACTTGTGTCG	18.2	171.667	81.1667	47.6667	10.8333	27.5
ssa-mir-101a-1	GTACAGTACTATGATAACTGAAG	9	20	10.3333	12	9	20
ssa-mir-101b-1	CAGTTATCATGGTACCGGTGCTAT	10.4	14.8333	8.33333	10.1667	5.5	11
ssa-mir-101b-2	TGTGTGCCTGTCAAG	1	0.333333	3.16667	4.66667	0.333333	1.16667
ssa-mir-103	AGCAGCATTGTACAGGGCTATGA	65.8	175.333	61.5	77.6667	20	83.5
ssa-mir-106a-1	TAAAGTGCTTATAGTGCAGGTAAT	17	14.3333	12.1667	20.5	9.5	29.8333
ssa-mir-106a-2	TCTGCCGCAATGTGAGCACTTCT	1.8	3.16667	1	2.16667	1.66667	2
ssa-mir-106b	AAAAGTGCTTACAGTGCAGGTA	10.8	11.6667	7.33333	8.16667	5.66667	25.6667
ssa-mir-107	AGCTTCTTTACAGTGTTGCCTTGT	6	12.3333	7.5	11	5.83333	14
ssa-mir-10a-1	TACCCTGTAGATCCGGATTTGTGT	64.8	104.833	62	100.5	23.5	249.833
ssa-mir-10a-2	CAAATTCATATCTAAGGGAGT	0.8	1.66667	1.33333	1	1	1.83333
ssa-mir-10b-1	ACCCTGTAGAACCGAATTTGTGTA	64.8	62.1667	34	99.8333	14	63.3333
ssa-mir-10b-2	AGATTCGATTCTAGGG	5.4	5.5	7.5	5.5	2.66667	7.5
ssa-mir-10d-1	CACCCTGTAGAACCGAATTTGT	5.2	4.5	9.66667	7.66667	2.5	8.66667
ssa-mir-122-1	TGGAGTGTGACAATGGTGTTTGAG	15.6	94.3333	27.3333	33.6667	14.8333	16.6667
ssa-mir-122-2	AACGCCATTATCACACTAAATA	6	13.3333	4.33333	6.33333	4	5.16667
ssa-mir-125a-1	TCCCTGAGACCCTAACTTGTGACG	115.2	526	118	155.833	45.3333	144
ssa-mir-125a-2	TCCCTGAGACCCTAACTTGTGAG	6.8	7.5	4.66667	11.8333	5.16667	18
ssa-mir-125b-1	TCCCTGAGACCCTTAACCTGTGA	21.6	126.833	33.3333	38.6667	15.1667	30.5
ssa-mir-125b-2	ACAGGTGAGGTCCTTGGGAAC	6	2.66667	6	7.33333	4.83333	6.33333
ssa-mir-125b-3	TCCCTGAGACCCTTAACCTGTGAC	4.8	6.16667	10.1667	8.16667	4.16667	3.5
ssa-mir-126-1	CATTATTACTTTTGGTACGCGCT	57.6	174.167	50.3333	77.6667	18.5	105.833
ssa-mir-126-3	CAAACTCAACTCGGA	1.6	0.333333	0.833333	1.16667	0.333333	1.16667
ssa-mir-128-1	CTCACAGTGAACCGGTCTCTTT	48.6	231.5	22.1667	37.6667	17.8333	58.5
ssa-mir-129-1	AAGCCCTTACCCCAAAAAGCAT	17.8	34	17.5	98.1667	13.5	33.3333
ssa-mir-130a-1	CTCTTTCCCTGTTGCACTACTATGG	35282.6	49165.2	7307.5	11465.7	3902.5	3229
ssa-mir-130a-2	CAGTGCAATAATGAAAGGGCATG	288.6	304.5	266.333	352.333	121.667	415.5
ssa-mir-130b-1	CCCCTTTTGTATTGTACTACTCG	85	95.6667	51.8333	85.6667	56.8333	124.833
ssa-mir-130b-2	TGCCCCTTTTATATTGTCCTACT	9.4	13.5	26	16.5	7.83333	15.6667
ssa-mir-130d-1	AGTGCAATATTAAAAGGGCA	329.2	404.833	235.167	527	212.5	466.167
ssa-mir-130d-3	GCCCCTTTTCTATTGCACTACTCG	9	10.3333	8	9.66667	3.83333	8
ssa-mir-132-1	ACCGTGGCTTTAGATTGTTACT	5	13.6667	10	8.33333	5.5	8.16667
ssa-mir-1338	ATCTCAGGTTCGTCAGCCCATG	7.8	14.1667	10.1667	10.3333	6.83333	9.33333
ssa-mir-133a-1	AGCTGGTAAAATGGAACCAAATC	58.6	52.1667	54.1667	68.1667	18.8333	64
ssa-mir-133a-2	CAACTGTTGAATGGATTT	1	0.5	0.833333	1.33333	0.833333	0.833333
ssa-mir-133a-3	AGCTGGTAAAAAGGAACCAAATG	2.4	3.33333	5.66667	5	1.66667	6.33333
ssa-mir-133b-1	GCTGGTCAAACGGAACCAAGTC	3	10.1667	5.5	10.5	2.5	4.83333
ssa-mir-133b-2	AGGTGTTTCTGTGAGGT	0.6	0.666667	0.833333	1	1	0.333333
ssa-mir-135a	TATGGCTTTTTATTCCTATCTGACG	58.8	154.833	32.8333	82.1667	26.3333	80
ssa-mir-135b-1	TATGGCTTTCTATTCCTATGTGATG	23	49.3333	19.1667	31	11	35.1667
ssa-mir-135b-2	TATGGCTTTCTATTCCTATGTGATGTT	4.6	6.83333	1.66667	2.5	2.16667	2.16667
ssa-mir-135b-3	CATAGGGTCCAAAGCCATTG	1.2	3.33333	1.16667	1.33333	1.16667	2.16667
ssa-mir-135c-1	TATGGCTTTTTATTCCTACGTGACG	7.6	21.8333	11.1667	19.6667	6.5	11
ssa-mir-135c-2	TATGGCTTTTTATTCCTACGTTAGGG	1.2	1.5	0.333333	0.833333	1	0.833333
ssa-mir-137-1	TTATTGCTTGAGAATACGCGT	7.8	6.16667	6.33333	11	8.66667	10
ssa-mir-138-1	AGCTGGTGTTGTGAATCAGGCCGT	29.8	55.5	13.1667	14.6667	16.5	32
ssa-mir-139-1	TCTACAGTGCATGTGTCTCCAGT	10	45	7.83333	7	3.5	9.83333
ssa-mir-140	CAGTGGTTTTACCCTATGGTAGTT	125.6	125.5	99.1667	147.5	55.6667	149.333
ssa-mir-142a-1	TGTAGTGTTTCCTACTTTATGGAA	7.4	9	9.5	9.16667	6	11.1667
ssa-mir-142a-2	TAAACTCCTCGCCAC	1.6	3	1.33333	2.83333	0.833333	1.83333
ssa-mir-142b	TCCATAAAGTAGAGAGTACTAC	3.4	5.83333	5.83333	2.5	2.83333	3.16667
ssa-mir-143	TGAGATGAAGCACTGTAGCTC	36.2	42	23.1667	30.6667	31	67.3333
ssa-mir-144	GGATATCATCATATACTGTAAGTTCG	16	18.6667	13.6667	20.1667	8.5	22
ssa-mir-145-1	GTCCAGTTTTCCCAGGAATCCCTCG	94.4	131.333	102	114.833	40.1667	145.333
ssa-mir-146a-1	TGAGAACTGAATTCCATAGATGGT	40.6	37.3333	24.3333	29.3333	21.1667	52
ssa-mir-146a-3	ATCTATGGATTCAGTTC	1.8	2.5	2.33333	4.16667	2.16667	2.66667
ssa-mir-146b	TGAGAACTGAAGTCCA	0.2	1.16667	1	0.833333	1.66667	3.5
ssa-mir-146d-1	TGAGAACTGAATTCCATGGGTTGT	11.2	10.3333	27.8333	8.5	7.5	11.3333
ssa-mir-146d-2	GCCCATGTGGCTCAG	2.2	1.33333	1.16667	3.33333	1	2
ssa-mir-148a	AAGTTCTGTGATACACTTCGACT	64.2	79.5	49.1667	72.3333	44.3333	114.5
ssa-mir-148b	AAGTTCGGTGATACACTTCGACT	29	27.3333	22.5	29.5	34.3333	38.3333
ssa-mir-150	TCTCCCAATCCTTGTACCAGTGTCT	9.4	24.8333	11	15	18.5	34.8333
ssa-mir-152	TCAGTGCATAACAGAACTTTGG	23.6	72	16.6667	27.5	11.1667	37.8333
ssa-mir-153a-1	TTGCATAGTCACAAAAATGATC	11	12.8333	11.5	16.3333	6.5	16.1667
ssa-mir-153b	TTGCATAGTCACAAAAGTGATC	6.2	11.6667	9	12	6.66667	8.33333
ssa-mir-155-1	TTAATGCTAATCGTGATAGGGGT	6.8	15.3333	9.16667	14.6667	4.33333	8.33333
ssa-mir-15a	TAGCAGCACGTCATGGTTTGTAG	10.2	17.5	20.6667	23.6667	9	17.5
ssa-mir-15b	TAGCAGCACATCATGTTTTGCA	33.2	26.8333	23.6667	38	16	61.1667
ssa-mir-15c-1	TAGCAGCGCATCATGGTTTGAAA	18.4	29.8333	16.1667	34.1667	13.6667	26.8333
ssa-mir-15d	TAGCAGCACAGAATGGTTTGTCG	9.4	20.5	10.3333	14.6667	38.5	36.1667
ssa-mir-15e	AAGCAGCACAGAATGGTTTGT	1.4	9	2.5	3	1.5	1.83333
ssa-mir-16a-1	TAGCAGCACGTAAATATTGCAGTTA	26.6	123.5	31.1667	67	42	57.6667
ssa-mir-16b	TAGCAGCACGTAAATATTGGTA	4.8	11.3333	5	7.5	3	5.33333
ssa-mir-16c	TAGCAGCACGTAAATATTGGCGA	8.8	11.1667	16.8333	16.6667	4.16667	7.5
ssa-mir-17-1	CAAAGTGCTTACAGTGCAGGTAGTT	108.4	93.1667	100.167	150.833	35.8333	106.5
ssa-mir-17-3	CAAAGTGCTTACAGTGCAGGTAGCG	1.8	6.66667	2.5	5.66667	1.66667	3
ssa-mir-1788	CAGGCAGCTAAAGCAAGTCTC	4.8	6.16667	6	19.1667	4.66667	4.66667
ssa-mir-181a-1	AACATTCAACGCTGTCGGTGAGTTTA	159	208.333	78.5	159.5	90.1667	207
ssa-mir-181a-2	AACCATCGACCGTTGATTGTACC	14	27.6667	7.16667	6.5	4.83333	9
ssa-mir-181a-4	ACCATCGACCGTTGAGTGTACC	4.2	4.66667	5	8.5	3	6.66667
ssa-mir-181a-5	AACATTCAACGCTGTCGGTGAGTTTCG	3	5	2.66667	3.33333	3.83333	2.83333
ssa-mir-181b	AACATTCATTGCTGTCGCTGGGTT	90.2	123.333	73.1667	135.167	43	131.167
ssa-mir-181c	AACATTCATTGCTGTCGGTGGGTTTT	28.4	31.5	18.6667	32.1667	10.5	42.5
ssa-mir-182	TTTGGCAATGGTAGAACTCACACCG	15.4	35.8333	13.5	14.8333	6.33333	16.3333
ssa-mir-183-1	TATGGCACTGGTAGAATTCACTGC	12.2	30.5	8	13.1667	5	12.5
ssa-mir-18a	TAAGGTGCATCTAGTGTAGTTAG	22.2	22	16.1667	23.1667	11	29.8333
ssa-mir-18b	TAAGGTGCATCTAGTGCAGATAGCG	6.8	33.5	7.16667	5.83333	4.16667	12.8333
ssa-mir-190a	ATGTTTGATATATTAGGTTA	5.4	9.83333	5.66667	6	4.66667	5.83333
ssa-mir-190b	ACTAAATATCAGACATATTCCTA	9.8	12.1667	13.5	9.83333	13.1667	19.6667
ssa-mir-192a-1	ATGACCTATGAATTGACAGCCAT	54	58.3333	24.1667	55.6667	18.5	56.8333
ssa-mir-192a-2	CCTGTCAGTTCTGGAGGC	1	1.33333	0.666667	3.33333	1.33333	1.33333
ssa-mir-192b	GCGCACACAGGGGTT	5.2	5.83333	24.1667	29.5	5.33333	3.66667
ssa-mir-193	AACTGGCCCGCAAAGTCCCGCT	6	10.3333	9.33333	10.6667	4.16667	5.66667
ssa-mir-194a-1	TGTAACAGCAACTCCATGTGGAAA	42	77.5	31	45.1667	25.1667	18
ssa-mir-194b	TGTAACAGCATCTCCATATGGAT	14.6	16.1667	9	12	5.5	12
ssa-mir-196a-1	TAGGTAGTTTCATGTTGTTGGG	9.6	11.5	10.8333	17	6.16667	16.3333
ssa-mir-196a-3	CCGCAACAAGAAACTGCCTTGA	1.4	5.66667	1.66667	4.5	2.83333	3.66667
ssa-mir-196a-4	CGGCAACAAGAAACT	0.2	0.166667	0.166667	0.333333	0.833333	0.833333
ssa-mir-196b-1	TAAGTAGTTTCAAGTTGTTGGG	10	17.1667	11.3333	11.6667	6	8.66667
ssa-mir-199a-1	CCCAGTGTTCAGACTACCTGTTCCG	287.8	257.333	186	365.333	83.5	355.833
ssa-mir-199a-2	CACAGTAGTCTGCACATTGGTT	19.2	22.5	13.5	26.8333	9	26
ssa-mir-199a-3	CCCAGTGTTCAGACTACCTGTTCAT	2.6	3.66667	1.66667	1.33333	0.166667	2.66667
ssa-mir-199a-4	GAACAGTAGTCTGCACATTGGTT	18.8	14.8333	12.1667	16.5	4.83333	17.3333
ssa-mir-19a-1	TTGTGCAAATCTATGCAAAACTGA	90.8	107.667	57.6667	102	47.3333	118.667
ssa-mir-19a-2	TGTGCAAATCTATGCAAAACTCT	1.2	0.166667	0.666667	1	0.5	1.83333
ssa-mir-19a-3	CATAGGTGCATTACA	2.4	3	4.66667	4.16667	1.33333	1.83333
ssa-mir-19c-1	TGTGCAAATCCATGCAAAACTC	378.4	311.667	288.833	494.5	159.833	512.333
ssa-mir-19c-4	AGTTTTGCTGGTTTGCTTTCA	0.2	0.166667	0.5	0.333333	0.5	0.5
ssa-mir-19d	TGTGCAAACCCAAGCAAAACTC	498.2	300.833	315.667	296.667	275.833	847.667
ssa-mir-200a-1	TAATACTGCCTGGTAATGATGAT	31.8	31.3333	24.1667	48.1667	18.6667	40.8333
ssa-mir-200a-2	CATCTTACGAGGCAGCATTGGAC	7.8	9.5	6.83333	11	5.66667	8.83333
ssa-mir-200a-3	CATCTTACGAGGTAGTTTTGG	0.6	2.16667	0.5	1.83333	1.66667	1.66667
ssa-mir-200b-1	TAACACTGTCTGGTAACGATGTT	58	70	34	66.8333	22	64.6667
ssa-mir-202	AAGAGGCATAGGGCATGGG	101.4	242.5	68.6667	193.333	316.667	172.833
ssa-mir-203a-1	TGTGAAATGTTTAGGACCACTTG	957	1001	721.167	1249.83	366.167	1319.5
ssa-mir-203a-2	AGTGGTTCTTAACAGTTCAACAG	14.2	17.6667	9.83333	17.3333	8	17.8333
ssa-mir-203b	AGTGGTTCTTGACAGTTCAACAG	30	76.1667	30.8333	193.833	19.6667	72
ssa-mir-204-1	TTCCCTTTGTCATCCTATGCCTGA	83.4	124	53.6667	90.5	29.1667	94.8333
ssa-mir-205a-1	TCCTTCATTCCACCGGATCCTC	67	61.3333	48.6667	83.5	26.3333	88.3333
ssa-mir-205b-1	TCCTTCATTCCACCGGAGTCTGTT	50.4	56.6667	23.5	50.6667	22.1667	49.5
ssa-mir-205b-2	TTCAGTGGTGTGAAGAGTA	3.4	4	4.5	6	3.16667	7.33333
ssa-mir-206	ACATGCTTCCTTATATGCCCATA	78.2	59	56.8333	62.5	16.6667	51.5
ssa-mir-20a-1	TAAAGTGCTTATAGTGCAGGTAGT	33.6	210.333	18	35.5	13.3333	35.3333
ssa-mir-20a-2	TAAAGTGCTTATAGTGCAGGTAGTT	8	7	7.66667	4.66667	3.66667	10.1667
ssa-mir-20a-3	ACTGCAGTGTGAGCACTTGATGT	7.4	8	30.8333	10.5	4.83333	215.333
ssa-mir-20b	CAAAGTGCTCACAGTGCAGGTAG	7.8	6.5	11.5	18	3.33333	11.8333
ssa-mir-210-1	AGCCACTGACTAACGCACATTG	14.6	26.8333	11.5	15.5	9.5	20.5
ssa-mir-212a-1	ACCTTGGCTATAGACTGCTTACT	2.8	8.83333	3.66667	6.66667	3	3.5
ssa-mir-214-1	TACAGCAGGCACAGACAGGCAGA	115.2	145	111.833	238	145.167	243.667
ssa-mir-214-2	TATCCTGTACAGCAG	0.6	2.33333	2	2	1	0.666667
ssa-mir-216a	TAATCTCTGCAGGCAACTGTGA	9	9.16667	9.33333	10.1667	5.83333	8
ssa-mir-216b	TAATCTCAGCTGGCAACTGTGAGC	5	12.1667	5.16667	7.16667	3.33333	7.83333
ssa-mir-218-1	TTGTGCTTGATCTAACCATGTGT	71	220.167	67	81.1667	23.3333	91.5
ssa-mir-218-2	TTGTGCTTGATCTAACCAGGTGCCC	0.6	1.33333	1.5	2.5	1.16667	0.5
ssa-mir-2184	AACAGTAAGAGTTTATGTGCT	3.6	7.5	4.33333	7.5	4.16667	8.5
ssa-mir-2187	TTACAGGCTATGCTA	16	3.66667	2.83333	6	2.5	5.5
ssa-mir-2188	AAGGTCCAACCTCACATGTCCTGCG	101	101.833	80.6667	114.667	40.1667	122.5
ssa-mir-219a-1	AGCAAAATCAAACAAAACCCCA	8.4	78.8333	8	9.66667	4.83333	6.33333
ssa-mir-219a-2	AGCAAAATCAAACGAAACCCCA	0.2	1.16667	1	1.16667	0.333333	1.5
ssa-mir-219b-1	AGAATTGTATCTGGA	2	2.5	2.5	1.66667	1.5	2.16667
ssa-mir-219c-1	GGAGTTGTGGATGGACAC	7.6	7.16667	10	25	4.33333	6.16667
ssa-mir-219c-2	GGAGTTGTGGATGGACATCACG	1.2	0.666667	2.5	1.83333	0.833333	1.5
ssa-mir-21a-1	TAGCTTATCAGACTGGTGTTGACTTT	32.4	72.3333	25.3333	39.1667	30	51.6667
ssa-mir-21b	TAGCTTATCAGACTGGTGTTGGCTC	5.6	13.3333	6.66667	5.5	8.16667	7.16667
ssa-mir-221	ACCTAGCATACAATGTAGATTTC	10	35	8.5	13.3333	4.5	11.8333
ssa-mir-222a-1	AGCTACATCTGGCTACTGGGTCTC	28.4	34.1667	22.8333	42.5	8.83333	32.1667
ssa-mir-222b	TGCTCAGTAGTCAGTGTAGATCCCG	221	143.833	63.6667	84.3333	70.1667	239
ssa-mir-22a	AGTTCTTCACTGGCAAGCTTTAA	35.6	99.1667	45.6667	71	48	52.1667
ssa-mir-22b-1	CGTTCTTCACTAGCTAGCTTTA	5	8.5	6.83333	9.66667	4.5	5
ssa-mir-23a-1	AATCACATTGCCAGGGATTTCC	91	125.333	52	90	35	92
ssa-mir-23a-3	AATCACATTGCCAGGGATTTCCA	12.2	29.8333	10.1667	20	7.83333	19.8333
ssa-mir-23a-4	GGTGCACAAATATAAAC	6	7.83333	7.33333	7	5.16667	8.16667
ssa-mir-23b	ATCACATTGCCAGGGATTACCACT	24	47.3333	16.3333	41.1667	11.5	41.1667
ssa-mir-24a-1	TGGCTCAGTTCAGCAGGAAC	17.2	18.8333	22.6667	24.5	6.33333	21.5
ssa-mir-24a-3	TGCCTACTGAGCTGATAACAGT	2.6	2.33333	4.5	4.83333	4.16667	4.16667
ssa-mir-24a-4	TGCCTGCTGTGCTGATAATCAGT	4	5.66667	5.5	1.5	0.833333	3.83333
ssa-mir-24b	TGGCTCAGTTCAGCAGAAACCG	5.4	4	2.33333	7.33333	2.33333	6.83333
ssa-mir-25-1	CATTGCACTTGTCTCGGTCTGA	35.2	46	20.1667	45.6667	9.33333	48.8333
ssa-mir-25-3	AGCCATTGCAGACGG	2	4.83333	4.16667	2.83333	2.33333	2.33333
ssa-mir-26a-1	TCAAGTAATCCAGGATAGGCTCGTTCC	81.2	144.833	49.6667	88.1667	17.1667	88
ssa-mir-26a-3	CCTGTTCTTGATTACTTGTTA	2	2.5	14.1667	5.5	4.16667	5.66667
ssa-mir-26a-4	CGGCCTATTTTTGATTACTTGT	1.6	5.33333	1.66667	2	0.833333	2.16667
ssa-mir-26a-5	TTCAAGTAATCCAGGATAGGCTTCT	7.8	13.5	7.33333	6.5	4.16667	13.5
ssa-mir-26a-6	TTCAAGTAATCCAGGATAGGCTGCG	5.2	9.66667	6.16667	6	3.83333	10.3333
ssa-mir-26b	TTCAAGTAATCCAGGATAGGTTCG	4	8.5	4.5	7.83333	5	8.66667
ssa-mir-26d	TTCAAGTAATCTAGGATAGGCTT	0.4	2.66667	1.83333	2.66667	1.66667	1.83333
ssa-mir-27a-1	TTCACAGTGGCTAAGTTCCGCA	24.8	68.5	12.5	19.5	10.8333	20
ssa-mir-27b-1	AGAGCTTAGCTGATTGGTGAACA	7.4	37.1667	9.5	11.8333	5.16667	8.16667
ssa-mir-27c-1	TTCACAGTGGCTAAGTTCAGT	7.4	7.33333	4.5	7.16667	3.5	4.5
ssa-mir-27d	TTCACAGTGGTTAAGTTC	4.6	7.66667	8.83333	8.33333	3.83333	6
ssa-mir-29a	CTAGCACCATTTGAAATCAGT	9.4	19.1667	8.83333	21.5	8.16667	16.8333
ssa-mir-29b-1	CTAGCACCATCTGAAATCGGTTA	20.2	68.1667	42	15	7.66667	25
ssa-mir-29b-2	ACTGATTTCCTCTGGTGTTTAG	0.6	0.833333	0.5	1.66667	0.833333	1.33333
ssa-mir-29c	CTAGCACCATTTTAAATCAGTTA	2	5.16667	2.66667	3	2.83333	3.83333
ssa-mir-301a-1	CAGTGCAATAGTATTGTCATAGC	325.2	307.667	249.833	390.833	116.833	509.833
ssa-mir-301b	CAGTGCAACAGTATTGTCATGGC	37.8	34	23.1667	44.8333	12.5	46.6667
ssa-mir-301c	CAGTGCAATAGTATTGTCATGGC	4.8	4.33333	6	16.8333	4.5	16.6667
ssa-mir-301d	CAGTGCAATAGTATTGTCAAAGC	8.8	14.5	6.83333	15.8333	6.16667	22.1667
ssa-mir-30a-1	TGTAAACATCCTACACTCTCAGCCG	280.2	170.5	92.5	102.5	93.8333	320.5
ssa-mir-30a-3	TGTAAACATCCTACACTCTCAGCTTT	18.6	15.3333	19	17.3333	6.16667	19
ssa-mir-30b	TGTAAACATCCCCGACTGGAAGCTC	26.2	46.1667	25.1667	38.3333	12.5	39.6667
ssa-mir-30c-1	TGTAAACATCCTTGACTGGAAGCTC	26.4	40.3333	22.1667	39.3333	11.1667	35
ssa-mir-30d-1	CTTTCAGTCGGATGTTTGC	3.2	7.5	5.16667	7.16667	2.83333	10.1667
ssa-mir-30d-2	CTTTCAGTCGGATGTTTGCAGCT	1	0.666667	0.666667	0.5	0.333333	1.33333
ssa-mir-30e-1	TGTAAACATCCTACACTCAGCTGCG	12	62.8333	9.83333	27.3333	6.5	30.6667
ssa-mir-30e-3	TGTAAACATCCTACACTCAGCTATA	7.4	4.33333	10.1667	33.3333	3.66667	8.5
ssa-mir-338a-1	TCCAGCATCAGTGATTTTGTTG	18.8	80.1667	21.3333	29.3333	11.1667	23.1667
ssa-mir-338a-3	AACAATATCCTGGTGCTGCCT	6	13	18.1667	55.5	8.16667	6
ssa-mir-338a-4	AACAACATCCTGGTG	2	2.16667	3.33333	1.83333	1.5	2.83333
ssa-mir-33a-1	GTGCATTGTAGTTGCATTGCA	5	6.33333	5.16667	4.5	2.16667	14.5
ssa-mir-33b	CAATGTTCCTGCAGTGCAAG	2.2	3.83333	2.66667	2.66667	1	2.66667
ssa-mir-365-1	TAATGCCCCTAAAAATCCTTAT	5.8	17.8333	8.83333	16.8333	10.1667	16.8333
ssa-mir-365-2	AGGGGCTTTAGGGGGC	2.8	4.16667	3.83333	5.16667	4.83333	7
ssa-mir-375-1	ACGTTGAGCCACACGCACAATAC	8.2	40.8333	40.8333	29.6667	4.66667	10.8333
ssa-mir-375-3	ACGTTGAGCCATACGCACAATAC	0.4	3.83333	1	1.66667	0.666667	1.83333
ssa-mir-429	TAATACTGTCTGGTAATGCCG	6.2	10.1667	4.16667	8.5	3.66667	9
ssa-mir-430a	TACCCGAACACTAGCATTGACT	7.6	12.5	11.5	13.3333	5.5	9.83333
ssa-mir-430b	AAAGTGCTATTAAGTTGGAGTAT	8.6	10.3333	13.1667	12.8333	8.5	18.6667
ssa-mir-430c	AACCCTAACAAAAGCATTGACTCG	38.2	38	24.8333	46.3333	10.1667	50.6667
ssa-mir-449a	GGCAGTGTAACGTTAGCTGAC	1.2	6.83333	3.66667	4.66667	2	4.33333
ssa-mir-449b	AGGCAGTGTCTTGTTAGCTGAT	6.8	12.5	4	8.83333	5.33333	12.5
ssa-mir-454	ACCCTATCAATATTGCCTCTGCT	9.8	10.6667	8.66667	16.5	6.83333	12.6667
ssa-mir-455	AGCACCATGCAGTCCATGGGCATATACA	30.6	38.8333	21.3333	26	19.1667	41
ssa-mir-456-1	CAGGCTGGTTAGATGGTTGTCT	16.2	28.8333	10.6667	24.8333	35.1667	23.1667
ssa-mir-458	ATAGCTCTTTAAATGGTACTGC	11.4	10.3333	7.66667	13.1667	5.5	6.83333
ssa-mir-459	TCAGTAACAAGGATTCATC	2.2	7.66667	19.3333	13.5	3	5.16667
ssa-mir-460-1	CCTGCATTGTACACACTGTGCGTA	14.8	18.3333	18	27.8333	6.16667	19.5
ssa-mir-462a	TAACGGAACCCATAATGCAGCTGCG	4.4	25.5	8.33333	21.6667	5.33333	7.5
ssa-mir-462b	TAACGGAACCCATAAAGCAGCTGCG	1.6	3.16667	2.83333	4.16667	4.5	2.16667
ssa-mir-489-1	TGACATCATATGTACGGCTGCT	2.4	20	3.5	4.33333	1.5	4.66667
ssa-mir-499a	AACATCACTTTAAGTCTCTGCT	4.2	9.16667	6	4.83333	6	6.33333
ssa-mir-499b-1	TTAAGACTTGCAGTGATGTTTAG	3.4	4	2.33333	9.16667	1.33333	5.66667
ssa-mir-551	GCGACCCATCCTTGGATTCT	15.6	11.5	8.83333	17.8333	6.83333	15.1667
ssa-mir-7132a	GACTTGGTCAAAGCTCCTGAGT	5.2	7.83333	7	10.8333	7.16667	10.6667
ssa-mir-7132b	GACTTGGTCAAAGCTCCTCAGCATAT	3.8	3.66667	4.66667	8.33333	3.66667	30.6667
ssa-mir-722-1	CCCAGTAAAGGTGTT	4	7.5	11.3333	14.6667	3.66667	8.66667
ssa-mir-723-1	GGCAGCTTTGAATGATGTTAC	5.6	11	6	8.66667	6.5	8.83333
ssa-mir-724-1	TTAAAGGGAATTTGCGACTGCT	23.8	39.6667	22.3333	24	22.8333	34.5
ssa-mir-725-1	AGCTAGAAACCTTGCCTGAGATT	4	5.66667	9	9.66667	4.5	9.5
ssa-mir-727-1	AGTCTTCAATTCCTCCCAGCCCGTG	5	12.1667	7.66667	8	3.33333	6.83333
ssa-mir-730a-1	TCCTCATTGTGCATGCTGTGTGT	7.4	7.66667	7.16667	5	3	7.16667
ssa-mir-731	AATGACACGTTTTCTCCCGGATTGCCG	5	6.83333	8.33333	13.3333	4.5	6.33333
ssa-mir-734	GAACTATTCTGCAACATTTGTCG	7	8.66667	5.33333	12	7.83333	13.3333
ssa-mir-737	GTTTTTTTAGGTTTAGACTTTT	2.8	5	5.83333	5.16667	2.16667	5.33333
ssa-mir-7552a-1	TCCCTTAATTGTTTAG	5.6	7.33333	8.83333	11.6667	3.66667	10.3333
ssa-mir-7552b	CTACAATTAAAGGATATTTCT	2.2	4.33333	4.33333	5.16667	2.66667	5.16667
ssa-mir-7a-1	TGGAAGACTAGTGATTTTGTTGTT	11.6	370.833	10.3333	12.1667	3.16667	10.6667
ssa-mir-7a-2	TGGAAGACTAGTGATTTTGTTGTGT	2.6	3.5	2.66667	8	1.33333	2.83333
ssa-mir-7a-3	CAACAAATCACAGTCTGCCAAT	3.8	4.33333	2.66667	4.83333	3	4.5
ssa-mir-7a-4	CAACAAGTCACAGTCTACCTC	2.8	6	2.5	4.33333	1.83333	2
ssa-mir-7a-5	CAACAAGTCATAGTCTACCTCA	1	2.66667	2.5	1.33333	1	2.16667
ssa-mir-8156	GTCCTGACTGTCCTGAC	2.8	4.16667	5.16667	3.33333	2.66667	2.83333
ssa-mir-8157	TGCACTGTACTCTGG	2	3.33333	2.5	3.66667	1.16667	2.83333
ssa-mir-8158	TTTGTACGTGTGAAACTTCTTCC	1.2	4.16667	2.66667	3.83333	3.5	5.66667
ssa-mir-8159	TCAGTAACTGGAATCTGTCCCTGC	9.6	7.33333	7	8.66667	4.33333	6.5
ssa-mir-8160	AGAATAATGCCAGCAGTCGGCC	639.2	404	237.333	671.5	490.167	1027.83
ssa-mir-8162	TCACAACGGATCTGGG	2.8	2.66667	3.83333	3.66667	3.16667	1.33333
ssa-mir-8164	CAGAGGTATTGTAATATCGTGA	6.6	8.5	7	9	7.83333	14
ssa-mir-92a-1	TATTGCACTTGTCCCGGCCTGA	56.6	104	59.6667	93.6667	29.6667	74.8333
ssa-mir-92a-3	AGGCTGGGAGGGGTG	4.4	4.66667	4.66667	6.16667	1.66667	7.83333
ssa-mir-92b	TATTGCACTCGTCCCGGCCTCC	10.8	15	7.5	16	5.16667	12.5
ssa-mir-93a-1	AAAAGTGCTGTTTGTGCAGGTAG	10.8	13	14.5	11.8333	5	11.8333
ssa-mir-93a-2	ACTGCAAAACCAGCACTTCCCGA	3	5.66667	0.833333	8.83333	2.66667	3.33333
ssa-mir-96-1	TTTGGCACTAGCACATTTTTGCTTA	6.6	9.16667	4.66667	9.33333	7.33333	7
ssa-mir-99-1	AACCCGTAGATCCGATCTTGTGA	101.2	170.167	156.833	99	46.1667	302.333
ssa-mir-9a-1	TCTTTGGTTATCTAGCTGTATGAT	22.6	111.833	21	50.5	16.8333	46.5
ssa-mir-9a-2	ATAAAGCTAGATAACCGAAAGTC	15	26.1667	11.5	17.5	7	21.5
ssa-mir-9a-3	TAAAGCTAGAGAACCGAAAGTA	3	15.1667	2.5	6.5	2	1.16667
ssa-mir-9a-4	CTTCTTAAAGCTAGA	2.2	1.5	1.83333	4.66667	3	3.33333
ssa-mir-9a-6	ATAAAGCTAGCTAACCGAATGT	5.6	6.33333	7.5	6.16667	5	8.66667
ssa-mir-9a-7	ATAAAGCTAGCTAACCGAAAGTC	0	0.333333	0.666667	0.5	0.166667	0.5
ssa-mir-9b	TCTTTGGTTATCTAGCTGAATC	0.2	0.5	1.16667	0.666667	0.333333	2.16667

## Sheet: Good14vs0dpo
miRNA	logFC	logCPM	LR	PValue	FDR
ssa-mir-459	3.2246	9.00557	16.8458	4.05433e-05	0.00812577
ssa-mir-132-2	3.27278	9.18127	16.0807	6.07006e-05	0.00812577
ssa-mir-375-1	2.29133	10.1116	15.9153	6.62427e-05	0.00812577
ssa-mir-2187	-2.62542	8.54201	9.83907	0.00170844	0.157176
ssa-mir-192b	2.08646	9.41353	9.16115	0.00247207	0.157352
ssa-mir-130a-1	-2.36287	19.7626	8.85915	0.00291623	0.157352
ssa-mir-23a-2	2.97821	7.50664	8.81167	0.0029931	0.157352
ssa-let-7a-5	2.16448	7.95847	7.8753	0.00501146	0.230527
ssa-mir-725-2	-3.66751	6.89459	7.4016	0.00651661	0.266457
ssa-mir-100a-2	2.21911	11.5427	7.07366	0.00782251	0.287868
ssa-mir-722-1	1.4538	8.93937	6.67496	0.00977767	0.292516
ssa-mir-196b-2	3.46051	7.07536	6.66422	0.00983677	0.292516
ssa-mir-30a-1	-1.37905	12.9579	6.57649	0.0103334	0.292516
ssa-mir-19c-2	3.58072	6.90985	6.27562	0.0122411	0.321765
ssa-mir-26a-3	2.09593	8.50414	6.11845	0.0133778	0.328201
ssa-mir-205b-3	1.79433	7.97661	5.66933	0.017264	0.377667
ssa-mir-93a-2	-1.9422	8.17943	5.63476	0.0176077	0.377667
ssa-mir-27a-1	-1.18296	10.3172	5.46263	0.0194273	0.377667
ssa-mir-138-1	-1.23002	10.412	5.4172	0.0199394	0.377667
ssa-mir-128-4	1.62629	8.18058	5.33546	0.0208958	0.377667
ssa-mir-222b	-1.47309	12.622	5.20514	0.0225202	0.377667
ssa-mir-26a-2	1.65031	7.39359	5.18215	0.02282	0.377667
ssa-mir-130b-2	1.08068	9.64316	5.12348	0.0236042	0.377667
ssa-mir-449a	1.50043	8.07112	5.01781	0.0250879	0.384681
ssa-mir-551	-0.896023	9.41461	4.75343	0.02924	0.430412
ssa-mir-26d	1.90609	7.51516	4.67727	0.0305643	0.432602
ssa-mir-135b-2	-1.51476	7.93607	4.45379	0.0348238	0.474636
ssa-mir-24b	-1.25313	8.2713	4.21647	0.0400333	0.517369
ssa-mir-9a-7	2.82763	6.80141	4.14205	0.0418306	0.517369
ssa-mir-96-2	2.95671	7.31725	4.12809	0.0421768	0.517369
ssa-mir-146d-1	1.06854	9.553	4.01365	0.0451333	0.519986
ssa-mir-736	-1.44642	8.37278	4.01056	0.0452162	0.519986
ssa-mir-338a-3	1.36663	9.95443	3.93282	0.0473526	0.528053
ssa-mir-192a-1	-1.16514	10.9633	3.83761	0.0501148	0.542419
ssa-mir-724-2	-1.17701	8.91577	3.74893	0.0528414	0.555589
ssa-mir-205b-1	-1.09673	11.0028	3.44769	0.0633402	0.634345
ssa-mir-125b-3	1.08239	8.62682	3.39534	0.0653807	0.634345
ssa-let-7d-1	0.95739	9.01556	3.29914	0.0693161	0.634345
ssa-mir-730a-2	1.6204	7.5812	3.29435	0.0695184	0.634345
ssa-mir-27d	0.946475	8.68102	3.27637	0.0702841	0.634345
ssa-mir-214-2	1.52257	7.34728	3.22325	0.0725994	0.634345
ssa-mir-737	0.995001	8.25112	3.20344	0.0734836	0.634345
ssa-mir-212b-1	1.28341	8.46901	3.1118	0.0777269	0.634345
ssa-mir-460-2	2.02935	6.98373	3.10903	0.0778593	0.634345
ssa-mir-9b	1.9422	7.06526	3.09356	0.0786028	0.634345
ssa-mir-16c	0.903559	9.30344	3.05781	0.0803499	0.634345
ssa-let-7b-1	0.872068	9.65325	2.99121	0.0837177	0.634345
ssa-mir-212a-2	-1.52126	7.1321	2.98864	0.0838506	0.634345
ssa-mir-430a	0.867444	9.13887	2.94617	0.0860813	0.634345
ssa-mir-23a-1	-0.88652	11.8235	2.94417	0.0861881	0.634345
ssa-mir-92a-2	-2.22579	6.72686	2.87413	0.0900133	0.648879
ssa-mir-204-2	1.49431	7.89157	2.83168	0.0924218	0.648879
ssa-mir-25-1	-0.868116	10.6256	2.78015	0.095439	0.648879
ssa-mir-10d-2	1.72303	7.15608	2.71216	0.0995859	0.648879
ssa-mir-133a-3	1.06946	8.17379	2.70589	0.0999781	0.648879
ssa-mir-219a-2	1.85203	7.08585	2.67283	0.102074	0.648879
ssa-mir-33a-2	1.02548	7.89397	2.67131	0.102172	0.648879
ssa-mir-10b-1	-1.10522	11.3022	2.59828	0.10698	0.648879
ssa-mir-155-2	1.98434	7.03964	2.58071	0.108173	0.648879
ssa-mir-725-1	1.00961	8.76062	2.54717	0.110492	0.648879
ssa-mir-200b-1	-0.974845	11.1893	2.53243	0.111529	0.648879
ssa-mir-100a-1	-0.91573	12.3746	2.52096	0.112342	0.648879
ssa-mir-181a-1	-0.766938	12.7712	2.47868	0.115399	0.648879
ssa-mir-375-2	1.08003	8.41205	2.43137	0.118929	0.648879
ssa-mir-199a-1	-0.82472	13.3586	2.41571	0.120123	0.648879
ssa-mir-430c	-0.926302	10.6372	2.41252	0.120368	0.648879
ssa-mir-92b	-0.646323	9.27654	2.30281	0.12914	0.648879
ssa-mir-135c-2	-1.66958	7.11065	2.28122	0.130949	0.648879
ssa-mir-146b	1.80653	7.34517	2.2367	0.134768	0.648879
ssa-mir-128-1	-1.00755	11.3618	2.2306	0.135301	0.648879
ssa-mir-101b-2	1.48424	7.46083	2.21726	0.136475	0.648879
ssa-mir-204-1	-0.792606	11.7304	2.19591	0.138377	0.648879
ssa-mir-27c-1	-0.756044	8.51468	2.19412	0.138539	0.648879
ssa-mir-1-1	-0.717146	12.5425	2.19099	0.13882	0.648879
ssa-mir-29b-1	1.31311	10.4658	2.18148	0.13968	0.648879
ssa-mir-106a-1	-0.735603	9.82425	2.16492	0.141192	0.648879
ssa-mir-15a	0.714296	9.77492	2.16434	0.141245	0.648879
ssa-mir-462a	0.967902	9.23023	2.16352	0.141321	0.648879
ssa-mir-132-1	0.884977	8.96684	2.14175	0.143339	0.648879
ssa-mir-29b-4	1.12917	7.54776	2.13063	0.144381	0.648879
ssa-mir-27b-2	-1.33454	7.21579	2.12564	0.144853	0.648879
ssa-mir-135a	-0.961121	11.5606	2.09177	0.148094	0.648879
ssa-mir-7552b	0.964734	8.16096	2.08369	0.14888	0.648879
ssa-mir-429	-0.74451	8.70557	2.07493	0.149737	0.648879
ssa-mir-194b	-0.668967	9.33047	2.0735	0.149877	0.648879
ssa-mir-25-3	0.980507	7.9163	2.05236	0.151971	0.650293
ssa-mir-19a-1	-0.768393	11.9395	2.02916	0.154306	0.652698
ssa-mir-8158	0.978957	8.04659	1.94156	0.163499	0.664563
ssa-let-7a-4	-0.750024	10.7709	1.93026	0.16473	0.664563
ssa-mir-1-4	-0.740398	9.5199	1.9195	0.165912	0.664563
ssa-mir-203a-2	-0.7546	9.54897	1.91593	0.166306	0.664563
ssa-mir-218-2	1.22444	7.2712	1.91364	0.166559	0.664563
ssa-mir-203a-1	-0.752841	15.2333	1.90118	0.167947	0.664563
ssa-mir-10d-1	0.701238	8.61593	1.86561	0.171979	0.667693
ssa-let-7i-1	0.609494	9.34254	1.86224	0.172366	0.667693
ssa-mir-122-1	0.927376	10.5811	1.84077	0.174861	0.670299
ssa-mir-21a-2	1.35191	7.27414	1.80719	0.178846	0.678507
ssa-mir-18a	-0.703724	9.99344	1.77083	0.183279	0.683505
ssa-mir-456-1	-0.879954	10.2703	1.766	0.183878	0.683505
ssa-mir-125a-2	-0.796417	9.0579	1.72898	0.188541	0.69006
ssa-mir-130b-1	-0.81554	11.9719	1.72234	0.189391	0.69006
ssa-let-7f	0.621042	9.38185	1.6855	0.194195	0.700626
ssa-mir-19c-1	-0.705634	13.8841	1.63196	0.201432	0.705188
ssa-mir-301b	-0.747755	10.5757	1.60262	0.205532	0.705188
ssa-mir-30d-1	0.71418	8.5651	1.57632	0.209291	0.705188
ssa-mir-20a-1	-0.969276	11.0516	1.57347	0.209704	0.705188
ssa-mir-101a-2	-1.55536	6.78578	1.56953	0.210275	0.705188
ssa-mir-20a-3	1.41634	11.2064	1.55692	0.212117	0.705188
ssa-mir-27a-2	0.848722	8.50848	1.55097	0.212993	0.705188
ssa-mir-135c-1	0.699366	9.35809	1.54455	0.213942	0.705188
ssa-mir-219c-2	0.892824	7.34519	1.5409	0.214484	0.705188
ssa-mir-23b	-0.648054	10.45	1.52098	0.217472	0.705188
ssa-mir-301a-1	-0.722258	13.7118	1.51358	0.218594	0.705188
ssa-mir-106b	-0.737678	9.35634	1.50544	0.219836	0.705188
ssa-mir-30a-3	0.721705	9.67123	1.49655	0.221202	0.705188
ssa-mir-449b	-0.801192	8.89281	1.48954	0.222287	0.705188
ssa-mir-19a-3	0.744257	7.86614	1.46303	0.226448	0.707741
ssa-mir-133b-1	0.697778	8.54948	1.45214	0.228185	0.707741
ssa-mir-19c-3	-0.749499	7.7934	1.43462	0.231011	0.707741
ssa-mir-181c	-0.588198	10.3772	1.42444	0.232675	0.707741
ssa-mir-1-2	-0.964025	7.47136	1.42423	0.232708	0.707741
ssa-mir-21b	0.885484	8.85563	1.39754	0.237137	0.712117
ssa-mir-205a-1	-0.74706	11.4818	1.3923	0.238017	0.712117
ssa-mir-138-4	0.735241	8.36591	1.36918	0.241952	0.714649
ssa-mir-499a	0.717219	8.58257	1.36457	0.242748	0.714649
ssa-mir-458	-0.541521	9.03558	1.3406	0.246929	0.721189
ssa-let-7g-1	-0.705359	9.77369	1.32626	0.249471	0.722878
ssa-mir-183-2	0.779551	7.78611	1.28095	0.257723	0.730117
ssa-mir-456-2	1.33161	6.85467	1.27166	0.259456	0.730117
ssa-mir-731	0.616364	8.78812	1.26986	0.259794	0.730117
ssa-mir-462b	0.777875	7.91627	1.26926	0.259906	0.730117
ssa-mir-199a-4	-0.575301	9.48727	1.25441	0.262712	0.732409
ssa-mir-183-1	-0.500326	9.43235	1.21202	0.270932	0.749647
ssa-mir-499b-2	1.38111	6.99857	1.19132	0.275064	0.749935
ssa-mir-26a-1	-0.605383	11.6829	1.18676	0.275983	0.749935
ssa-mir-7a-3	-0.582565	8.10101	1.18101	0.27715	0.749935
ssa-mir-210-2	1.34674	6.83833	1.13263	0.287216	0.754961
ssa-mir-152	-0.723731	10.5491	1.12452	0.288947	0.754961
ssa-mir-21a-1	-0.499803	10.943	1.1174	0.290478	0.754961
ssa-mir-200a-1	-0.47964	10.6545	1.09568	0.295215	0.754961
ssa-mir-142a-1	0.503607	8.95754	1.09413	0.295558	0.754961
ssa-mir-199a-2	-0.530137	9.92938	1.09411	0.295563	0.754961
ssa-mir-24a-4	0.638173	8.01525	1.0796	0.298787	0.754961
ssa-mir-194a-1	-0.642813	11.0244	1.06993	0.300962	0.754961
ssa-mir-130d-1	-0.650403	13.9326	1.05813	0.303641	0.754961
ssa-mir-7a-5	0.872437	7.47659	1.05468	0.304432	0.754961
ssa-mir-93a-1	0.388791	9.25719	1.05135	0.305197	0.754961
ssa-mir-183-3	-0.975466	7.14867	1.04982	0.305549	0.754961
ssa-mir-122-2	-0.597134	8.61997	1.04926	0.305677	0.754961
ssa-mir-455	-0.448716	10.5374	1.02979	0.310209	0.756871
ssa-mir-30e-1	-0.533598	10.125	1.02828	0.310564	0.756871
ssa-mir-128-2	-0.796419	7.89733	1.01032	0.314826	0.760236
ssa-mir-146a-2	-1.40572	7.04616	0.965694	0.325757	0.760236
ssa-mir-212b-2	-1.21173	7.14083	0.960806	0.326984	0.760236
ssa-mir-146a-1	-0.54196	10.7494	0.949139	0.329938	0.760236
ssa-mir-15b	-0.601834	10.6463	0.948889	0.330002	0.760236
ssa-mir-181b	-0.508082	12.1823	0.946193	0.33069	0.760236
ssa-mir-145-2	0.711039	7.72563	0.936951	0.333063	0.760236
ssa-mir-200b-2	-0.819376	7.6067	0.934241	0.333763	0.760236
ssa-mir-219b-2	0.744936	7.45127	0.916147	0.338489	0.760236
ssa-mir-9a-8	1.00119	7.39644	0.910869	0.339884	0.760236
ssa-mir-142b	0.657294	8.14928	0.903991	0.341714	0.760236
ssa-mir-222a-1	-0.499856	10.3687	0.887496	0.346157	0.760236
ssa-mir-24a-3	0.578558	8.11338	0.881955	0.347667	0.760236
ssa-mir-7132a	0.500409	8.89724	0.873027	0.350119	0.760236
ssa-mir-146d-2	-0.838258	7.49979	0.871047	0.350666	0.760236
ssa-mir-430b	0.412302	9.38013	0.860304	0.353654	0.760236
ssa-mir-140	-0.512682	12.3644	0.856418	0.354743	0.760236
ssa-let-7i-2	0.483969	8.77909	0.849144	0.356794	0.760236
ssa-mir-30a-4	1.39455	7.03533	0.84804	0.357107	0.760236
ssa-mir-8156	0.595027	8.02609	0.839648	0.359498	0.760236
ssa-mir-202	-0.629226	13.1802	0.839254	0.35961	0.760236
ssa-mir-9a-5	1.25894	7.73384	0.830206	0.362213	0.760236
ssa-mir-8160	-0.724614	14.751	0.815443	0.366516	0.760236
ssa-mir-155-1	0.410142	9.09469	0.802849	0.370243	0.760236
ssa-mir-375-3	1.02846	7.4137	0.800543	0.370931	0.760236
ssa-mir-204-3	-0.672012	12.7669	0.797603	0.371811	0.760236
ssa-mir-148a	-0.467671	11.6841	0.791216	0.373733	0.760236
ssa-let-7h	0.548965	10.2292	0.79043	0.37397	0.760236
ssa-mir-15e	0.767499	7.96091	0.787737	0.374785	0.760236
ssa-mir-181a-2	-0.50823	9.25188	0.777468	0.377916	0.760236
ssa-mir-125b-1	0.521737	10.875	0.77616	0.378318	0.760236
ssa-mir-29b-3	0.667987	7.98668	0.768371	0.380722	0.760236
ssa-mir-143	-0.529074	10.9172	0.767706	0.380928	0.760236
ssa-mir-101b-1	-0.37557	9.15304	0.761426	0.382883	0.760236
ssa-mir-489-2	1.16164	6.81949	0.751402	0.386033	0.760236
ssa-mir-96-1	-0.459659	8.82012	0.740084	0.389634	0.760236
ssa-mir-99-2	0.514997	7.69496	0.739623	0.389782	0.760236
ssa-mir-10b-3	0.740125	7.43235	0.730268	0.392796	0.760236
ssa-mir-17-2	1.10582	6.69608	0.729937	0.392904	0.760236
ssa-mir-106a-2	-0.745427	7.55872	0.721213	0.395746	0.760236
ssa-mir-734	-0.530651	9.09146	0.718475	0.396645	0.760236
ssa-mir-153b	0.538985	9.00406	0.707515	0.40027	0.763209
ssa-mir-365-1	0.473086	9.49053	0.699441	0.402972	0.7644
ssa-mir-205a-2	0.880009	7.39845	0.683931	0.408236	0.770383
ssa-mir-727-1	0.440156	8.7597	0.677894	0.410313	0.770383
ssa-mir-199a-3	-0.702705	7.5523	0.671849	0.412408	0.770386
ssa-mir-7552a-1	0.451732	8.90553	0.630943	0.427009	0.793634
ssa-let-7e-2	-0.992169	6.78109	0.616077	0.432509	0.799815
ssa-mir-19d	-0.443648	14.2452	0.599697	0.438694	0.807197
ssa-let-7a-2	0.777634	9.91572	0.590178	0.44235	0.808185
ssa-mir-8162	0.456015	7.87085	0.586893	0.443623	0.808185
ssa-mir-727-2	0.895546	6.97611	0.543071	0.461163	0.83212
ssa-mir-9a-2	-0.35436	9.65449	0.530512	0.466392	0.83212
ssa-mir-338a-4	0.510608	7.66241	0.527238	0.46777	0.83212
ssa-mir-137-2	-0.786782	7.17421	0.525688	0.468425	0.83212
ssa-mir-27c-2	-0.478942	8.0159	0.524972	0.468728	0.83212
ssa-mir-135b-1	-0.353621	10.3432	0.515749	0.472661	0.83212
ssa-mir-130d-2	0.738925	7.0901	0.509295	0.475444	0.83212
ssa-mir-193	0.330844	8.83908	0.493744	0.482262	0.83212
ssa-mir-1338	0.315833	9.15494	0.490456	0.483724	0.83212
ssa-let-7c-2	0.509126	8.15163	0.487496	0.485047	0.83212
ssa-let-7a-1	0.409311	11.321	0.483722	0.486741	0.83212
ssa-mir-499b-3	0.822716	7.16614	0.482167	0.487442	0.83212
ssa-mir-130a-2	-0.450431	13.5876	0.480271	0.488299	0.83212
ssa-mir-137-1	-0.322129	8.95163	0.480008	0.488418	0.83212
ssa-mir-30d-2	-0.612617	7.01269	0.46049	0.497395	0.843508
ssa-mir-7a-7	-0.852999	6.74785	0.441181	0.506553	0.847722
ssa-mir-138-2	0.691818	7.43594	0.440191	0.50703	0.847722
ssa-mir-192a-2	-0.6379	7.35385	0.434983	0.509554	0.847722
ssa-mir-22a	0.388139	11.4448	0.42989	0.512043	0.847722
ssa-let-7c-1	-0.387179	9.76716	0.428416	0.512767	0.847722
ssa-mir-132-4	0.849946	7.1249	0.423129	0.51538	0.847722
ssa-mir-27b-1	0.373991	9.44433	0.404951	0.524544	0.847722
ssa-mir-499b-1	-0.450086	8.18361	0.402799	0.525647	0.847722
ssa-mir-9a-6	0.319247	8.68133	0.402122	0.525996	0.847722
ssa-mir-30e-3	0.366115	9.17239	0.401402	0.526366	0.847722
ssa-mir-301d	-0.384532	9.39191	0.39287	0.530795	0.847722
ssa-mir-126-3	-0.672518	7.08545	0.385598	0.534622	0.847722
ssa-mir-19c-4	0.784542	6.80168	0.384798	0.535046	0.847722
ssa-let-7b-2	-0.457248	7.98124	0.382898	0.536056	0.847722
ssa-mir-19a-2	-0.538664	7.08346	0.371516	0.542179	0.847722
ssa-mir-144	-0.257799	9.72289	0.367745	0.544236	0.847722
ssa-mir-9a-4	-0.518616	7.79246	0.365677	0.54537	0.847722
ssa-mir-222a-2	0.547458	7.22182	0.365431	0.545505	0.847722
ssa-mir-2188	-0.336576	12.0093	0.36321	0.546729	0.847722
ssa-mir-17-1	-0.417431	12.0897	0.36129	0.547791	0.847722
ssa-mir-729	0.315139	8.51871	0.355906	0.550789	0.847722
ssa-mir-723-2	-0.385795	8.34473	0.350339	0.553922	0.847722
ssa-mir-216a	0.278788	8.96841	0.347851	0.555332	0.847722
ssa-mir-212a-1	0.385794	8.30816	0.345666	0.556577	0.847722
ssa-mir-99-1	0.43657	12.6344	0.34036	0.559621	0.847722
ssa-mir-126-4	0.534735	7.35447	0.333504	0.563603	0.847722
ssa-mir-9a-1	-0.378486	10.8789	0.330155	0.565568	0.847722
ssa-mir-30b	-0.286836	10.5581	0.328983	0.566259	0.847722
ssa-mir-146a-3	0.431823	7.75135	0.324748	0.568768	0.847722
ssa-mir-1-3	-0.377356	8.69009	0.322593	0.570053	0.847722
ssa-mir-22b-2	-0.435449	7.74531	0.316438	0.573756	0.847722
ssa-mir-29a	-0.21989	9.52207	0.312731	0.576009	0.847722
ssa-mir-130d-3	-0.295587	8.87884	0.305929	0.580189	0.847722
ssa-mir-1788	0.313965	8.7554	0.305422	0.580503	0.847722
ssa-mir-22b-1	0.320593	8.68278	0.30405	0.581355	0.847722
ssa-mir-221	-0.286585	9.45818	0.300286	0.583703	0.847722
ssa-mir-206	-0.335853	11.226	0.298043	0.585112	0.847722
ssa-mir-129-3	-0.33307	7.67187	0.290683	0.589783	0.851138
ssa-mir-10b-2	0.249822	8.49103	0.281984	0.595404	0.852532
ssa-mir-8157	0.351721	7.76774	0.27625	0.59917	0.852532
ssa-mir-203b	-0.396148	11.4703	0.275605	0.599597	0.852532
ssa-mir-10a-2	0.475689	7.27996	0.274972	0.600016	0.852532
ssa-mir-365-2	0.333936	8.30936	0.267586	0.604955	0.856245
ssa-mir-24a-1	0.279876	9.8588	0.263015	0.608056	0.857336
ssa-mir-20b	0.318398	9.11101	0.257188	0.612059	0.857485
ssa-mir-150	0.276456	9.98226	0.253464	0.614646	0.857485
ssa-mir-214-3	0.574344	6.89119	0.252741	0.615152	0.857485
ssa-mir-17-3	0.337833	8.02839	0.244961	0.620646	0.861878
ssa-mir-148b	-0.298473	10.6273	0.238322	0.62542	0.865243
ssa-mir-722-2	-0.331468	7.63005	0.224395	0.635711	0.876186
ssa-mir-107	0.232837	9.09368	0.221234	0.638101	0.876199
ssa-mir-133a-1	-0.240487	11.2329	0.21774	0.640768	0.876589
ssa-mir-8163	0.303537	8.86257	0.193835	0.659743	0.899206
ssa-mir-10a-1	-0.329492	12.671	0.190722	0.662316	0.899382
ssa-mir-23a-3	-0.21661	9.72675	0.181305	0.670254	0.905305
ssa-mir-181a-5	-0.274059	8.02658	0.175204	0.675527	0.905305
ssa-mir-16b	0.272078	8.56677	0.174181	0.676423	0.905305
ssa-mir-139-1	-0.26876	9.36978	0.174072	0.676518	0.905305
ssa-mir-205b-2	0.227755	8.31179	0.171053	0.679177	0.905324
ssa-mir-15c-1	-0.203183	10.1676	0.167202	0.68261	0.905324
ssa-mir-196a-1	0.185507	9.33882	0.165754	0.683913	0.905324
ssa-let-7e-1	-0.305488	10.0824	0.161075	0.688168	0.907692
ssa-mir-182	-0.166964	9.74181	0.156391	0.692501	0.908368
ssa-mir-30c-1	-0.181703	10.4286	0.155196	0.693618	0.908368
ssa-let-7j	-0.239279	8.3555	0.145478	0.702894	0.912213
ssa-mir-133b-2	0.37217	7.01675	0.145325	0.703044	0.912213
ssa-mir-7552a-2	0.332633	7.42482	0.144354	0.703991	0.912213
ssa-mir-2184	0.213145	8.55335	0.137843	0.710435	0.91704
ssa-mir-181a-3	0.211295	8.52487	0.13338	0.714953	0.91704
ssa-mir-26b	0.185732	8.64584	0.128995	0.719476	0.91704
ssa-let-7a-3	-0.225081	8.70613	0.128991	0.71948	0.91704
ssa-mir-29b-2	-0.435747	7.11433	0.128325	0.720175	0.91704
ssa-let-7d-2	-0.301203	7.91794	0.125728	0.722903	0.917339
ssa-mir-153a-2	-0.359647	7.04733	0.119978	0.729059	0.921017
ssa-mir-724-1	-0.188332	10.5154	0.114704	0.734851	0.921017
ssa-mir-103	-0.214998	11.6366	0.111866	0.73803	0.921017
ssa-mir-194a-2	-0.317309	7.0477	0.106559	0.744096	0.921017
ssa-mir-218-1	-0.20737	11.8393	0.106202	0.74451	0.921017
ssa-mir-145-1	-0.164962	12.165	0.103338	0.74786	0.921017
ssa-mir-723-1	0.163986	8.8354	0.103021	0.748234	0.921017
ssa-mir-205b-4	0.230549	8.03693	0.101459	0.750086	0.921017
ssa-mir-200a-3	-0.337494	7.33658	0.100664	0.751035	0.921017
ssa-mir-26a-6	0.159999	8.73567	0.0983856	0.753776	0.921017
ssa-mir-142a-2	-0.219859	7.50965	0.097769	0.754523	0.921017
ssa-mir-219b-1	0.192645	7.57343	0.0960051	0.756677	0.921017
ssa-mir-128-3	-0.227198	7.63267	0.0946577	0.758337	0.921017
ssa-mir-190b	0.156401	9.5626	0.0916406	0.762102	0.922544
ssa-mir-210-1	-0.142237	9.70388	0.0863375	0.768886	0.927705
ssa-mir-338a-2	0.269661	7.3101	0.0793943	0.77812	0.933507
ssa-mir-214-1	-0.128483	12.9885	0.0772916	0.781002	0.933507
ssa-mir-196b-1	0.14463	9.26607	0.0736364	0.786114	0.933507
ssa-mir-181a-4	0.146669	8.42884	0.0722145	0.788139	0.933507
ssa-mir-7a-6	0.191578	7.14849	0.0707476	0.790251	0.933507
ssa-mir-216b	-0.165486	8.6459	0.0706247	0.790429	0.933507
ssa-mir-219c-1	0.149621	9.07169	0.0699212	0.791452	0.933507
ssa-mir-219a-1	0.182002	9.72347	0.0658934	0.797413	0.937232
ssa-mir-126-1	-0.149169	11.7524	0.0643791	0.799704	0.937232
ssa-mir-33b	0.154002	7.73278	0.0626234	0.802397	0.937403
ssa-mir-724-4	-0.291657	6.76559	0.0564623	0.812177	0.945827
ssa-mir-196a-3	0.167641	7.97383	0.0539747	0.816286	0.947613
ssa-mir-730a-1	-0.120483	8.5923	0.0510585	0.821231	0.950356
ssa-mir-7a-4	-0.180374	7.93818	0.0472308	0.827954	0.955132
ssa-mir-204-4	-0.155505	7.36594	0.0412626	0.839032	0.963074
ssa-mir-15c-2	-0.106692	8.30136	0.0404443	0.840614	0.963074
ssa-mir-301c	0.14522	8.96599	0.0393842	0.84269	0.963074
ssa-mir-200a-2	-0.105283	8.89172	0.0358033	0.849922	0.96771
ssa-mir-125b-2	0.123217	8.4781	0.0348047	0.852006	0.96771
ssa-mir-454	-0.0738384	9.22366	0.0312985	0.859576	0.970522
ssa-mir-92a-3	-0.119142	8.3718	0.0311885	0.859821	0.970522
ssa-mir-138-3	0.115322	8.08199	0.0300429	0.862393	0.970522
ssa-mir-92a-1	0.101315	11.6944	0.0266014	0.87044	0.972024
ssa-mir-489-1	0.140019	8.48163	0.0253786	0.873427	0.972024
ssa-mir-129-2	0.101675	8.06236	0.0244971	0.875627	0.972024
ssa-mir-29c	0.120342	7.97797	0.0241564	0.876488	0.972024
ssa-mir-133a-2	-0.133677	7.07382	0.0229797	0.87951	0.972024
ssa-mir-26a-4	0.106333	7.64172	0.0199415	0.887701	0.972024
ssa-mir-129-1	-0.0934801	10.7453	0.019266	0.889606	0.972024
ssa-mir-139-2	0.101827	7.82368	0.0191734	0.889871	0.972024
ssa-mir-18b	0.0912986	9.24403	0.0188777	0.890718	0.972024
ssa-mir-460-1	-0.0738889	9.81407	0.0185679	0.891613	0.972024
ssa-mir-16a-2	0.087967	7.71256	0.0181666	0.892783	0.972024
ssa-mir-30a-2	0.0882235	8.21585	0.0129365	0.909445	0.984643
ssa-mir-24a-2	0.118164	7.04877	0.01246	0.911121	0.984643
ssa-mir-23a-4	0.0523025	8.74422	0.0119022	0.913126	0.984643
ssa-mir-101a-1	-0.0512154	9.54011	0.0113718	0.915076	0.984643
ssa-mir-9a-3	-0.093972	8.31564	0.0101888	0.919599	0.986383
ssa-mir-26a-5	-0.0455314	8.99776	0.00927279	0.923286	0.986383
ssa-mir-25-2	-0.0591512	10.3054	0.00820389	0.92783	0.986383
ssa-mir-196a-4	-0.0830805	6.83537	0.00752792	0.930859	0.986383
ssa-mir-30e-2	0.0877792	7.21326	0.00684833	0.934047	0.986383
ssa-mir-7a-1	-0.0677144	11.1146	0.00576214	0.939492	0.986383
ssa-mir-135b-3	0.0851046	7.44796	0.00494629	0.943931	0.986383
ssa-mir-132-3	-0.0484654	7.70163	0.0041934	0.948368	0.986383
ssa-mir-7a-2	0.0448256	7.97255	0.00408125	0.949062	0.986383
ssa-mir-7132b	0.0516406	8.99615	0.00398457	0.949668	0.986383
ssa-mir-190a	-0.0355055	8.63119	0.00389607	0.95023	0.986383
ssa-mir-15d	0.0317878	10.2265	0.00321294	0.954798	0.986383
ssa-mir-8159	-0.0281378	8.7417	0.00317709	0.95505	0.986383
ssa-mir-126-2	0.044295	7.22722	0.0028814	0.957191	0.986383
ssa-mir-20a-2	-0.0355027	8.71093	0.00245029	0.96052	0.986383
ssa-mir-724-3	0.036521	6.97457	0.00234072	0.961413	0.986383
ssa-mir-10b-4	-0.0322834	7.68684	0.00154508	0.968645	0.986383
ssa-mir-16a-1	-0.0243836	11.4023	0.00150614	0.969043	0.986383
ssa-mir-125a-1	-0.0212095	12.737	0.00150274	0.969078	0.986383
ssa-mir-153a-1	-0.0146544	9.37583	0.0013862	0.9703	0.986383
ssa-mir-196a-2	-0.0125536	7.81294	0.000666285	0.979407	0.989995
ssa-mir-338a-1	0.0126381	10.3998	0.000509968	0.981983	0.989995
ssa-mir-33a-1	-0.0160343	8.64116	0.000502612	0.982114	0.989995
ssa-mir-8164	0.010424	8.99785	0.000371885	0.984614	0.989995
ssa-mir-30c-2	-0.009643	7.50849	0.000172853	0.98951	0.990206
ssa-mir-8161	-0.00531265	8.99952	0.000150672	0.990206	0.990206

## Sheet: Good28vs0dpo
miRNA	logFC	logCPM	LR	PValue	FDR
ssa-mir-15d	2.31993	10.2265	17.162	3.43228e-05	0.0126308
ssa-mir-130a-1	-2.94519	19.7626	13.2317	0.00027526	0.0506478
ssa-mir-96-2	4.57978	7.31725	10.038	0.00153346	0.188105
ssa-mir-204-2	2.48692	7.89157	8.02119	0.00462333	0.234876
ssa-mir-462b	1.83192	7.91627	7.97503	0.00474269	0.234876
ssa-mir-8158	1.88503	8.04659	7.86885	0.00502937	0.234876
ssa-mir-150	1.52496	9.98226	7.79289	0.00524523	0.234876
ssa-mir-196b-2	3.82517	7.07536	7.77846	0.00528728	0.234876
ssa-let-7f	1.30548	9.38185	7.49498	0.00618713	0.234876
ssa-mir-199a-3	-3.15594	7.5523	7.43901	0.0063825	0.234876
ssa-mir-2187	-2.23234	8.54201	7.00507	0.00812794	0.271916
ssa-mir-146b	3.01555	7.34517	6.73721	0.00944224	0.288351
ssa-mir-26d	2.2883	7.51516	6.60202	0.0101863	0.288351
ssa-mir-25-1	-1.36956	10.6256	6.42486	0.0112534	0.29545
ssa-mir-456-1	1.67705	10.2703	6.30456	0.0120428	0.29545
ssa-mir-26a-1	-1.40127	11.6829	6.02507	0.0141041	0.324393
ssa-mir-202	1.68663	13.1802	5.56255	0.0183486	0.397194
ssa-mir-199a-4	-1.2622	9.48727	5.2467	0.0219884	0.449542
ssa-mir-430c	-1.37307	10.6372	5.00387	0.0252908	0.468459
ssa-mir-206	-1.39782	11.226	4.92393	0.0264871	0.468459
ssa-mir-375-2	1.53759	8.41205	4.90799	0.0267327	0.468459
ssa-mir-10b-1	-1.49971	11.3022	4.60441	0.0318898	0.53343
ssa-mir-196a-3	1.40638	7.97383	4.43512	0.0352067	0.536695
ssa-mir-199a-1	-1.11863	13.3586	4.38751	0.0362031	0.536695
ssa-mir-19c-2	3.1541	6.90985	4.37545	0.0364602	0.536695
ssa-mir-200a-3	1.75751	7.33658	4.30203	0.0380668	0.538792
ssa-mir-499b-2	2.89069	6.99857	4.23007	0.0397139	0.541286
ssa-mir-132-3	1.35633	7.70163	3.95393	0.046762	0.593883
ssa-mir-194b	-0.968175	9.33047	3.94437	0.0470286	0.593883
ssa-mir-29b-4	1.53225	7.54776	3.84301	0.0499537	0.593883
ssa-mir-205b-3	1.53633	7.97661	3.84051	0.0500282	0.593883
ssa-mir-7132a	1.03728	8.89724	3.74012	0.0531206	0.601252
ssa-mir-222a-1	-1.04564	10.3687	3.58281	0.0583803	0.601252
ssa-mir-365-1	1.06477	9.49053	3.54919	0.0595747	0.601252
ssa-mir-30a-1	-1.00601	12.9579	3.53364	0.0601356	0.601252
ssa-mir-21a-2	1.88243	7.27414	3.47741	0.062212	0.601252
ssa-mir-499a	1.1481	8.58257	3.46742	0.062589	0.601252
ssa-mir-133a-1	-0.970527	11.2329	3.39107	0.0655504	0.601252
ssa-mir-21b	1.3775	8.85563	3.37616	0.0661462	0.601252
ssa-mir-551	-0.769871	9.41461	3.30822	0.0689342	0.601252
ssa-mir-24a-4	-1.4082	8.01525	3.23648	0.0720152	0.601252
ssa-mir-33a-2	1.15515	7.89397	3.23452	0.0721015	0.601252
ssa-mir-27c-2	-1.30813	8.0159	3.20028	0.0736256	0.601252
ssa-mir-183-3	-1.98327	7.14867	3.18287	0.074414	0.601252
ssa-let-7h	1.10858	10.2292	3.17862	0.0746076	0.601252
ssa-mir-212a-2	-1.71533	7.1321	3.16665	0.0751565	0.601252
ssa-mir-29b-3	1.30414	7.98668	3.05188	0.0806437	0.631423
ssa-mir-196a-4	2.07562	6.83537	2.80077	0.094219	0.659633
ssa-mir-16a-1	1.06121	11.4023	2.77947	0.0954796	0.659633
ssa-mir-736	-1.22189	8.37278	2.76655	0.0962533	0.659633
ssa-mir-100a-1	-0.963868	12.3746	2.76257	0.0964931	0.659633
ssa-mir-214-1	0.777472	12.9885	2.7623	0.0965095	0.659633
ssa-mir-92b	-0.742758	9.27654	2.75969	0.0966669	0.659633
ssa-mir-204-1	-0.897349	11.7304	2.75759	0.096794	0.659633
ssa-mir-26b	0.833005	8.64584	2.68586	0.101243	0.670374
ssa-mir-92a-3	-1.22223	8.3718	2.67378	0.102014	0.670374
ssa-mir-365-2	1.0237	8.30936	2.60196	0.106731	0.672239
ssa-mir-27a-1	-0.822536	10.3172	2.59617	0.107122	0.672239
ssa-mir-24a-3	0.999558	8.11338	2.5771	0.10842	0.672239
ssa-mir-723-1	0.809629	8.8354	2.55992	0.109604	0.672239
ssa-mir-181c	-0.800481	10.3772	2.48287	0.115092	0.68085
ssa-mir-449a	1.15256	8.07112	2.4656	0.116363	0.68085
ssa-let-7e-2	-2.29269	6.78109	2.46296	0.116559	0.68085
ssa-mir-301a-1	-0.898757	13.7118	2.32881	0.126999	0.703329
ssa-mir-729	0.799445	8.51871	2.28318	0.130784	0.703329
ssa-mir-204-3	-1.14272	12.7669	2.27913	0.131125	0.703329
ssa-mir-148b	0.922796	10.6273	2.23215	0.135166	0.703329
ssa-mir-218-2	1.37789	7.2712	2.22067	0.136174	0.703329
ssa-mir-181a-3	0.846665	8.52487	2.21023	0.137098	0.703329
ssa-mir-96-1	0.759313	8.82012	2.18806	0.139084	0.703329
ssa-mir-1-1	-0.711644	12.5425	2.135	0.14397	0.703329
ssa-mir-26a-3	1.25811	8.50414	2.0918	0.148091	0.703329
ssa-mir-192a-1	-0.862438	10.9633	2.08735	0.148524	0.703329
ssa-mir-153a-2	1.33607	7.04733	2.08007	0.149233	0.703329
ssa-mir-301b	-0.860206	10.5757	2.04806	0.1524	0.703329
ssa-mir-17-1	-0.988659	12.0897	1.99488	0.157831	0.703329
ssa-mir-24a-2	1.38575	7.04877	1.97685	0.159722	0.703329
ssa-mir-30e-2	-1.97966	7.21326	1.97491	0.159928	0.703329
ssa-mir-22a	0.834956	11.4448	1.95311	0.162252	0.703329
ssa-mir-203a-1	-0.763123	15.2333	1.95052	0.162531	0.703329
ssa-mir-723-2	-0.950811	8.34473	1.94423	0.16321	0.703329
ssa-mir-132-4	1.80381	7.1249	1.9283	0.164944	0.703329
ssa-mir-205a-1	-0.885264	11.4818	1.92521	0.165284	0.703329
ssa-mir-103	-0.89952	11.6366	1.90334	0.167704	0.703329
ssa-mir-139-1	-0.939154	9.36978	1.90278	0.167767	0.703329
ssa-mir-101a-2	1.75337	6.78578	1.90235	0.167815	0.703329
ssa-mir-7a-1	-1.27586	11.1146	1.88066	0.17026	0.703329
ssa-mir-196a-2	0.895711	7.81294	1.87165	0.171286	0.703329
ssa-mir-181b	-0.718759	12.1823	1.87036	0.171434	0.703329
ssa-mir-24a-1	-0.78724	9.8588	1.86534	0.17201	0.703329
ssa-mir-222b	-0.86424	12.622	1.81882	0.177454	0.707051
ssa-mir-22b-2	-1.16452	7.74531	1.8162	0.177766	0.707051
ssa-mir-126-1	-0.803045	11.7524	1.80593	0.178997	0.707051
ssa-mir-99-2	-1.06613	7.69496	1.76874	0.183538	0.707051
ssa-mir-23a-1	-0.689143	11.8235	1.76232	0.184335	0.707051
ssa-mir-458	-0.644507	9.03558	1.76141	0.184448	0.707051
ssa-mir-730a-1	-0.766888	8.5923	1.72031	0.189653	0.712147
ssa-let-7e-1	0.99244	10.0824	1.7131	0.190584	0.712147
ssa-mir-183-1	-0.626169	9.43235	1.7054	0.191583	0.712147
ssa-mir-460-1	-0.731088	9.81407	1.63987	0.200343	0.719925
ssa-mir-190b	0.66723	9.5626	1.63681	0.200763	0.719925
ssa-mir-130d-3	-0.728165	8.87884	1.62583	0.20228	0.719925
ssa-mir-30b	-0.652864	10.5581	1.62031	0.203049	0.719925
ssa-mir-182	-0.576043	9.74181	1.61738	0.203457	0.719925
ssa-mir-137-1	0.569925	8.95163	1.59722	0.206297	0.720521
ssa-mir-218-1	-0.811536	11.8393	1.5885	0.207541	0.720521
ssa-mir-10d-2	1.4074	7.15608	1.5599	0.21168	0.728021
ssa-mir-145-1	-0.642709	12.165	1.54079	0.2145	0.730887
ssa-mir-200b-1	-0.758981	11.1893	1.51645	0.218157	0.734741
ssa-mir-210-2	1.70318	6.83833	1.4765	0.224322	0.734741
ssa-mir-9a-7	1.6379	6.80141	1.46167	0.226665	0.734741
ssa-mir-205b-1	-0.710985	11.0028	1.45079	0.228401	0.734741
ssa-mir-16a-2	-0.966106	7.71256	1.45057	0.228437	0.734741
ssa-mir-462a	0.812323	9.23023	1.44743	0.228941	0.734741
ssa-mir-730a-2	1.19333	7.5812	1.41042	0.234986	0.734741
ssa-mir-155-2	1.62527	7.03964	1.36475	0.242716	0.734741
ssa-mir-460-2	1.5042	6.98373	1.35726	0.244014	0.734741
ssa-mir-126-3	-1.42382	7.08545	1.35566	0.244291	0.734741
ssa-mir-27c-1	-0.616407	8.51468	1.3501	0.245261	0.734741
ssa-mir-93a-1	-0.494226	9.25719	1.31648	0.251225	0.734741
ssa-mir-30c-1	-0.547294	10.4286	1.31485	0.251518	0.734741
ssa-mir-724-2	-0.695161	8.91577	1.31455	0.251573	0.734741
ssa-mir-9a-5	1.62405	7.73384	1.31016	0.252365	0.734741
ssa-mir-214-2	1.08012	7.34728	1.30347	0.25358	0.734741
ssa-mir-20b	-0.768714	9.11101	1.28709	0.256584	0.734741
ssa-mir-125a-1	-0.621565	12.737	1.27694	0.258469	0.734741
ssa-mir-2188	-0.630512	12.0093	1.2578	0.262068	0.734741
ssa-mir-19c-1	-0.620298	13.8841	1.25768	0.262092	0.734741
ssa-mir-212b-1	0.843469	8.46901	1.25499	0.262601	0.734741
ssa-mir-133b-2	1.06814	7.01675	1.23637	0.266172	0.734741
ssa-mir-16c	-0.631674	9.30344	1.23383	0.266663	0.734741
ssa-mir-7552b	0.781973	8.16096	1.22636	0.268116	0.734741
ssa-mir-25-2	-0.737695	10.3054	1.22514	0.268354	0.734741
ssa-mir-1-2	0.788408	7.47136	1.22141	0.269085	0.734741
ssa-mir-181a-5	0.690139	8.02658	1.2191	0.269538	0.734741
ssa-mir-183-2	0.787339	7.78611	1.19658	0.274007	0.74143
ssa-mir-430b	0.499821	9.38013	1.17427	0.278526	0.746444
ssa-mir-459	0.875842	9.00557	1.14203	0.285224	0.746444
ssa-mir-18a	-0.573298	9.99344	1.13763	0.286154	0.746444
ssa-mir-10a-1	-0.804833	12.671	1.11997	0.289926	0.746444
ssa-mir-727-2	1.31854	6.97611	1.11545	0.2909	0.746444
ssa-mir-8164	0.581937	8.99785	1.11101	0.291862	0.746444
ssa-mir-221	-0.583174	9.45818	1.10954	0.292183	0.746444
ssa-mir-33a-1	-0.787214	8.64116	1.09091	0.296269	0.746444
ssa-mir-140	-0.578782	12.3644	1.0822	0.298206	0.746444
ssa-mir-128-1	-0.697997	11.3618	1.0655	0.301963	0.746444
ssa-mir-499b-1	-0.79224	8.18361	1.05723	0.303848	0.746444
ssa-mir-128-2	0.739591	7.89733	1.05486	0.30439	0.746444
ssa-mir-10b-2	-0.558138	8.49103	1.0424	0.307264	0.746444
ssa-mir-30a-2	-0.86919	8.21585	1.0187	0.312828	0.746444
ssa-mir-24b	-0.620141	8.2713	1.01813	0.312962	0.746444
ssa-mir-135b-1	-0.509186	10.3432	1.01655	0.31334	0.746444
ssa-mir-146a-3	0.769114	7.75135	1.01572	0.313536	0.746444
ssa-mir-19c-4	1.35523	6.80168	1.01526	0.313646	0.746444
ssa-mir-20a-1	-0.781349	11.0516	1.01211	0.314399	0.746444
ssa-mir-129-3	-0.685887	7.67187	0.990863	0.319532	0.747572
ssa-mir-194a-2	-1.14127	7.0477	0.989724	0.31981	0.747572
ssa-mir-8162	0.602044	7.87085	0.974022	0.323679	0.747572
ssa-mir-2184	0.569069	8.55335	0.973052	0.32392	0.747572
ssa-mir-30d-2	-1.02411	7.01269	0.968593	0.325031	0.747572
ssa-mir-130a-2	-0.637747	13.5876	0.959277	0.327369	0.747643
ssa-mir-33b	-0.732386	7.73278	0.951706	0.329286	0.747643
ssa-mir-338a-3	0.679126	9.95443	0.942644	0.331599	0.747643
ssa-mir-489-2	1.37503	6.81949	0.932291	0.334268	0.747643
ssa-mir-101b-1	-0.434904	9.15304	0.923131	0.336654	0.747643
ssa-mir-29c	0.767124	7.97797	0.919039	0.337728	0.747643
ssa-mir-107	0.484788	9.09368	0.907586	0.340756	0.747643
ssa-mir-181a-2	-0.567378	9.25188	0.905484	0.341315	0.747643
ssa-let-7c-1	-0.571929	9.76716	0.872869	0.350162	0.753125
ssa-mir-146a-2	-1.40123	7.04616	0.869029	0.351224	0.753125
ssa-mir-1788	0.545047	8.7554	0.868349	0.351413	0.753125
ssa-mir-135b-2	-0.652211	7.93607	0.865547	0.352191	0.753125
ssa-mir-9a-2	-0.467535	9.65449	0.858886	0.354051	0.753125
ssa-mir-212a-1	0.612984	8.30816	0.826883	0.363176	0.756954
ssa-mir-30e-1	-0.48916	10.125	0.812609	0.36735	0.756954
ssa-mir-106a-1	-0.456888	9.82425	0.811297	0.367737	0.756954
ssa-mir-10d-1	-0.532217	8.61593	0.796565	0.372122	0.756954
ssa-mir-196b-1	-0.489597	9.26607	0.770296	0.380125	0.756954
ssa-mir-1-3	0.569567	8.69009	0.768239	0.380762	0.756954
ssa-mir-222a-2	0.808718	7.22182	0.766584	0.381276	0.756954
ssa-mir-219b-2	0.71562	7.45127	0.76363	0.382195	0.756954
ssa-mir-27b-2	-0.813619	7.21579	0.76251	0.382544	0.756954
ssa-mir-101b-2	-1.07021	7.46083	0.756941	0.384288	0.756954
ssa-mir-135c-1	0.501063	9.35809	0.743795	0.388448	0.756954
ssa-mir-26a-2	0.752685	7.39359	0.741398	0.389213	0.756954
ssa-mir-153b	0.556917	9.00406	0.730383	0.392759	0.756954
ssa-mir-139-2	0.606878	7.82368	0.729857	0.39293	0.756954
ssa-mir-8163	-0.631418	8.86257	0.729805	0.392946	0.756954
ssa-mir-27a-2	0.606312	8.50848	0.728755	0.393287	0.756954
ssa-mir-725-1	0.56214	8.76062	0.722168	0.395434	0.756954
ssa-mir-106b	-0.517796	9.35634	0.712938	0.39847	0.756954
ssa-mir-9a-4	0.688521	7.79246	0.711929	0.398804	0.756954
ssa-mir-152	-0.580404	10.5491	0.708526	0.399934	0.756954
ssa-mir-30d-1	0.521456	8.5651	0.705939	0.400795	0.756954
ssa-mir-135a	-0.55688	11.5606	0.700678	0.402556	0.756954
ssa-mir-199a-2	-0.433597	9.92938	0.69888	0.40316	0.756954
ssa-mir-724-3	1.03363	6.97457	0.675486	0.411146	0.765607
ssa-mir-10b-4	0.595319	7.68684	0.673224	0.41193	0.765607
ssa-mir-137-2	0.82212	7.17421	0.667064	0.414077	0.765731
ssa-mir-138-3	0.551865	8.08199	0.651429	0.419602	0.77027
ssa-let-7d-1	0.448496	9.01556	0.633808	0.425962	0.77027
ssa-mir-192a-2	0.685765	7.35385	0.623424	0.429778	0.77027
ssa-mir-25-3	0.572607	7.9163	0.617368	0.432027	0.77027
ssa-mir-30e-3	-0.487693	9.17239	0.613916	0.433317	0.77027
ssa-mir-23b	-0.417532	10.45	0.610753	0.434504	0.77027
ssa-mir-138-2	0.839409	7.43594	0.60961	0.434935	0.77027
ssa-let-7a-4	0.419752	10.7709	0.607768	0.435629	0.77027
ssa-mir-138-1	-0.40755	10.412	0.605157	0.436617	0.77027
ssa-mir-30a-3	-0.475785	9.67123	0.602927	0.437463	0.77027
ssa-mir-194a-1	-0.475074	11.0244	0.580835	0.445985	0.781536
ssa-mir-375-3	0.897052	7.4137	0.5607	0.453978	0.791773
ssa-mir-20a-2	-0.558641	8.71093	0.555297	0.456162	0.791828
ssa-mir-7a-6	-0.661582	7.14849	0.540622	0.462175	0.794916
ssa-mir-132-1	0.457835	8.96684	0.536009	0.464091	0.794916
ssa-mir-144	-0.321821	9.72289	0.530775	0.466281	0.794916
ssa-mir-101a-1	0.348445	9.54011	0.527794	0.467536	0.794916
ssa-mir-142a-1	0.361817	8.95754	0.517223	0.472029	0.794916
ssa-mir-205b-4	0.530493	8.03693	0.513214	0.473751	0.794916
ssa-mir-456-2	0.942247	6.85467	0.512341	0.474127	0.794916
ssa-mir-30c-2	-0.595167	7.50849	0.502902	0.478228	0.794916
ssa-mir-19a-3	-0.525464	7.86614	0.49963	0.479663	0.794916
ssa-let-7g-1	0.428427	9.77369	0.498315	0.480241	0.794916
ssa-mir-22b-1	0.425147	8.68278	0.491292	0.483351	0.794916
ssa-mir-219a-2	0.913111	7.08585	0.485003	0.486165	0.794916
ssa-mir-29a	0.273926	9.52207	0.478782	0.488975	0.794916
ssa-mir-724-1	0.386731	10.5154	0.478738	0.488994	0.794916
ssa-let-7b-1	0.359266	9.65325	0.475776	0.490342	0.794916
ssa-mir-19a-1	-0.368795	11.9395	0.465699	0.494973	0.798903
ssa-mir-734	0.414282	9.09146	0.454327	0.500287	0.802619
ssa-mir-125b-3	0.42122	8.62682	0.447081	0.503725	0.802619
ssa-let-7j	-0.435364	8.3555	0.439704	0.507266	0.802619
ssa-mir-219c-1	-0.396373	9.07169	0.432094	0.510963	0.802619
ssa-mir-26a-5	-0.332774	8.99776	0.427016	0.513457	0.802619
ssa-mir-146a-1	-0.364578	10.7494	0.425998	0.513959	0.802619
ssa-mir-9b	0.836007	7.06526	0.42494	0.514482	0.802619
ssa-let-7i-2	0.357832	8.77909	0.424454	0.514723	0.802619
ssa-mir-192b	0.454745	9.41353	0.413116	0.520392	0.808035
ssa-mir-10a-2	0.605895	7.27996	0.401437	0.526348	0.813849
ssa-mir-1338	0.294433	9.15494	0.393025	0.530714	0.817166
ssa-mir-15b	-0.372726	10.6463	0.357956	0.549644	0.826344
ssa-mir-99-1	-0.444003	12.6344	0.354951	0.551324	0.826344
ssa-mir-130d-2	-0.722907	7.0901	0.346289	0.556221	0.826344
ssa-mir-301c	0.43849	8.96599	0.345664	0.556578	0.826344
ssa-mir-429	-0.308446	8.70557	0.342535	0.55837	0.826344
ssa-mir-214-3	0.691707	6.89119	0.341544	0.558939	0.826344
ssa-mir-7552a-2	-0.582979	7.42482	0.33992	0.559875	0.826344
ssa-mir-722-2	0.394907	7.63005	0.339891	0.559892	0.826344
ssa-mir-146d-1	-0.32338	9.553	0.334831	0.562828	0.826344
ssa-mir-731	0.331348	8.78812	0.329526	0.565938	0.826344
ssa-mir-92a-1	-0.35818	11.6944	0.329101	0.566189	0.826344
ssa-mir-9a-6	0.300946	8.68133	0.327749	0.566987	0.826344
ssa-mir-29b-2	0.629257	7.11433	0.324556	0.568882	0.826344
ssa-mir-489-1	-0.547008	8.48163	0.324357	0.569001	0.826344
ssa-mir-146d-2	-0.524102	7.49979	0.322086	0.570357	0.826344
ssa-mir-15a	0.283523	9.77492	0.314438	0.574969	0.827098
ssa-mir-8156	0.391401	8.02609	0.313761	0.575382	0.827098
ssa-let-7i-1	-0.269293	9.34254	0.30847	0.578621	0.827098
ssa-mir-722-1	0.33926	8.93937	0.303961	0.58141	0.827098
ssa-mir-7a-7	0.681854	6.74785	0.302608	0.582252	0.827098
ssa-mir-203a-2	-0.3011	9.54897	0.297051	0.585737	0.827098
ssa-mir-29b-1	-0.478785	10.4658	0.292793	0.588436	0.827098
ssa-let-7a-5	0.480195	7.95847	0.292132	0.588857	0.827098
ssa-mir-153a-1	-0.219459	9.37583	0.278602	0.597619	0.836212
ssa-mir-15e	0.476315	7.96091	0.274414	0.600386	0.836901
ssa-mir-200b-2	0.40484	7.6067	0.268234	0.604519	0.83754
ssa-mir-338a-2	0.513237	7.3101	0.266825	0.60547	0.83754
ssa-mir-30a-4	-0.887861	7.03533	0.263579	0.607672	0.83754
ssa-mir-19a-2	-0.477127	7.08346	0.25082	0.616499	0.844182
ssa-mir-100a-2	-0.400867	11.5427	0.249994	0.617079	0.844182
ssa-mir-7a-2	-0.367345	7.97255	0.235121	0.627752	0.855603
ssa-mir-724-4	-0.64863	6.76559	0.226752	0.633943	0.858381
ssa-mir-21a-1	0.224685	10.943	0.226067	0.634456	0.858381
ssa-mir-26a-4	-0.383409	7.64172	0.218488	0.640194	0.860255
ssa-mir-27d	0.266012	8.68102	0.216921	0.641396	0.860255
ssa-mir-125b-2	0.311616	8.4781	0.214402	0.643339	0.860255
ssa-mir-375-1	-0.280182	10.1116	0.212016	0.645192	0.860255
ssa-mir-143	0.271502	10.9172	0.201653	0.65339	0.866837
ssa-mir-338a-1	-0.258604	10.3998	0.199854	0.654839	0.866837
ssa-mir-449b	0.283014	8.89281	0.192453	0.660883	0.867216
ssa-mir-193	-0.227684	8.83908	0.191468	0.661698	0.867216
ssa-mir-216b	-0.28237	8.6459	0.189009	0.663743	0.867216
ssa-mir-126-4	0.422033	7.35447	0.188042	0.664551	0.867216
ssa-mir-142a-2	-0.335973	7.50965	0.184722	0.667346	0.867786
ssa-mir-122-1	0.284758	10.5811	0.17307	0.677398	0.877755
ssa-mir-301d	-0.251953	9.39191	0.165249	0.684369	0.880479
ssa-mir-200a-1	-0.18655	10.6545	0.162413	0.686945	0.880479
ssa-mir-130d-1	-0.254795	13.9326	0.162144	0.68719	0.880479
ssa-mir-19c-3	0.238044	7.7934	0.160094	0.68907	0.880479
ssa-mir-23a-2	0.45432	7.50664	0.15591	0.692951	0.882373
ssa-mir-128-4	0.305868	8.18058	0.14707	0.701352	0.889991
ssa-mir-133a-2	0.362292	7.07382	0.132572	0.71578	0.895541
ssa-mir-155-1	-0.180647	9.09469	0.13016	0.718266	0.895541
ssa-mir-10b-3	-0.352084	7.43235	0.120946	0.728011	0.895541
ssa-mir-93a-2	0.245737	8.17943	0.119236	0.729864	0.895541
ssa-mir-210-1	0.170167	9.70388	0.118001	0.731213	0.895541
ssa-mir-17-3	0.247424	8.02839	0.117632	0.731617	0.895541
ssa-mir-430a	0.183806	9.13887	0.117259	0.732026	0.895541
ssa-mir-8160	0.273628	14.751	0.11502	0.734499	0.895541
ssa-mir-130b-2	0.170171	9.64316	0.112879	0.73689	0.895541
ssa-mir-132-2	0.294619	9.18127	0.111644	0.73828	0.895541
ssa-mir-203b	-0.253475	11.4703	0.111417	0.738536	0.895541
ssa-mir-106a-2	0.276378	7.55872	0.110836	0.739194	0.895541
ssa-let-7a-1	0.195729	11.321	0.109271	0.740976	0.895541
ssa-mir-190a	0.188956	8.63119	0.10904	0.741239	0.895541
ssa-mir-205b-2	0.188171	8.31179	0.107483	0.743028	0.895541
ssa-let-7a-2	0.340183	9.91572	0.106071	0.744662	0.895541
ssa-mir-212b-2	-0.388934	7.14083	0.0989572	0.753085	0.90272
ssa-mir-15c-2	-0.173466	8.30136	0.0968674	0.755622	0.902821
ssa-mir-219a-1	-0.211606	9.72347	0.0852761	0.770271	0.917345
ssa-mir-205a-2	-0.33449	7.39845	0.0744773	0.784926	0.929716
ssa-mir-8157	-0.199177	7.76774	0.0709362	0.789979	0.929716
ssa-mir-181a-1	-0.129076	12.7712	0.0701685	0.791092	0.929716
ssa-mir-122-2	-0.154901	8.61997	0.0689431	0.792882	0.929716
ssa-mir-130b-1	-0.162608	11.9719	0.0685122	0.793515	0.929716
ssa-mir-454	0.112886	9.22366	0.066959	0.795817	0.929716
ssa-mir-128-3	-0.181461	7.63267	0.0556017	0.813588	0.94476
ssa-let-7d-2	0.201744	7.91794	0.0547844	0.814938	0.94476
ssa-mir-138-4	0.157247	8.36591	0.053909	0.816396	0.94476
ssa-mir-18b	0.152348	9.24403	0.0479842	0.826609	0.948917
ssa-mir-200a-2	0.123894	8.89172	0.0472705	0.827883	0.948917
ssa-mir-7552a-1	-0.130328	8.90553	0.0455187	0.831053	0.948917
ssa-mir-7a-5	0.19091	7.47659	0.0455135	0.831063	0.948917
ssa-mir-8161	0.0972499	8.99952	0.0439848	0.833882	0.948917
ssa-mir-133a-3	-0.157739	8.17379	0.0431412	0.83546	0.948917
ssa-mir-455	-0.0849357	10.5374	0.0364902	0.848507	0.960771
ssa-mir-1-4	0.0996775	9.5199	0.0345704	0.852499	0.96233
ssa-mir-92a-2	0.242633	6.72686	0.0319508	0.858136	0.962709
ssa-mir-204-4	0.131065	7.36594	0.0306812	0.860953	0.962709
ssa-mir-8159	-0.0940712	8.7417	0.0297559	0.863045	0.962709
ssa-mir-126-2	0.173449	7.22722	0.0289102	0.864986	0.962709
ssa-mir-133b-1	0.10631	8.54948	0.02851	0.865915	0.962709
ssa-mir-9a-1	0.109699	10.8789	0.0273682	0.868603	0.962789
ssa-mir-17-2	0.254264	6.69608	0.0246637	0.875208	0.967197
ssa-mir-148a	0.0777815	11.6841	0.0216865	0.882924	0.972803
ssa-mir-7a-3	0.0676235	8.10101	0.0172897	0.895388	0.976013
ssa-mir-338a-4	-0.104406	7.66241	0.0163592	0.898226	0.976013
ssa-mir-135b-3	0.132542	7.44796	0.0156672	0.90039	0.976013
ssa-mir-737	0.0759415	8.25112	0.0145109	0.904118	0.976013
ssa-mir-727-1	-0.0698968	8.7597	0.0145001	0.904153	0.976013
ssa-mir-216a	0.0581692	8.96841	0.0135477	0.90734	0.976013
ssa-mir-725-2	-0.135883	6.89459	0.0126598	0.910415	0.976013
ssa-mir-7132b	0.0918951	8.99615	0.0123842	0.911391	0.976013
ssa-mir-26a-6	-0.0591471	8.73567	0.0115706	0.914339	0.976013
ssa-mir-145-2	-0.0863083	7.72563	0.0111482	0.915912	0.976013
ssa-let-7c-2	-0.0806212	8.15163	0.0103822	0.918842	0.976013
ssa-mir-125b-1	-0.0602116	10.875	0.010073	0.920055	0.976013
ssa-let-7b-2	-0.0761102	7.98124	0.0100069	0.920317	0.976013
ssa-mir-9a-8	0.0956363	7.39644	0.00786415	0.929336	0.977649
ssa-let-7a-3	0.0520819	8.70613	0.00645301	0.935974	0.977649
ssa-mir-23a-3	-0.0395324	9.72675	0.00585855	0.938989	0.977649
ssa-mir-181a-4	-0.0443817	8.42884	0.00546189	0.941086	0.977649
ssa-mir-219c-2	-0.064729	7.34519	0.00525131	0.942231	0.977649
ssa-mir-16b	-0.047944	8.56677	0.00508747	0.943138	0.977649
ssa-mir-7a-4	-0.0542536	7.93818	0.00410291	0.948927	0.977649
ssa-mir-15c-1	0.0310595	10.1676	0.00388275	0.950315	0.977649
ssa-mir-9a-3	0.0576324	8.31564	0.00347779	0.952974	0.977649
ssa-mir-142b	-0.0454497	8.14928	0.0033601	0.953775	0.977649
ssa-mir-196a-1	0.0277193	9.33882	0.00314115	0.955305	0.977649
ssa-mir-23a-4	0.0265408	8.74422	0.00302466	0.956141	0.977649
ssa-mir-125a-2	-0.0330103	9.0579	0.00298965	0.956395	0.977649
ssa-mir-19d	-0.0289759	14.2452	0.00254539	0.959762	0.978373
ssa-mir-20a-3	-0.0341945	11.2064	0.000927503	0.975704	0.989288
ssa-mir-27b-1	-0.0183663	9.44433	0.000916659	0.975847	0.989288
ssa-mir-219b-1	0.013586	7.57343	0.000530224	0.981629	0.992416
ssa-mir-129-1	-0.0129414	10.7453	0.000360377	0.984854	0.992949
ssa-mir-499b-3	-0.0505313	7.16614	0.000183719	0.989186	0.994591
ssa-mir-129-2	-0.000878281	8.06236	5.87508e-05	0.993884	0.996592
ssa-mir-135c-2	-0.00952318	7.11065	1.49441e-06	0.999025	0.999025

## Sheet: Good28vs14dpo
miRNA	logFC	logCPM	LR	PValue	FDR
ssa-mir-375-1	-2.57151	10.1116	21.1226	4.30823e-06	0.00158543
ssa-mir-15d	2.28815	10.2265	19.347	1.08991e-05	0.00200543
ssa-mir-456-1	2.55701	10.2703	15.513	8.19409e-05	0.00856451
ssa-mir-132-2	-2.97816	9.18127	15.2719	9.30925e-05	0.00856451
ssa-mir-202	2.31586	13.1802	11.3957	0.000736125	0.0505754
ssa-mir-459	-2.34876	9.00557	11.185	0.000824598	0.0505754
ssa-mir-100a-2	-2.61998	11.5427	10.8242	0.00100184	0.0526683
ssa-mir-16c	-1.53523	9.30344	8.52011	0.00351243	0.161572
ssa-mir-24a-4	-2.04637	8.01525	7.84663	0.00509156	0.208188
ssa-mir-93a-2	2.18794	8.17943	7.50651	0.00614764	0.214003
ssa-mir-23a-2	-2.52389	7.50664	7.43498	0.00639682	0.214003
ssa-mir-146d-1	-1.39192	9.553	7.19662	0.00730409	0.216598
ssa-mir-725-2	3.53163	6.89459	7.11327	0.00765156	0.216598
ssa-mir-192b	-1.63172	9.41353	6.51402	0.0107027	0.271964
ssa-mir-200a-3	2.09501	7.33658	6.45156	0.0110855	0.271964
ssa-mir-101a-2	3.30872	6.78578	6.30513	0.0120389	0.276896
ssa-mir-150	1.24851	9.98226	6.10275	0.0134972	0.292174
ssa-mir-96-1	1.21897	8.82012	5.84307	0.0156385	0.313877
ssa-mir-1-2	1.75243	7.47136	5.78042	0.0162056	0.313877
ssa-mir-101b-2	-2.55445	7.46083	5.52608	0.018735	0.344725
ssa-let-7a-5	-1.68428	7.95847	5.34528	0.0207785	0.364118
ssa-mir-10d-1	-1.23346	8.61593	5.2551	0.0218825	0.366035
ssa-let-7a-4	1.16978	10.7709	5.04921	0.0246371	0.394194
ssa-mir-93a-1	-0.883016	9.25719	4.88589	0.027077	0.410238
ssa-mir-99-2	-1.58112	7.69496	4.83613	0.0278694	0.410238
ssa-mir-132-3	1.4048	7.70163	4.68552	0.0304178	0.430529
ssa-mir-128-2	1.53601	7.89733	4.52548	0.0333937	0.451031
ssa-mir-199a-3	-2.45324	7.5523	4.38709	0.0362121	0.451031
ssa-mir-722-1	-1.11454	8.93937	4.35565	0.0368864	0.451031
ssa-mir-29b-1	-1.7919	10.4658	4.32026	0.0376611	0.451031
ssa-mir-148b	1.22127	10.6273	4.30527	0.0379944	0.451031
ssa-mir-137-1	0.892055	8.95163	4.18241	0.0408457	0.453364
ssa-mir-214-1	0.905955	12.9885	4.17436	0.0410402	0.453364
ssa-mir-30a-3	-1.19749	9.67123	4.11437	0.0425203	0.453364
ssa-mir-196a-3	1.23874	7.97383	4.09074	0.0431189	0.453364
ssa-mir-130b-2	-0.910506	9.64316	3.98325	0.0459548	0.46976
ssa-let-7i-1	-0.878787	9.34254	3.92675	0.0475237	0.469853
ssa-mir-128-4	-1.32042	8.18058	3.85282	0.0496625	0.469853
ssa-mir-19a-3	-1.26972	7.86614	3.84838	0.0497942	0.469853
ssa-mir-24a-1	-1.06712	9.8588	3.76577	0.0523118	0.481269
ssa-let-7g-1	1.13379	9.77369	3.58655	0.0582489	0.492611
ssa-mir-462b	1.05405	7.91627	3.5745	0.0586731	0.492611
ssa-mir-153a-2	1.69572	7.04733	3.5736	0.0587049	0.492611
ssa-mir-133a-3	-1.2272	8.17379	3.56811	0.0588991	0.492611
ssa-mir-196a-4	2.1587	6.83537	3.38373	0.0658428	0.538448
ssa-mir-92a-2	2.46842	6.72686	3.32853	0.0680878	0.544703
ssa-mir-16a-1	1.08559	11.4023	3.2878	0.0697965	0.546492
ssa-let-7e-1	1.29793	10.0824	3.24616	0.071591	0.548865
ssa-mir-206	-1.06197	11.226	3.06774	0.0798604	0.599768
ssa-mir-20b	-1.08711	9.11101	2.88999	0.0891315	0.64647
ssa-mir-449b	1.08421	8.89281	2.88168	0.0895923	0.64647
ssa-mir-737	-0.919059	8.25112	2.78851	0.0949422	0.671899
ssa-mir-8158	0.906075	8.04659	2.6715	0.10216	0.672423
ssa-mir-137-2	1.6089	7.17421	2.58957	0.10757	0.672423
ssa-mir-10b-2	-0.80796	8.49103	2.5867	0.107764	0.672423
ssa-mir-1-4	0.840076	9.5199	2.58237	0.10806	0.672423
ssa-let-7f	0.684443	9.38185	2.575	0.108564	0.672423
ssa-mir-181a-5	0.964197	8.02658	2.56582	0.109196	0.672423
ssa-mir-21a-1	0.724488	10.943	2.54473	0.110663	0.672423
ssa-mir-19c-3	0.987543	7.7934	2.54116	0.110914	0.672423
ssa-mir-138-1	0.822472	10.412	2.52843	0.111812	0.672423
ssa-mir-734	0.944933	9.09146	2.50773	0.113289	0.672423
ssa-mir-96-2	1.62307	7.31725	2.41519	0.120163	0.683667
ssa-mir-30e-2	-2.06744	7.21326	2.40785	0.120728	0.683667
ssa-mir-92a-3	-1.10309	8.3718	2.37498	0.123293	0.683667
ssa-mir-135c-2	1.66006	7.11065	2.36919	0.123751	0.683667
ssa-mir-9a-4	1.20714	7.79246	2.3565	0.124762	0.683667
ssa-mir-200b-2	1.22422	7.6067	2.33704	0.12633	0.683667
ssa-mir-1-3	0.946923	8.69009	2.29967	0.129401	0.69014
ssa-mir-192a-2	1.32367	7.35385	2.27484	0.131489	0.691257
ssa-mir-30a-4	-2.28241	7.03533	2.14425	0.143105	0.732327
ssa-mir-30e-3	-0.853807	9.17239	2.13568	0.143907	0.732327
ssa-mir-196a-2	0.908265	7.81294	2.10737	0.146591	0.732327
ssa-mir-26a-1	-0.795882	11.6829	2.10039	0.147261	0.732327
ssa-mir-133a-1	-0.73004	11.2329	2.07974	0.149265	0.732394
ssa-mir-16a-2	-1.05407	7.71256	1.94911	0.162683	0.751458
ssa-mir-430a	-0.683638	9.13887	1.93937	0.163737	0.751458
ssa-mir-24a-2	1.26759	7.04877	1.91641	0.166253	0.751458
ssa-mir-204-2	0.992616	7.89157	1.91566	0.166336	0.751458
ssa-mir-143	0.800577	10.9172	1.89759	0.168348	0.751458
ssa-mir-26b	0.647273	8.64584	1.88547	0.169713	0.751458
ssa-mir-723-1	0.645643	8.8354	1.86576	0.171962	0.751458
ssa-mir-181a-1	0.637862	12.7712	1.84722	0.174107	0.751458
ssa-mir-146b	1.20902	7.34517	1.82215	0.177058	0.751458
ssa-mir-20a-3	-1.45053	11.2064	1.8141	0.178017	0.751458
ssa-mir-27d	-0.680463	8.68102	1.81339	0.178102	0.751458
ssa-mir-7a-1	-1.20815	11.1146	1.80706	0.178861	0.751458
ssa-mir-26a-2	-0.897623	7.39359	1.80013	0.179697	0.751458
ssa-mir-8163	-0.934955	8.86257	1.7594	0.184699	0.763698
ssa-mir-130d-2	-1.46183	7.0901	1.71482	0.190361	0.768497
ssa-mir-29a	0.493815	9.52207	1.69392	0.193085	0.768497
ssa-mir-219c-2	-0.957553	7.34519	1.67078	0.196154	0.768497
ssa-mir-8160	0.998242	14.751	1.66119	0.197443	0.768497
ssa-mir-125a-2	0.763407	9.0579	1.64711	0.199353	0.768497
ssa-mir-155-1	-0.590789	9.09469	1.6404	0.20027	0.768497
ssa-mir-199a-4	-0.686898	9.48727	1.625	0.202396	0.768497
ssa-mir-33b	-0.886388	7.73278	1.62378	0.202566	0.768497
ssa-mir-499b-2	1.50958	6.99857	1.56017	0.211641	0.791679
ssa-mir-99-1	-0.880572	12.6344	1.50996	0.219145	0.791679
ssa-mir-7a-7	1.53485	6.74785	1.4921	0.22189	0.791679
ssa-mir-7a-3	0.650189	8.10101	1.48805	0.22252	0.791679
ssa-mir-10b-3	-1.09221	7.43235	1.46575	0.226017	0.791679
ssa-mir-460-1	-0.657199	9.81407	1.46324	0.226415	0.791679
ssa-mir-181a-3	0.63537	8.52487	1.4561	0.227552	0.791679
ssa-mir-106a-2	1.02181	7.55872	1.44863	0.228747	0.791679
ssa-mir-365-2	0.689767	8.30936	1.43981	0.230169	0.791679
ssa-mir-196b-1	-0.634227	9.26607	1.43969	0.230189	0.791679
ssa-mir-193	-0.558529	8.83908	1.40354	0.236132	0.798501
ssa-mir-125b-3	-0.661168	8.62682	1.38961	0.238471	0.798501
ssa-mir-30a-2	-0.957414	8.21585	1.38836	0.238682	0.798501
ssa-mir-730a-1	-0.646405	8.5923	1.32484	0.249725	0.805124
ssa-mir-135b-2	0.862549	7.93607	1.3247	0.249751	0.805124
ssa-mir-365-1	0.591684	9.49053	1.32292	0.250068	0.805124
ssa-mir-205a-2	-1.2145	7.39845	1.30485	0.253329	0.805124
ssa-mir-126-1	-0.653877	11.7524	1.29573	0.254994	0.805124
ssa-mir-125a-1	-0.600356	12.737	1.29548	0.255041	0.805124
ssa-mir-26a-3	-0.837819	8.50414	1.29039	0.255977	0.805124
ssa-mir-27c-2	-0.829187	8.0159	1.26492	0.260722	0.806952
ssa-mir-8164	0.571513	8.99785	1.21258	0.270822	0.806952
ssa-mir-7132a	0.536874	8.89724	1.20816	0.271697	0.806952
ssa-mir-722-2	0.726374	7.63005	1.2058	0.272165	0.806952
ssa-mir-103	-0.684522	11.6366	1.1971	0.273902	0.806952
ssa-mir-130b-1	0.652932	11.9719	1.1945	0.274423	0.806952
ssa-mir-9b	-1.10619	7.06526	1.18966	0.275398	0.806952
ssa-mir-338a-3	-0.687499	9.95443	1.17811	0.277741	0.806952
ssa-mir-724-1	0.575063	10.5154	1.16899	0.279608	0.806952
ssa-let-7b-1	-0.512802	9.65325	1.16524	0.280381	0.806952
ssa-mir-148a	0.545452	11.6841	1.16219	0.281012	0.806952
ssa-mir-33a-1	-0.77118	8.64116	1.15053	0.283438	0.806952
ssa-mir-145-2	-0.797347	7.72563	1.14279	0.285065	0.806952
ssa-mir-25-2	-0.678543	10.3054	1.12208	0.289472	0.808071
ssa-mir-190b	0.510829	9.5626	1.10628	0.292892	0.808071
ssa-mir-142b	-0.702743	8.14928	1.10566	0.293027	0.808071
ssa-mir-133b-1	-0.591468	8.54948	1.09284	0.295842	0.808071
ssa-mir-7a-6	-0.85316	7.14849	1.0859	0.297381	0.808071
ssa-let-7d-1	-0.508894	9.01556	1.06436	0.302223	0.808071
ssa-mir-7552a-1	-0.58206	8.90553	1.06284	0.302568	0.808071
ssa-mir-222a-1	-0.545789	10.3687	1.05165	0.305128	0.808071
ssa-mir-125b-1	-0.581949	10.875	1.05124	0.305223	0.808071
ssa-mir-139-1	-0.670394	9.36978	1.03067	0.310001	0.812561
ssa-let-7e-2	-1.30052	6.78109	1.02501	0.311335	0.812561
ssa-mir-7552a-2	-0.915612	7.42482	1.00989	0.31493	0.815055
ssa-mir-122-1	-0.642618	10.5811	0.994041	0.318757	0.815055
ssa-mir-729	0.484306	8.51871	0.98791	0.320254	0.815055
ssa-mir-222b	0.608852	12.622	0.971577	0.324287	0.815055
ssa-mir-29b-2	1.065	7.11433	0.964439	0.326071	0.815055
ssa-let-7h	0.55962	10.2292	0.959732	0.327254	0.815055
ssa-mir-218-1	-0.604167	11.8393	0.956268	0.328129	0.815055
ssa-mir-24b	0.632984	8.2713	0.933289	0.33401	0.815055
ssa-mir-145-1	-0.477748	12.165	0.928695	0.335202	0.815055
ssa-mir-219c-1	-0.545994	9.07169	0.926121	0.335873	0.815055
ssa-mir-25-1	-0.501444	10.6256	0.913808	0.339106	0.815055
ssa-mir-727-1	-0.510053	8.7597	0.911834	0.339628	0.815055
ssa-mir-29b-3	0.636149	7.98668	0.906357	0.341083	0.815055
ssa-mir-138-4	-0.577995	8.36591	0.890454	0.345354	0.818909
ssa-mir-182	-0.40908	9.74181	0.875524	0.349431	0.818909
ssa-mir-15a	-0.430773	9.77492	0.872269	0.350328	0.818909
ssa-mir-9a-7	-1.18973	6.80141	0.867686	0.351597	0.818909
ssa-mir-10b-4	0.627603	7.68684	0.848804	0.356891	0.826012
ssa-mir-219a-2	-0.938922	7.08585	0.813513	0.367084	0.844293
ssa-mir-101a-1	0.39966	9.54011	0.786456	0.375174	0.846441
ssa-mir-183-3	-1.0078	7.14867	0.784979	0.375623	0.846441
ssa-mir-9a-8	-0.905553	7.39644	0.780189	0.377083	0.846441
ssa-mir-22b-2	-0.729074	7.74531	0.777999	0.377754	0.846441
ssa-mir-29c	0.646782	7.97797	0.765958	0.38147	0.846441
ssa-mir-338a-4	-0.615014	7.66241	0.764838	0.381819	0.846441
ssa-mir-723-2	-0.565016	8.34473	0.739524	0.389813	0.849521
ssa-mir-132-4	0.953867	7.1249	0.730134	0.39284	0.849521
ssa-mir-17-1	-0.571228	12.0897	0.725871	0.394225	0.849521
ssa-mir-455	0.363781	10.5374	0.715043	0.397775	0.849521
ssa-mir-724-3	0.997106	6.97457	0.715017	0.397783	0.849521
ssa-mir-203a-2	0.453501	9.54897	0.709354	0.399658	0.849521
ssa-mir-7a-5	-0.681527	7.47659	0.696054	0.404113	0.849521
ssa-mir-429	0.436065	8.70557	0.676561	0.410773	0.849521
ssa-let-7c-2	-0.589748	8.15163	0.665315	0.41469	0.849521
ssa-mir-133b-2	0.695973	7.01675	0.645433	0.42175	0.849521
ssa-mir-22a	0.446816	11.4448	0.63634	0.425039	0.849521
ssa-mir-30c-1	-0.36559	10.4286	0.632526	0.42643	0.849521
ssa-mir-724-2	0.481845	8.91577	0.62448	0.429387	0.849521
ssa-mir-130a-1	-0.582315	19.7626	0.621343	0.430549	0.849521
ssa-mir-8157	-0.550898	7.76774	0.619145	0.431365	0.849521
ssa-mir-130d-3	-0.432578	8.87884	0.613591	0.433439	0.849521
ssa-mir-499a	0.430883	8.58257	0.599284	0.438851	0.849521
ssa-mir-9a-1	0.488185	10.8789	0.593922	0.440907	0.849521
ssa-mir-19a-1	0.399598	11.9395	0.591988	0.441652	0.849521
ssa-mir-92a-1	-0.459495	11.6944	0.591864	0.441699	0.849521
ssa-mir-489-1	-0.687027	8.48163	0.590542	0.442209	0.849521
ssa-mir-24a-3	0.421	8.11338	0.590351	0.442283	0.849521
ssa-mir-122-2	0.442233	8.61997	0.581325	0.445793	0.849521
ssa-mir-375-2	0.457561	8.41205	0.580619	0.44607	0.849521
ssa-mir-725-1	-0.447474	8.76062	0.579656	0.446447	0.849521
ssa-mir-139-2	0.505051	7.82368	0.57567	0.448014	0.849521
ssa-mir-132-1	-0.427142	8.96684	0.574355	0.448534	0.849521
ssa-mir-430c	-0.446763	10.6372	0.572361	0.449322	0.849521
ssa-mir-19d	0.414672	14.2452	0.570265	0.450154	0.849521
ssa-mir-30b	-0.366028	10.5581	0.552482	0.457305	0.858614
ssa-mir-30c-2	-0.585524	7.50849	0.533002	0.465348	0.862078
ssa-mir-20a-2	-0.523139	8.71093	0.529548	0.466797	0.862078
ssa-mir-30a-1	0.373047	12.9579	0.526415	0.468118	0.862078
ssa-mir-499b-3	-0.873248	7.16614	0.525463	0.46852	0.862078
ssa-mir-27a-1	0.360426	10.3172	0.511629	0.474434	0.866889
ssa-mir-21b	0.492016	8.85563	0.507692	0.47614	0.866889
ssa-mir-194a-2	-0.823962	7.0477	0.50296	0.478202	0.866889
ssa-mir-138-3	0.436543	8.08199	0.470481	0.492766	0.879105
ssa-mir-27b-1	-0.392358	9.44433	0.467673	0.49406	0.879105
ssa-mir-205b-1	0.385742	11.0028	0.454087	0.500401	0.879105
ssa-mir-212b-1	-0.439939	8.46901	0.447581	0.503486	0.879105
ssa-mir-2184	0.355924	8.55335	0.447069	0.50373	0.879105
ssa-mir-17-2	-0.851553	6.69608	0.43259	0.510721	0.879105
ssa-mir-200a-1	0.29309	10.6545	0.431916	0.511051	0.879105
ssa-mir-210-1	0.312404	9.70388	0.430736	0.511628	0.879105
ssa-mir-130d-1	0.395608	13.9326	0.426493	0.513715	0.879105
ssa-mir-10a-1	-0.475341	12.671	0.425997	0.51396	0.879105
ssa-mir-212b-2	0.822798	7.14083	0.425329	0.51429	0.879105
ssa-mir-21a-2	0.530525	7.27414	0.423531	0.515181	0.879105
ssa-mir-204-3	-0.47071	12.7669	0.421888	0.515997	0.879105
ssa-mir-25-3	-0.4079	7.9163	0.410843	0.521542	0.884459
ssa-mir-135a	0.404242	11.5606	0.3983	0.527969	0.89125
ssa-mir-29b-4	0.403075	7.54776	0.388109	0.533295	0.894571
ssa-mir-26a-4	-0.489742	7.64172	0.385267	0.534798	0.894571
ssa-mir-194b	-0.299208	9.33047	0.379405	0.537922	0.895725
ssa-mir-126-3	-0.751306	7.08545	0.365871	0.545264	0.898091
ssa-let-7d-2	0.502947	7.91794	0.363462	0.54659	0.898091
ssa-mir-449a	-0.347871	8.07112	0.357693	0.54979	0.898091
ssa-mir-214-2	-0.442445	7.34728	0.352656	0.552613	0.898091
ssa-mir-26d	0.382209	7.51516	0.34808	0.555202	0.898091
ssa-mir-10b-1	-0.394492	11.3022	0.347852	0.555332	0.898091
ssa-mir-26a-5	-0.287243	8.99776	0.34593	0.556426	0.898091
ssa-mir-199a-1	-0.293906	13.3586	0.331772	0.564618	0.907333
ssa-mir-7a-2	-0.41217	7.97255	0.324435	0.568955	0.908478
ssa-mir-219a-1	-0.393608	9.72347	0.322235	0.570267	0.908478
ssa-mir-106a-1	0.278715	9.82425	0.317396	0.573177	0.909177
ssa-mir-221	-0.296589	9.45818	0.307276	0.579356	0.910363
ssa-mir-730a-2	-0.427069	7.5812	0.302827	0.582116	0.910363
ssa-mir-2188	-0.293936	12.0093	0.297835	0.585243	0.910363
ssa-mir-731	-0.285016	8.78812	0.297728	0.58531	0.910363
ssa-mir-460-2	-0.525148	6.98373	0.28856	0.591145	0.910363
ssa-mir-27b-2	0.520921	7.21579	0.286523	0.592457	0.910363
ssa-let-7b-2	0.381138	7.98124	0.285047	0.593412	0.910363
ssa-mir-107	0.251951	9.09368	0.28458	0.593715	0.910363
ssa-mir-133a-2	0.495969	7.07382	0.275252	0.59983	0.91317
ssa-mir-192a-1	0.302701	10.9633	0.27423	0.600509	0.91317
ssa-mir-153a-1	-0.204804	9.37583	0.269502	0.603666	0.914194
ssa-mir-129-3	-0.352816	7.67187	0.257334	0.611957	0.922952
ssa-mir-16b	-0.320022	8.56677	0.24622	0.619749	0.929633
ssa-mir-338a-1	-0.271242	10.3998	0.24385	0.621439	0.929633
ssa-mir-15c-1	0.234242	10.1676	0.239235	0.624759	0.930426
ssa-mir-146a-3	0.337291	7.75135	0.236115	0.627026	0.930426
ssa-mir-19c-4	0.570689	6.80168	0.224989	0.635265	0.932029
ssa-mir-128-1	0.309549	11.3618	0.224324	0.635765	0.932029
ssa-mir-216a	-0.220618	8.96841	0.222959	0.636794	0.932029
ssa-mir-2187	0.39308	8.54201	0.208824	0.647691	0.932029
ssa-let-7a-2	-0.437451	9.91572	0.208192	0.648188	0.932029
ssa-mir-454	0.186725	9.22366	0.200068	0.654666	0.932029
ssa-let-7a-3	0.277163	8.70613	0.199947	0.654763	0.932029
ssa-mir-23b	0.230522	10.45	0.197754	0.65654	0.932029
ssa-mir-499b-1	-0.342155	8.18361	0.197313	0.656899	0.932029
ssa-mir-205b-4	0.299944	8.03693	0.18788	0.664687	0.932029
ssa-mir-26a-6	-0.219146	8.73567	0.186389	0.665939	0.932029
ssa-mir-181c	-0.212283	10.3772	0.185315	0.666845	0.932029
ssa-mir-1788	0.231082	8.7554	0.182295	0.669408	0.932029
ssa-mir-200a-2	0.229177	8.89172	0.17655	0.674355	0.932029
ssa-mir-301c	0.29327	8.96599	0.175282	0.675459	0.932029
ssa-mir-181b	-0.210677	12.1823	0.174861	0.675827	0.932029
ssa-mir-190a	0.224462	8.63119	0.171435	0.678839	0.932029
ssa-mir-205b-3	-0.258003	7.97661	0.160673	0.688538	0.932029
ssa-mir-19c-2	-0.426618	6.90985	0.156711	0.692203	0.932029
ssa-mir-727-2	0.422989	6.97611	0.156149	0.692727	0.932029
ssa-mir-196b-2	0.364658	7.07536	0.15607	0.692801	0.932029
ssa-mir-23a-1	0.197377	11.8235	0.155997	0.692869	0.932029
ssa-mir-30d-2	-0.41149	7.01269	0.149986	0.698548	0.932029
ssa-mir-204-4	0.28657	7.36594	0.149342	0.699165	0.932029
ssa-mir-15b	0.229108	10.6463	0.14614	0.702252	0.932029
ssa-let-7a-1	-0.213581	11.321	0.145596	0.70278	0.932029
ssa-mir-27a-2	-0.24241	8.50848	0.145287	0.703081	0.932029
ssa-mir-135c-1	-0.198303	9.35809	0.136798	0.711485	0.932029
ssa-mir-212a-1	0.22719	8.30816	0.135087	0.713215	0.932029
ssa-mir-106b	0.219882	9.35634	0.134356	0.713958	0.932029
ssa-mir-200b-1	0.215864	11.1893	0.132289	0.71607	0.932029
ssa-mir-456-2	-0.389364	6.85467	0.128841	0.719637	0.932029
ssa-mir-15e	-0.291184	7.96091	0.12688	0.721689	0.932029
ssa-mir-30d-1	-0.192724	8.5651	0.125761	0.722869	0.932029
ssa-mir-155-2	-0.359072	7.03964	0.125616	0.723021	0.932029
ssa-mir-23a-3	0.177078	9.72675	0.124716	0.723975	0.932029
ssa-mir-10d-2	-0.315627	7.15608	0.122446	0.726397	0.932029
ssa-mir-196a-1	-0.157788	9.33882	0.122405	0.72644	0.932029
ssa-mir-181a-4	-0.19105	8.42884	0.121994	0.726881	0.932029
ssa-mir-146d-2	0.314156	7.49979	0.110319	0.739781	0.936546
ssa-mir-8156	-0.203626	8.02609	0.109475	0.740743	0.936546
ssa-mir-146a-1	0.177381	10.7494	0.108344	0.742038	0.936546
ssa-mir-135b-1	-0.155565	10.3432	0.102714	0.748597	0.936546
ssa-mir-222a-2	0.261261	7.22182	0.100492	0.75124	0.936546
ssa-mir-301a-1	-0.176499	13.7118	0.098333	0.753839	0.936546
ssa-let-7c-1	-0.184749	9.76716	0.0981808	0.754024	0.936546
ssa-let-7j	-0.196085	8.3555	0.0959761	0.756713	0.936546
ssa-mir-142a-1	-0.14179	8.95754	0.0931144	0.760255	0.936546
ssa-mir-736	0.224538	8.37278	0.0925649	0.760941	0.936546
ssa-mir-130a-2	-0.187316	13.5876	0.0904759	0.763573	0.936546
ssa-mir-7552b	-0.18276	8.16096	0.088523	0.766063	0.936546
ssa-mir-125b-2	0.188399	8.4781	0.0878405	0.766941	0.936546
ssa-mir-551	0.126152	9.41461	0.0871883	0.767783	0.936546
ssa-mir-9a-5	0.365112	7.73384	0.086574	0.768579	0.936546
ssa-mir-219b-1	-0.179059	7.57343	0.079326	0.778213	0.942789
ssa-mir-194a-1	0.167739	11.0244	0.0784922	0.779351	0.942789
ssa-mir-724-4	-0.356973	6.76559	0.0745455	0.78483	0.942789
ssa-mir-8162	0.146029	7.87085	0.0710927	0.789752	0.942789
ssa-mir-338a-2	0.243576	7.3101	0.070849	0.790105	0.942789
ssa-mir-183-1	-0.125843	9.43235	0.0700311	0.791292	0.942789
ssa-mir-27c-1	0.139638	8.51468	0.0675442	0.794947	0.942789
ssa-mir-462a	-0.155579	9.23023	0.0652633	0.798363	0.942789
ssa-let-7i-2	-0.126136	8.77909	0.0634208	0.801169	0.942789
ssa-mir-20a-1	0.187927	11.0516	0.0631538	0.801579	0.942789
ssa-mir-18a	0.130427	9.99344	0.0629563	0.801883	0.942789
ssa-mir-210-2	0.356435	6.83833	0.0610019	0.804919	0.943345
ssa-mir-33a-2	0.129673	7.89397	0.0591232	0.807887	0.943817
ssa-mir-8161	0.102563	8.99952	0.0542975	0.815747	0.948501
ssa-mir-9a-2	-0.113176	9.65449	0.0535178	0.817051	0.948501
ssa-mir-205a-1	-0.138204	11.4818	0.0511106	0.821142	0.948872
ssa-mir-301d	0.132579	9.39191	0.0494056	0.824101	0.948872
ssa-mir-152	0.143328	10.5491	0.0465707	0.829142	0.948872
ssa-mir-92b	-0.0964344	9.27654	0.0458928	0.830371	0.948872
ssa-mir-458	-0.102986	9.03558	0.0451168	0.831789	0.948872
ssa-mir-430b	0.0875185	9.38013	0.0428653	0.835979	0.948872
ssa-mir-218-2	0.153441	7.2712	0.0411426	0.839263	0.948872
ssa-mir-204-1	-0.104743	11.7304	0.040773	0.839977	0.948872
ssa-mir-203b	0.142673	11.4703	0.0386462	0.844151	0.948872
ssa-mir-301b	-0.112451	10.5757	0.0376136	0.846221	0.948872
ssa-mir-199a-2	0.0965403	9.92938	0.036622	0.848237	0.948872
ssa-mir-216b	-0.116884	8.6459	0.0360159	0.849483	0.948872
ssa-mir-22b-1	0.104554	8.68278	0.0341465	0.853396	0.948872
ssa-mir-212a-2	-0.19407	7.1321	0.034112	0.853469	0.948872
ssa-mir-9a-3	0.151604	8.31564	0.0270857	0.869277	0.952915
ssa-mir-489-2	0.213389	6.81949	0.0265228	0.87063	0.952915
ssa-mir-19c-1	0.0853359	13.8841	0.0260075	0.871882	0.952915
ssa-mir-129-2	-0.102554	8.06236	0.0259985	0.871904	0.952915
ssa-mir-138-2	0.147591	7.43594	0.0232493	0.878811	0.952915
ssa-mir-7a-4	0.126121	7.93818	0.0231809	0.878988	0.952915
ssa-mir-144	-0.0640217	9.72289	0.0227445	0.880123	0.952915
ssa-mir-10a-2	0.130206	7.27996	0.0225391	0.880662	0.952915
ssa-mir-142a-2	-0.116114	7.50965	0.0224875	0.880797	0.952915
ssa-mir-101b-1	-0.0593347	9.15304	0.0180154	0.893227	0.952915
ssa-mir-17-3	-0.0904096	8.02839	0.0180046	0.893259	0.952915
ssa-mir-126-2	0.129154	7.22722	0.0163257	0.898329	0.952915
ssa-mir-126-4	-0.112702	7.35447	0.0160751	0.899108	0.952915
ssa-mir-15c-2	-0.066774	8.30136	0.0157123	0.900247	0.952915
ssa-mir-129-1	0.0805388	10.7453	0.0155232	0.900847	0.952915
ssa-mir-140	-0.0661005	12.3644	0.015397	0.901248	0.952915
ssa-mir-8159	-0.0659333	8.7417	0.0148291	0.903077	0.952915
ssa-mir-375-3	-0.131412	7.4137	0.0146336	0.903715	0.952915
ssa-mir-214-3	0.117362	6.89119	0.01272	0.910202	0.957013
ssa-mir-181a-2	-0.0591485	9.25188	0.00995426	0.920526	0.96511
ssa-mir-18b	0.0610497	9.24403	0.00835882	0.927154	0.969297
ssa-mir-100a-1	-0.0481382	12.3746	0.00750751	0.930953	0.970071
ssa-mir-30e-1	0.0444379	10.125	0.00703286	0.933166	0.970071
ssa-mir-205b-2	-0.039584	8.31179	0.00525017	0.942237	0.976742
ssa-mir-19a-2	0.0615378	7.08346	0.00407594	0.949095	0.97901
ssa-mir-128-3	0.0457372	7.63267	0.00388705	0.950287	0.97901
ssa-mir-135b-3	0.0474373	7.44796	0.00328468	0.954297	0.97901
ssa-mir-23a-4	-0.0257618	8.74422	0.00287088	0.957269	0.97901
ssa-mir-7132b	0.0402545	8.99615	0.00271046	0.958479	0.97901
ssa-mir-1338	-0.0213998	9.15494	0.00246686	0.960387	0.97901
ssa-mir-219b-2	-0.0293168	7.45127	0.00163144	0.967781	0.982937
ssa-mir-9a-6	-0.018301	8.68133	0.00145406	0.969582	0.982937
ssa-mir-153b	0.0179316	9.00406	0.000900728	0.976057	0.986783
ssa-mir-203a-1	-0.010282	15.2333	0.00038759	0.984293	0.992383
ssa-mir-183-2	0.00778785	7.78611	0.000170477	0.989583	0.993315
ssa-mir-1-1	0.00550232	12.5425	0.000138327	0.990616	0.993315
ssa-mir-146a-2	0.00448802	7.04616	1.02928e-07	0.999744	0.999744

## Sheet: Poor14vs0dpo
miRNA	logFC	logCPM	LR	PValue	FDR
ssa-mir-30e-3	2.53175	9.17239	20.4632	6.07889e-06	0.00223703
ssa-mir-7a-1	-4.10612	11.1146	19.0648	1.26354e-05	0.00232492
ssa-mir-338a-3	2.71585	9.95443	17.9468	2.27161e-05	0.00278651
ssa-mir-192b	2.4636	9.41353	14.2209	0.000162555	0.0149551
ssa-mir-132-2	2.43174	9.18127	12.0157	0.000527545	0.0361038
ssa-mir-139-1	-2.12244	9.36978	11.8115	0.00058865	0.0361038
ssa-let-7a-1	-1.89962	11.321	11.3211	0.000766313	0.0402861
ssa-mir-27a-1	-1.56442	10.3172	10.8324	0.000997396	0.0458802
ssa-let-7g-1	-1.83233	9.77369	10.3496	0.00129504	0.0529528
ssa-mir-101b-2	3.13641	7.46083	9.65545	0.00188791	0.0602019
ssa-mir-128-1	-2.03631	11.3618	9.59111	0.00195521	0.0602019
ssa-mir-138-1	-1.56967	10.412	9.44094	0.00212195	0.0602019
ssa-mir-18b	-1.91532	9.24403	9.43684	0.0021267	0.0602019
ssa-mir-27b-1	-1.54732	9.44433	8.58571	0.00338812	0.0890591
ssa-mir-219a-1	-1.87505	9.72347	7.97432	0.00474457	0.1164
ssa-mir-1788	1.32815	8.7554	7.3979	0.00653001	0.15019
ssa-mir-301c	1.8325	8.96599	7.21458	0.00723137	0.154861
ssa-mir-20b	1.59783	9.11101	7.10474	0.00768805	0.154861
ssa-let-7c-1	1.42388	9.76716	6.95685	0.00834991	0.154861
ssa-mir-125a-1	-1.38263	12.737	6.85719	0.00882854	0.154861
ssa-mir-20a-1	-1.96446	11.0516	6.82453	0.0089914	0.154861
ssa-mir-181a-2	-1.43948	9.25188	6.66264	0.00984549	0.154861
ssa-mir-125b-2	1.72235	8.4781	6.62607	0.0100496	0.154861
ssa-mir-138-4	1.55587	8.36591	6.61724	0.0100996	0.154861
ssa-mir-125b-1	-1.39892	10.875	6.31831	0.0119498	0.175358
ssa-mir-24a-4	-1.64986	8.01525	6.25427	0.0123895	0.175358
ssa-let-7a-2	2.42274	9.91572	6.14914	0.0131476	0.175941
ssa-mir-731	1.21707	8.78812	6.11726	0.0133868	0.175941
ssa-mir-100a-2	-1.87112	11.5427	5.98933	0.0143927	0.182638
ssa-mir-130a-1	-1.85013	19.7626	5.92523	0.0149256	0.183088
ssa-mir-219c-1	1.24844	9.07169	5.65257	0.0174298	0.206908
ssa-mir-101a-2	-2.64449	6.78578	5.58906	0.018073	0.207839
ssa-mir-129-1	1.47927	10.7453	5.47513	0.0192889	0.215101
ssa-mir-730a-2	1.51204	7.5812	5.3064	0.0212473	0.22997
ssa-let-7d-2	1.7637	7.91794	5.15634	0.0231616	0.243528
ssa-mir-15e	-1.61274	7.96091	5.10085	0.0239141	0.244455
ssa-mir-137-1	0.949349	8.95163	4.81709	0.0281789	0.264266
ssa-let-7e-1	-1.50272	10.0824	4.81378	0.028233	0.264266
ssa-mir-30e-1	-1.00354	10.125	4.79179	0.0285957	0.264266
ssa-mir-724-4	-2.33235	6.76559	4.78404	0.0287246	0.264266
ssa-mir-183-1	-0.864704	9.43235	4.70246	0.0301195	0.27034
ssa-mir-26a-4	-1.17945	7.64172	4.51701	0.0335594	0.29261
ssa-mir-152	-1.37141	10.5491	4.48513	0.0341909	0.29261
ssa-mir-29b-1	-1.78676	10.4658	4.44091	0.0350874	0.293459
ssa-mir-182	-0.795366	9.74181	4.21935	0.0399655	0.326829
ssa-mir-146d-2	1.60952	7.49979	3.97598	0.0461537	0.365406
ssa-mir-93a-2	1.15002	8.17943	3.95729	0.0466687	0.365406
ssa-mir-212b-1	1.35999	8.46901	3.91162	0.0479533	0.367642
ssa-mir-19a-2	1.93374	7.08346	3.8544	0.0496155	0.372623
ssa-mir-489-1	-1.54516	8.48163	3.81014	0.0509433	0.374943
ssa-mir-219c-2	1.47209	7.34519	3.72423	0.0536284	0.386966
ssa-mir-101a-1	-0.817764	9.54011	3.61169	0.0573749	0.400114
ssa-mir-126-1	-1.06054	11.7524	3.58248	0.0583921	0.400114
ssa-mir-24a-3	1.10627	8.11338	3.56071	0.0591623	0.400114
ssa-mir-122-1	-1.19523	10.5811	3.54293	0.0597997	0.400114
ssa-mir-454	0.699373	9.22366	3.47041	0.0624758	0.402639
ssa-mir-135b-2	-1.20626	7.93607	3.47032	0.0624792	0.402639
ssa-mir-722-1	0.912217	8.93937	3.44296	0.0635219	0.402639
ssa-mir-181a-4	0.891249	8.42884	3.41635	0.0645535	0.402639
ssa-mir-499b-3	-1.73486	7.16614	3.3504	0.0671886	0.404986
ssa-mir-132-4	-1.88654	7.1249	3.31545	0.0686313	0.404986
ssa-mir-221	-0.839247	9.45818	3.30019	0.0692718	0.404986
ssa-mir-26a-5	-0.797031	8.99776	3.29877	0.0693319	0.404986
ssa-mir-551	0.684162	9.41461	3.21011	0.0731844	0.413096
ssa-mir-338a-1	-0.945097	10.3998	3.20017	0.0736307	0.413096
ssa-mir-153a-2	1.78345	7.04733	3.19005	0.0740879	0.413096
ssa-mir-99-2	-0.980891	7.69496	3.10008	0.0782885	0.430002
ssa-mir-499b-1	1.03129	8.18361	3.0244	0.0820208	0.443877
ssa-mir-9a-4	1.33196	7.79246	2.9627	0.0852053	0.450304
ssa-mir-10d-1	0.86075	8.61593	2.95418	0.0856556	0.450304
ssa-mir-17-2	1.79549	6.69608	2.92587	0.08717	0.451811
ssa-mir-200b-2	-1.13673	7.6067	2.89383	0.0889192	0.454476
ssa-mir-7a-2	0.948681	7.97255	2.83105	0.0924579	0.461567
ssa-mir-7552a-1	0.870901	8.90553	2.82486	0.0928152	0.461567
ssa-let-7h	-0.916015	10.2292	2.73641	0.0980851	0.477414
ssa-mir-128-4	0.961095	8.18058	2.7281	0.0985964	0.477414
ssa-mir-23a-3	-0.741347	9.72675	2.69343	0.100762	0.481566
ssa-mir-192a-2	1.12656	7.35385	2.65727	0.103077	0.482225
ssa-mir-126-3	1.80584	7.08545	2.65044	0.103521	0.482225
ssa-mir-133a-3	0.949425	8.17379	2.57218	0.108758	0.500286
ssa-mir-96-2	1.58419	7.31725	2.51331	0.112889	0.512877
ssa-mir-103	-0.96561	11.6366	2.46447	0.116447	0.52259
ssa-mir-218-2	1.0324	7.2712	2.44049	0.11824	0.524243
ssa-mir-125a-2	0.845039	9.0579	2.42045	0.11976	0.524665
ssa-mir-725-1	0.877523	8.76062	2.24392	0.134141	0.580751
ssa-mir-10b-3	-1.18406	7.43235	2.21238	0.136908	0.585837
ssa-mir-126-4	1.34488	7.35447	2.18	0.139814	0.591399
ssa-mir-16c	0.70765	9.30344	2.15128	0.142451	0.595705
ssa-mir-214-1	0.644241	12.9885	2.13257	0.144199	0.596237
ssa-mir-26a-6	-0.661809	8.73567	2.05504	0.151703	0.61897
ssa-mir-196a-1	0.588646	9.33882	2.04148	0.153061	0.61897
ssa-mir-734	0.806293	9.09146	2.0096	0.156307	0.625227
ssa-mir-9a-1	-0.864901	10.8789	1.98309	0.159066	0.625312
ssa-mir-125b-3	0.771639	8.62682	1.95361	0.162198	0.625312
ssa-mir-25-2	0.874157	10.3054	1.95141	0.162434	0.625312
ssa-mir-183-2	-0.901866	7.78611	1.93097	0.164652	0.625312
ssa-mir-21a-1	-0.616005	10.943	1.9294	0.164824	0.625312
ssa-mir-27b-2	-1.18832	7.21579	1.86882	0.171611	0.63803
ssa-mir-30a-1	-0.695906	12.9579	1.83485	0.175556	0.63803
ssa-mir-20a-2	-0.97255	8.71093	1.82188	0.17709	0.63803
ssa-mir-142b	-0.904611	8.14928	1.81522	0.177884	0.63803
ssa-mir-133a-2	1.18956	7.07382	1.80844	0.178696	0.63803
ssa-mir-499a	-0.745918	8.58257	1.79757	0.180006	0.63803
ssa-mir-181a-3	0.669832	8.52487	1.79504	0.180313	0.63803
ssa-mir-200a-1	0.573584	10.6545	1.7771	0.182506	0.63964
ssa-mir-26a-2	0.797781	7.39359	1.72732	0.188753	0.644438
ssa-mir-218-1	-0.797234	11.8393	1.72132	0.189523	0.644438
ssa-mir-21b	-0.905132	8.85563	1.71272	0.190633	0.644438
ssa-mir-24b	0.688297	8.2713	1.71081	0.19088	0.644438
ssa-mir-9a-2	-0.575078	9.65449	1.66596	0.196801	0.656253
ssa-mir-724-1	-0.676512	10.5154	1.63481	0.201039	0.656253
ssa-mir-183-3	1.19795	7.14867	1.63018	0.201678	0.656253
ssa-mir-205b-2	0.630921	8.31179	1.62399	0.202537	0.656253
ssa-mir-128-3	0.94577	7.63267	1.61621	0.203622	0.656253
ssa-let-7b-1	-0.582082	9.65325	1.59035	0.207277	0.656253
ssa-mir-199a-3	-1.02408	7.5523	1.57291	0.209785	0.656253
ssa-mir-122-2	-0.636898	8.61997	1.56159	0.211432	0.656253
ssa-mir-460-2	1.25106	6.98373	1.55691	0.212118	0.656253
ssa-mir-7132b	0.978941	8.99615	1.53808	0.214904	0.656253
ssa-mir-26a-3	0.983848	8.50414	1.53559	0.215276	0.656253
ssa-mir-26a-1	-0.653689	11.6829	1.53222	0.215779	0.656253
ssa-mir-204-4	-0.84307	7.36594	1.48483	0.223021	0.672303
ssa-mir-15a	0.537783	9.77492	1.47404	0.22471	0.672303
ssa-mir-205a-2	1.11539	7.39845	1.43252	0.231353	0.686596
ssa-let-7a-4	-0.610869	10.7709	1.4098	0.23509	0.692104
ssa-mir-459	0.779111	9.00557	1.38172	0.239809	0.700277
ssa-mir-375-3	-0.983269	7.4137	1.37	0.241812	0.700277
ssa-mir-210-2	-1.22284	6.83833	1.3508	0.245139	0.700277
ssa-mir-196b-2	-1.02306	7.07536	1.34886	0.245477	0.700277
ssa-mir-194a-1	-0.671799	11.0244	1.28939	0.256161	0.725132
ssa-mir-219b-2	0.837132	7.45127	1.26493	0.260721	0.730234
ssa-mir-460-1	0.565879	9.81407	1.25852	0.261932	0.730234
ssa-mir-22b-1	0.557406	8.68278	1.17377	0.278629	0.750411
ssa-mir-153a-1	0.383955	9.37583	1.17225	0.27894	0.750411
ssa-mir-138-3	0.627152	8.08199	1.15371	0.282774	0.750411
ssa-mir-7a-5	-0.818244	7.47659	1.1434	0.284935	0.750411
ssa-mir-135a	-0.671923	11.5606	1.13744	0.286193	0.750411
ssa-mir-29c	-0.735532	7.97797	1.12592	0.288647	0.750411
ssa-mir-458	0.456265	9.03558	1.11709	0.290546	0.750411
ssa-mir-10b-1	0.684536	11.3022	1.10667	0.292806	0.750411
ssa-mir-129-3	0.659373	7.67187	1.10662	0.292819	0.750411
ssa-mir-16b	-0.59467	8.56677	1.09961	0.294351	0.750411
ssa-mir-135b-1	-0.477539	10.3432	1.09397	0.295594	0.750411
ssa-mir-210-1	-0.466671	9.70388	1.09245	0.295929	0.750411
ssa-mir-8159	0.541412	8.7417	1.07613	0.299565	0.750411
ssa-mir-106a-1	0.487173	9.82425	1.05793	0.303688	0.750411
ssa-mir-17-1	0.682688	12.0897	1.05134	0.3052	0.750411
ssa-mir-23a-2	0.873107	7.50664	1.0506	0.305369	0.750411
ssa-mir-92a-3	0.639894	8.3718	1.01937	0.312669	0.750411
ssa-mir-8162	0.574654	7.87085	1.01449	0.31383	0.750411
ssa-mir-222b	-0.616923	12.622	1.0066	0.315718	0.750411
ssa-mir-146a-3	0.633305	7.75135	1.00434	0.316262	0.750411
ssa-mir-723-2	-0.687934	8.34473	0.998427	0.317691	0.750411
ssa-mir-130b-2	0.450291	9.64316	0.995919	0.3183	0.750411
ssa-mir-23a-1	-0.487001	11.8235	0.985088	0.320946	0.750411
ssa-mir-130b-1	-0.588801	11.9719	0.983669	0.321295	0.750411
ssa-mir-196b-1	-0.494433	9.26607	0.982719	0.321529	0.750411
ssa-mir-132-3	-0.484562	7.70163	0.980047	0.322187	0.750411
ssa-mir-724-2	-0.549719	8.91577	0.960729	0.327003	0.756678
ssa-let-7i-1	0.401766	9.34254	0.952867	0.328991	0.756678
ssa-mir-135c-2	-0.892593	7.11065	0.926839	0.335686	0.767282
ssa-mir-150	-0.468473	9.98226	0.903794	0.341766	0.770074
ssa-mir-216a	0.425197	8.96841	0.901714	0.342323	0.770074
ssa-mir-133a-1	0.463651	11.2329	0.886398	0.346455	0.770074
ssa-mir-33a-2	0.516239	7.89397	0.88002	0.348196	0.770074
ssa-mir-430b	0.388123	9.38013	0.872255	0.350332	0.770074
ssa-mir-135b-3	-0.902879	7.44796	0.867835	0.351555	0.770074
ssa-mir-455	-0.387409	10.5374	0.860939	0.353476	0.770074
ssa-mir-92a-2	1.01211	6.72686	0.859186	0.353967	0.770074
ssa-mir-7552a-2	-0.743666	7.42482	0.851544	0.356116	0.770074
ssa-mir-194a-2	-0.839743	7.0477	0.836165	0.360496	0.770074
ssa-mir-7132a	0.428284	8.89724	0.830554	0.362112	0.770074
ssa-mir-9a-5	1.04063	7.73384	0.830426	0.36215	0.770074
ssa-let-7e-2	0.877136	6.78109	0.820773	0.364954	0.770074
ssa-mir-216b	-0.491122	8.6459	0.816506	0.366204	0.770074
ssa-mir-7a-6	-0.781929	7.14849	0.781094	0.376807	0.777677
ssa-mir-181a-1	-0.407956	12.7712	0.775077	0.378651	0.777677
ssa-mir-25-3	-0.534556	7.9163	0.773714	0.379071	0.777677
ssa-mir-449b	-0.502443	8.89281	0.76328	0.382304	0.777677
ssa-mir-8160	0.66761	14.751	0.752165	0.385792	0.777677
ssa-mir-9a-8	-0.767988	7.39644	0.751073	0.386137	0.777677
ssa-mir-146a-1	-0.462356	10.7494	0.747413	0.387296	0.777677
ssa-mir-212a-2	0.763715	7.1321	0.737072	0.3906	0.777677
ssa-mir-203b	0.611296	11.4703	0.736437	0.390805	0.777677
ssa-mir-30a-4	-1.21391	7.03533	0.734313	0.391489	0.777677
ssa-mir-449a	-0.396215	8.07112	0.729439	0.393065	0.777677
ssa-mir-499b-2	-0.692791	6.99857	0.688961	0.406518	0.794409
ssa-mir-7552b	0.470865	8.16096	0.688215	0.406772	0.794409
ssa-mir-19a-3	0.469509	7.86614	0.682335	0.408784	0.794409
ssa-let-7i-2	0.399234	8.77909	0.673962	0.411674	0.794409
ssa-mir-29a	0.258498	9.52207	0.672114	0.412316	0.794409
ssa-let-7c-2	0.554274	8.15163	0.64732	0.421073	0.80355
ssa-mir-8157	0.447365	7.76774	0.646332	0.421427	0.80355
ssa-mir-730a-1	-0.416336	8.5923	0.631571	0.42678	0.806823
ssa-mir-138-2	0.754966	7.43594	0.628659	0.427848	0.806823
ssa-mir-190a	-0.401856	8.63119	0.623578	0.429721	0.806823
ssa-mir-30a-3	0.440347	9.67123	0.611849	0.434092	0.810893
ssa-mir-23b	-0.372729	10.45	0.594133	0.440825	0.814453
ssa-mir-16a-1	-0.447966	11.4023	0.588834	0.44287	0.814453
ssa-mir-365-2	0.438378	8.30936	0.587899	0.443233	0.814453
ssa-mir-722-2	-0.528863	7.63005	0.582234	0.445438	0.814453
ssa-mir-727-2	0.622861	6.97611	0.575307	0.448158	0.814453
ssa-mir-204-1	-0.384616	11.7304	0.572476	0.449277	0.814453
ssa-mir-30c-2	-0.47246	7.50849	0.552421	0.45733	0.824988
ssa-mir-29b-2	0.66173	7.11433	0.545577	0.46013	0.82599
ssa-mir-133b-2	0.625936	7.01675	0.538187	0.463185	0.827437
ssa-mir-29b-3	0.475911	7.98668	0.532466	0.465572	0.827684
ssa-let-7d-1	-0.321314	9.01556	0.522589	0.469739	0.831077
ssa-mir-146b	-0.68971	7.34517	0.509602	0.475311	0.833525
ssa-mir-456-1	-0.439202	10.2703	0.508813	0.475653	0.833525
ssa-mir-137-2	-0.669352	7.17421	0.489594	0.484108	0.844322
ssa-mir-338a-2	0.514096	7.3101	0.476256	0.490123	0.845521
ssa-mir-130d-2	0.64255	7.0901	0.462188	0.496603	0.845521
ssa-mir-129-2	0.404935	8.06236	0.461787	0.49679	0.845521
ssa-let-7a-5	0.479869	7.95847	0.460331	0.497469	0.845521
ssa-mir-462b	0.373865	7.91627	0.459681	0.497773	0.845521
ssa-mir-16a-2	0.374276	7.71256	0.457954	0.498582	0.845521
ssa-mir-204-3	-0.48173	12.7669	0.443537	0.50542	0.849793
ssa-mir-7a-3	0.297002	8.10101	0.438897	0.507655	0.849793
ssa-mir-24a-2	-0.662439	7.04877	0.438126	0.508028	0.849793
ssa-mir-19c-1	0.343867	13.8841	0.42389	0.515003	0.851736
ssa-mir-219b-1	-0.393739	7.57343	0.418978	0.517447	0.851736
ssa-let-7f	0.275496	9.38185	0.416242	0.518818	0.851736
ssa-mir-2187	0.511293	8.54201	0.409714	0.522115	0.851736
ssa-mir-196a-4	0.712774	6.83537	0.404594	0.524726	0.851736
ssa-mir-375-2	0.366925	8.41205	0.401099	0.526522	0.851736
ssa-mir-430a	0.292482	9.13887	0.398881	0.527668	0.851736
ssa-mir-99-1	-0.448612	12.6344	0.398807	0.527706	0.851736
ssa-mir-212b-2	-0.628538	7.14083	0.393372	0.530532	0.852558
ssa-mir-96-1	0.286644	8.82012	0.386517	0.534136	0.854617
ssa-mir-22a	-0.339818	11.4448	0.376416	0.539528	0.858091
ssa-mir-15d	-0.309382	10.2265	0.368083	0.544051	0.858091
ssa-mir-29b-4	0.37805	7.54776	0.35484	0.551386	0.858091
ssa-mir-139-2	-0.395092	7.82368	0.354297	0.551691	0.858091
ssa-mir-15b	0.34922	10.6463	0.352308	0.55281	0.858091
ssa-mir-106a-2	-0.429783	7.55872	0.351518	0.553255	0.858091
ssa-mir-10a-2	-0.475568	7.27996	0.351011	0.553542	0.858091
ssa-mir-9a-7	0.650839	6.80141	0.346695	0.55599	0.858091
ssa-mir-148a	-0.293247	11.6841	0.344413	0.557293	0.858091
ssa-mir-1-2	0.463115	7.47136	0.33508	0.562683	0.862781
ssa-let-7a-3	0.302647	8.70613	0.326984	0.56744	0.866465
ssa-mir-724-3	0.606745	6.97457	0.320599	0.571248	0.868674
ssa-mir-92a-1	-0.32685	11.6944	0.308098	0.57885	0.872233
ssa-mir-205b-1	-0.308284	11.0028	0.305563	0.580416	0.872233
ssa-mir-456-2	0.52895	6.85467	0.305107	0.580698	0.872233
ssa-mir-199a-1	0.276617	13.3586	0.298406	0.584883	0.872494
ssa-let-7b-2	0.374609	7.98124	0.297246	0.585614	0.872494
ssa-mir-30b	-0.248024	10.5581	0.282462	0.595092	0.882699
ssa-mir-19c-4	0.554549	6.80168	0.277569	0.598299	0.882699
ssa-mir-92b	0.19123	9.27654	0.269105	0.603933	0.882699
ssa-mir-25-1	-0.251444	10.6256	0.266052	0.605993	0.882699
ssa-mir-729	0.235653	8.51871	0.265779	0.606178	0.882699
ssa-mir-196a-2	0.284643	7.81294	0.258725	0.610998	0.882699
ssa-mir-33b	-0.271721	7.73278	0.258309	0.611284	0.882699
ssa-mir-24a-1	0.260818	9.8588	0.257775	0.611653	0.882699
ssa-mir-155-2	-0.488613	7.03964	0.236822	0.626511	0.900609
ssa-mir-8164	0.247925	8.99785	0.232092	0.629977	0.902068
ssa-mir-9a-3	-0.381511	8.31564	0.224229	0.635836	0.906929
ssa-mir-192a-1	-0.258823	10.9633	0.213458	0.64407	0.914461
ssa-mir-148b	0.266873	10.6273	0.209393	0.647243	0.914461
ssa-mir-1-4	0.225867	9.5199	0.204939	0.650763	0.914461
ssa-mir-8163	0.283866	8.86257	0.200188	0.65457	0.914461
ssa-mir-8161	-0.190989	8.99952	0.199299	0.655287	0.914461
ssa-mir-20a-3	0.470803	11.2064	0.19834	0.656064	0.914461
ssa-mir-7a-4	0.323156	7.93818	0.192665	0.660708	0.914461
ssa-mir-19c-3	0.222439	7.7934	0.192316	0.660996	0.914461
ssa-mir-727-1	-0.202412	8.7597	0.188861	0.663866	0.914623
ssa-mir-1-3	0.292095	8.69009	0.186216	0.666084	0.914623
ssa-mir-142a-1	0.189508	8.95754	0.176333	0.674544	0.920191
ssa-mir-107	-0.178735	9.09368	0.175648	0.67514	0.920191
ssa-mir-101b-1	-0.160742	9.15304	0.16989	0.680209	0.920403
ssa-mir-9b	0.373287	7.06526	0.169791	0.680298	0.920403
ssa-mir-19a-1	-0.206712	11.9395	0.162626	0.686751	0.923461
ssa-mir-429	-0.172804	8.70557	0.160113	0.689053	0.923461
ssa-mir-100a-1	-0.217969	12.3746	0.158511	0.690531	0.923461
ssa-mir-106b	-0.227118	9.35634	0.155792	0.693061	0.923461
ssa-mir-338a-4	-0.284462	7.66241	0.152537	0.696122	0.923461
ssa-mir-27a-2	0.22139	8.50848	0.149776	0.69875	0.923461
ssa-mir-736	0.273521	8.37278	0.148343	0.700124	0.923461
ssa-mir-193	0.160982	8.83908	0.144461	0.703885	0.925106
ssa-mir-301b	0.209695	10.5757	0.140818	0.707469	0.926507
ssa-mir-10d-2	0.322094	7.15608	0.129799	0.718641	0.937801
ssa-mir-1338	-0.139501	9.15494	0.11793	0.73129	0.948963
ssa-mir-205b-4	0.2263	8.03693	0.116963	0.732352	0.948963
ssa-mir-132-1	0.190018	8.96684	0.114264	0.735341	0.949493
ssa-mir-205a-1	0.200367	11.4818	0.110509	0.739566	0.951609
ssa-mir-10b-4	0.232772	7.68684	0.102949	0.748319	0.958798
ssa-mir-30a-2	0.220649	8.21585	0.10062	0.751087	0.958798
ssa-mir-196a-3	-0.147125	7.97383	0.0990533	0.752969	0.958798
ssa-mir-199a-2	0.14369	9.92938	0.0944923	0.758542	0.962564
ssa-mir-30c-1	0.129014	10.4286	0.0909019	0.763034	0.964936
ssa-mir-23a-4	-0.136554	8.74422	0.0861818	0.769089	0.967341
ssa-mir-146a-2	-0.343362	7.04616	0.0853357	0.770193	0.967341
ssa-mir-219a-2	0.236194	7.08585	0.0825295	0.773898	0.967963
ssa-mir-725-2	-0.310834	6.89459	0.0797538	0.777631	0.967963
ssa-mir-462a	-0.147912	9.23023	0.0732164	0.78671	0.967963
ssa-mir-200a-2	-0.137674	8.89172	0.0707263	0.790282	0.967963
ssa-mir-365-1	0.127162	9.49053	0.0685231	0.793499	0.967963
ssa-mir-222a-1	0.129474	10.3687	0.0682251	0.793939	0.967963
ssa-mir-130a-2	-0.160717	13.5876	0.0669416	0.795843	0.967963
ssa-mir-133b-1	0.116034	8.54948	0.0660236	0.797217	0.967963
ssa-mir-203a-1	0.133241	15.2333	0.065254	0.798377	0.967963
ssa-mir-93a-1	-0.0926993	9.25719	0.0647401	0.799155	0.967963
ssa-mir-145-1	-0.124134	12.165	0.064433	0.799622	0.967963
ssa-mir-301d	0.132946	9.39191	0.0586994	0.808564	0.968847
ssa-mir-143	-0.138861	10.9172	0.058204	0.809357	0.968847
ssa-mir-30d-2	-0.214361	7.01269	0.057655	0.810241	0.968847
ssa-mir-7a-7	0.316058	6.74785	0.0570269	0.811258	0.968847
ssa-mir-22b-2	0.173696	7.74531	0.0533012	0.817415	0.968847
ssa-mir-10b-2	0.103042	8.49103	0.0492436	0.824385	0.968847
ssa-mir-17-3	-0.108172	8.02839	0.0486742	0.825386	0.968847
ssa-mir-26b	0.0904536	8.64584	0.0481982	0.826229	0.968847
ssa-mir-126-2	0.129078	7.22722	0.0464253	0.829405	0.968847
ssa-mir-10a-1	-0.154147	12.671	0.0461008	0.829993	0.968847
ssa-mir-2184	-0.101198	8.55335	0.0439603	0.833927	0.968847
ssa-mir-206	0.121167	11.226	0.0423368	0.836979	0.968847
ssa-mir-18a	0.0997217	9.99344	0.0401409	0.841205	0.968847
ssa-mir-737	0.097164	8.25112	0.040133	0.841221	0.968847
ssa-mir-1-1	0.0913299	12.5425	0.0392784	0.842898	0.968847
ssa-mir-21a-2	0.149311	7.27414	0.039206	0.843041	0.968847
ssa-mir-30e-2	0.207783	7.21326	0.038167	0.845108	0.968847
ssa-mir-128-2	-0.110331	7.89733	0.0362499	0.849	0.970286
ssa-mir-153b	0.108619	9.00406	0.0343877	0.852885	0.971707
ssa-mir-214-2	-0.110999	7.34728	0.0296825	0.863213	0.972719
ssa-mir-190b	-0.0857253	9.5626	0.0291861	0.86435	0.972719
ssa-mir-26d	0.0883167	7.51516	0.0277061	0.867802	0.972719
ssa-mir-130d-1	-0.0982294	13.9326	0.0264728	0.870751	0.972719
ssa-mir-194b	-0.0694157	9.33047	0.0258534	0.872259	0.972719
ssa-mir-489-2	-0.149231	6.81949	0.0246619	0.875212	0.972719
ssa-mir-200b-1	-0.0898988	11.1893	0.0240236	0.876825	0.972719
ssa-mir-144	0.0597612	9.72289	0.0235365	0.87807	0.972719
ssa-mir-27d	0.0698139	8.68102	0.0229767	0.879518	0.972719
ssa-mir-214-3	0.191055	6.89119	0.0227135	0.880205	0.972719
ssa-mir-142a-2	0.0758714	7.50965	0.02071	0.885572	0.97572
ssa-mir-200a-3	-0.0820718	7.33658	0.018034	0.893173	0.977178
ssa-mir-27c-1	-0.0620432	8.51468	0.0170437	0.89613	0.977178
ssa-mir-130d-3	0.0667386	8.87884	0.0168383	0.896754	0.977178
ssa-mir-8156	-0.0700866	8.02609	0.013414	0.907796	0.977178
ssa-mir-155-1	0.0438164	9.09469	0.0126556	0.910429	0.977178
ssa-mir-203a-2	-0.0567182	9.54897	0.0125293	0.910875	0.977178
ssa-mir-135c-1	-0.0531008	9.35809	0.011647	0.914058	0.977178
ssa-mir-145-2	0.0712363	7.72563	0.0108764	0.916939	0.977178
ssa-mir-181a-5	-0.0508624	8.02658	0.0103034	0.919149	0.977178
ssa-mir-181b	-0.0471357	12.1823	0.00900833	0.924385	0.977178
ssa-mir-19d	0.0509924	14.2452	0.00865001	0.925899	0.977178
ssa-mir-212a-1	0.0514369	8.30816	0.00829268	0.927442	0.977178
ssa-mir-30d-1	0.0402357	8.5651	0.00776726	0.929772	0.977178
ssa-mir-222a-2	-0.0653698	7.22182	0.00627005	0.936887	0.977178
ssa-mir-9a-6	0.0362853	8.68133	0.00573002	0.93966	0.977178
ssa-mir-8158	-0.0400998	8.04659	0.0056366	0.940153	0.977178
ssa-mir-19c-2	0.133876	6.90985	0.00560747	0.940308	0.977178
ssa-mir-2188	-0.0380583	12.0093	0.00509702	0.943085	0.977178
ssa-let-7j	0.0411444	8.3555	0.00502685	0.943477	0.977178
ssa-mir-181c	-0.0320192	10.3772	0.00469558	0.945368	0.977178
ssa-mir-27c-2	0.0432388	8.0159	0.00437362	0.947272	0.977178
ssa-mir-205b-3	0.0441079	7.97661	0.00429822	0.947728	0.977178
ssa-mir-430c	-0.0369959	10.6372	0.00425858	0.947969	0.977178
ssa-mir-33a-1	0.0419666	8.64116	0.00307775	0.955758	0.982455
ssa-mir-204-2	-0.0358178	7.89157	0.00217911	0.962768	0.986849
ssa-mir-146d-1	0.0238229	9.553	0.00188213	0.965396	0.986849
ssa-mir-199a-4	0.018737	9.48727	0.00154226	0.968674	0.987334
ssa-mir-202	0.0225034	13.1802	0.00118987	0.972483	0.987334
ssa-mir-375-1	0.0167913	10.1116	0.00106885	0.973919	0.987334
ssa-mir-723-1	-0.0112149	8.8354	0.000765146	0.977932	0.988679
ssa-mir-15c-2	0.011307	8.30136	0.000200724	0.988696	0.995174
ssa-mir-15c-1	0.00548048	10.1676	0.000164534	0.989766	0.995174
ssa-mir-301a-1	-0.00516068	13.7118	8.45985e-05	0.992661	0.995366
ssa-mir-140	-0.00232983	12.3644	1.90938e-05	0.996514	0.996514

## Sheet: Poor28vs0dpo
miRNA	logFC	logCPM	LR	PValue	FDR
ssa-let-7a-2	5.54186	9.91572	26.1303	3.19136e-07	0.000117442
ssa-mir-130a-1	-3.7967	19.7626	21.264	4.00183e-06	0.000736336
ssa-mir-7a-1	-4.0382	11.1146	18.5513	1.65395e-05	0.00202884
ssa-mir-219a-1	-2.87488	9.72347	17.5811	2.75314e-05	0.00227644
ssa-mir-20a-3	5.11903	11.2064	17.3598	3.09299e-05	0.00227644
ssa-mir-10a-1	2.97829	12.671	14.925	0.000111869	0.00686128
ssa-mir-7132b	2.81864	8.99615	12.955	0.000319063	0.0166532
ssa-mir-204-3	2.72667	12.7669	12.7187	0.000362027	0.0166532
ssa-let-7a-1	-1.98425	11.321	12.1797	0.000483114	0.019754
ssa-mir-27a-1	-1.62524	10.3172	11.9135	0.000557286	0.0205081
ssa-let-7g-1	-1.80336	9.77369	10.0926	0.00148869	0.0498034
ssa-mir-100a-2	-2.46034	11.5427	9.8801	0.00167076	0.0512367
ssa-mir-194a-1	-1.91373	11.0244	9.56229	0.00198615	0.0534357
ssa-mir-19a-2	2.8488	7.08346	9.50272	0.00205168	0.0534357
ssa-mir-15e	-2.26315	7.96091	9.39306	0.00217808	0.0534357
ssa-mir-27b-1	-1.64402	9.44433	9.24201	0.00236525	0.0544008
ssa-mir-122-1	-1.95149	10.5811	8.81153	0.00299333	0.0607473
ssa-mir-19d	1.66223	14.2452	8.76115	0.00307716	0.0607473
ssa-mir-9a-3	-2.74987	8.31564	8.72637	0.00313641	0.0607473
ssa-let-7e-1	-1.9721	10.0824	8.01301	0.00464425	0.0854543
ssa-mir-33a-1	1.76714	8.64116	7.83654	0.00512004	0.0897227
ssa-mir-375-1	-1.44594	10.1116	7.6946	0.00553864	0.0926464
ssa-mir-20a-1	-2.03013	11.0516	7.26405	0.00703485	0.108918
ssa-mir-125a-2	1.41996	9.0579	7.21475	0.00723067	0.108918
ssa-mir-106b	1.47184	9.35634	7.17339	0.0073993	0.108918
ssa-mir-125a-1	-1.39057	12.737	6.94348	0.00841252	0.119069
ssa-mir-430b	1.03992	9.38013	6.62182	0.0100737	0.137301
ssa-mir-221	-1.18059	9.45818	6.52647	0.0106281	0.139683
ssa-mir-125b-1	-1.41906	10.875	6.41949	0.0112875	0.143234
ssa-mir-25-2	1.54802	10.3054	5.97776	0.0144874	0.168263
ssa-mir-301c	1.64465	8.96599	5.89657	0.0151704	0.168263
ssa-let-7h	-1.38063	10.2292	5.89356	0.0151963	0.168263
ssa-mir-1-4	1.20794	9.5199	5.86744	0.0154235	0.168263
ssa-mir-9b	1.94352	7.06526	5.85351	0.015546	0.168263
ssa-mir-15d	1.16754	10.2265	5.49957	0.0190212	0.199237
ssa-mir-338a-1	-1.23537	10.3998	5.42368	0.0198654	0.199237
ssa-mir-8163	1.41658	8.86257	5.36587	0.0205345	0.199237
ssa-mir-723-2	-1.69084	8.34473	5.36257	0.0205734	0.199237
ssa-mir-146b	1.89282	7.34517	5.31604	0.02113	0.19938
ssa-mir-194a-2	-2.42962	7.0477	5.26517	0.0217563	0.200158
ssa-mir-181a-2	-1.20076	9.25188	4.98037	0.0256365	0.230103
ssa-mir-462a	-1.2623	9.23023	4.79995	0.0284606	0.249369
ssa-mir-183-1	-0.859047	9.43235	4.66447	0.030793	0.263531
ssa-mir-125b-2	1.42676	8.4781	4.56538	0.0326245	0.272859
ssa-mir-139-1	-1.26342	9.36978	4.50535	0.0337889	0.276318
ssa-mir-190b	1.01683	9.5626	4.4014	0.0359094	0.281757
ssa-mir-10d-1	1.03315	8.61593	4.3978	0.0359853	0.281757
ssa-mir-128-1	-1.32881	11.3618	4.28278	0.0385004	0.29517
ssa-mir-15b	1.21196	10.6463	4.21586	0.0400478	0.296877
ssa-mir-133a-3	1.17972	8.17379	4.19213	0.040612	0.296877
ssa-mir-106a-1	0.954597	9.82425	4.1701	0.0411433	0.296877
ssa-mir-137-1	0.875307	8.95163	4.0942	0.0430306	0.304524
ssa-mir-30e-3	1.16107	9.17239	4.01163	0.0451874	0.313754
ssa-mir-99-1	1.4275	12.6344	3.92558	0.0475569	0.324091
ssa-let-7j	-1.1992	8.3555	3.87786	0.0489269	0.326698
ssa-mir-122-2	-1.01105	8.61997	3.83191	0.0502856	0.326698
ssa-mir-214-2	-1.46397	7.34728	3.82138	0.0506027	0.326698
ssa-mir-205b-2	0.921386	8.31179	3.70775	0.0541603	0.343637
ssa-mir-143	1.09845	10.9172	3.67091	0.0553699	0.345358
ssa-mir-135b-2	-1.2268	7.93607	3.59733	0.0578725	0.350624
ssa-mir-96-2	1.84898	7.31725	3.59024	0.0581197	0.350624
ssa-let-7d-1	-0.853064	9.01556	3.50048	0.0613512	0.358753
ssa-mir-8160	1.46295	14.751	3.4987	0.061417	0.358753
ssa-mir-138-4	1.16388	8.36591	3.37443	0.0662154	0.375279
ssa-mir-17-3	-0.968201	8.02839	3.37268	0.0662857	0.375279
ssa-mir-196b-1	-0.923772	9.26607	3.33455	0.0678388	0.378253
ssa-mir-26a-4	-0.984387	7.64172	3.30269	0.0691666	0.3799
ssa-mir-182	-0.690138	9.74181	3.23411	0.0721197	0.387778
ssa-mir-92a-3	1.10212	8.3718	3.22079	0.0727085	0.387778
ssa-mir-8164	0.86143	8.99785	3.03775	0.0813488	0.427662
ssa-mir-196a-4	1.85444	6.83537	3.00383	0.0830679	0.430549
ssa-mir-214-1	0.754601	12.9885	2.93414	0.0867247	0.44326
ssa-mir-10b-4	1.10302	7.68684	2.8176	0.0932357	0.46312
ssa-mir-365-2	0.930124	8.30936	2.81183	0.0935714	0.46312
ssa-let-7a-5	1.13817	7.95847	2.78022	0.0954348	0.46312
ssa-mir-138-1	-0.809398	10.412	2.77285	0.0958752	0.46312
ssa-mir-18b	-0.963482	9.24403	2.75579	0.0969029	0.46312
ssa-mir-729	0.707351	8.51871	2.65019	0.103538	0.488485
ssa-mir-489-1	-1.25584	8.48163	2.58102	0.108152	0.503797
ssa-mir-24a-3	0.936609	8.11338	2.51666	0.112649	0.518185
ssa-mir-146a-2	-2.12404	7.04616	2.49341	0.114324	0.519397
ssa-mir-9a-5	1.84182	7.73384	2.46515	0.116397	0.522366
ssa-mir-222b	0.961133	12.622	2.44156	0.118158	0.523883
ssa-mir-23a-2	1.30953	7.50664	2.41703	0.120022	0.52581
ssa-mir-20b	0.918352	9.11101	2.33559	0.126447	0.538264
ssa-mir-30a-1	0.779057	12.9579	2.3189	0.12781	0.538264
ssa-mir-219c-2	1.16912	7.34519	2.25468	0.133211	0.538264
ssa-mir-153a-1	0.523852	9.37583	2.23248	0.135137	0.538264
ssa-mir-155-1	-0.606986	9.09469	2.23079	0.135285	0.538264
ssa-mir-150	0.714819	9.98226	2.23037	0.135321	0.538264
ssa-mir-153a-2	1.58079	7.04733	2.22774	0.135552	0.538264
ssa-mir-142a-1	0.651208	8.95754	2.20181	0.137849	0.538264
ssa-mir-101b-2	1.5654	7.46083	2.19156	0.138768	0.538264
ssa-mir-499b-3	-1.35819	7.16614	2.18923	0.138979	0.538264
ssa-mir-7552a-2	-1.2232	7.42482	2.17863	0.139939	0.538264
ssa-mir-7a-7	-1.49647	6.74785	2.17339	0.140417	0.538264
ssa-mir-7552a-1	0.755261	8.90553	2.10499	0.146819	0.547267
ssa-mir-126-4	1.27244	7.35447	2.07805	0.149431	0.547267
ssa-mir-135c-1	-0.722546	9.35809	2.06855	0.150364	0.547267
ssa-mir-460-2	1.37988	6.98373	2.06823	0.150396	0.547267
ssa-mir-725-1	0.818655	8.76062	2.04566	0.15264	0.547267
ssa-mir-734	0.805924	9.09146	2.0411	0.153099	0.547267
ssa-mir-126-3	1.55658	7.08545	2.04034	0.153175	0.547267
ssa-mir-152	-0.907288	10.5491	2.01441	0.155812	0.551334
ssa-mir-9a-1	-0.854145	10.8789	1.92971	0.16479	0.571211
ssa-mir-148b	0.808233	10.6273	1.91516	0.166391	0.571211
ssa-let-7f	0.574269	9.38185	1.90912	0.167061	0.571211
ssa-mir-133b-1	-0.666415	8.54948	1.90169	0.16789	0.571211
ssa-mir-210-2	-1.47776	6.83833	1.89002	0.169199	0.571211
ssa-mir-9a-4	1.06678	7.79246	1.87633	0.170751	0.571211
ssa-mir-196b-2	-1.22713	7.07536	1.83874	0.175098	0.571211
ssa-mir-16a-2	-0.846209	7.71256	1.83523	0.175511	0.571211
ssa-mir-212a-1	-0.75022	8.30816	1.81956	0.177366	0.571211
ssa-mir-10b-2	0.599297	8.49103	1.81438	0.177984	0.571211
ssa-mir-30e-1	-0.605594	10.125	1.78804	0.181165	0.571211
ssa-let-7a-3	0.699467	8.70613	1.78352	0.181718	0.571211
ssa-mir-181a-4	0.655795	8.42884	1.7809	0.182039	0.571211
ssa-mir-30d-2	1.03229	7.01269	1.7718	0.18316	0.571211
ssa-mir-8158	0.627589	8.04659	1.70601	0.191504	0.592214
ssa-mir-24b	0.667454	8.2713	1.61448	0.203864	0.625181
ssa-mir-16a-1	-0.743434	11.4023	1.60191	0.205632	0.625394
ssa-mir-193	-0.562689	8.83908	1.5877	0.207655	0.626369
ssa-mir-130b-2	0.555601	9.64316	1.53954	0.214686	0.631632
ssa-mir-26a-3	0.964886	8.50414	1.52882	0.216289	0.631632
ssa-mir-375-3	-1.02049	7.4137	1.52602	0.216711	0.631632
ssa-mir-20a-2	0.850529	8.71093	1.5209	0.217484	0.631632
ssa-mir-142b	-0.805661	8.14928	1.51761	0.217982	0.631632
ssa-mir-218-1	-0.735976	11.8393	1.47369	0.224765	0.638287
ssa-mir-8162	-0.798275	7.87085	1.47035	0.225291	0.638287
ssa-mir-30a-2	-0.885424	8.21585	1.46121	0.226738	0.638287
ssa-mir-27b-2	-1.02119	7.21579	1.4582	0.227216	0.638287
ssa-mir-1-2	0.922751	7.47136	1.4421	0.2298	0.640656
ssa-mir-27c-1	-0.582189	8.51468	1.42436	0.232688	0.643828
ssa-mir-135a	-0.742656	11.5606	1.39346	0.237822	0.651215
ssa-mir-10b-3	-0.905754	7.43235	1.38709	0.238897	0.651215
ssa-mir-7132a	0.545936	8.89724	1.37043	0.241738	0.653397
ssa-mir-196a-1	0.474808	9.33882	1.34723	0.245763	0.653397
ssa-mir-24a-2	0.98209	7.04877	1.3472	0.245768	0.653397
ssa-mir-338a-2	0.847445	7.3101	1.34133	0.246799	0.653397
ssa-mir-218-2	-0.955846	7.2712	1.31483	0.251521	0.656611
ssa-mir-301d	0.622464	9.39191	1.3145	0.251582	0.656611
ssa-mir-146d-1	0.598447	9.553	1.28193	0.257541	0.660489
ssa-mir-190a	-0.572768	8.63119	1.27416	0.258987	0.660489
ssa-mir-212b-1	0.752675	8.46901	1.27043	0.259686	0.660489
ssa-mir-338a-3	-0.739081	9.95443	1.26744	0.260247	0.660489
ssa-mir-26a-2	-0.85042	7.39359	1.23692	0.266065	0.662289
ssa-mir-725-2	-1.2619	6.89459	1.23363	0.266703	0.662289
ssa-mir-22a	-0.619118	11.4448	1.23263	0.266897	0.662289
ssa-mir-103	-0.67679	11.6366	1.22403	0.268571	0.662289
ssa-mir-129-3	0.684592	7.67187	1.21255	0.270828	0.662289
ssa-mir-30d-1	0.490183	8.5651	1.20787	0.271755	0.662289
ssa-mir-727-1	-0.511403	8.7597	1.17639	0.278093	0.669611
ssa-mir-29b-1	-0.897308	10.4658	1.17489	0.278398	0.669611
ssa-mir-93a-2	-0.666279	8.17943	1.1642	0.280596	0.670228
ssa-mir-551	0.410364	9.41461	1.15124	0.28329	0.670228
ssa-mir-26a-1	-0.564857	11.6829	1.14728	0.284118	0.670228
ssa-mir-146a-1	0.557067	10.7494	1.11948	0.290029	0.67624
ssa-mir-454	0.40052	9.22366	1.11803	0.290342	0.67624
ssa-mir-21a-2	0.72545	7.27414	1.09533	0.295294	0.679592
ssa-mir-19a-3	-0.669204	7.86614	1.09451	0.295475	0.679592
ssa-mir-25-3	-0.638595	7.9163	1.07336	0.300188	0.684626
ssa-mir-7a-4	-0.793985	7.93818	1.06806	0.301384	0.684626
ssa-mir-125b-3	-0.598487	8.62682	1.03257	0.309556	0.688772
ssa-mir-375-2	-0.621964	8.41205	1.02741	0.310768	0.688772
ssa-mir-458	-0.462599	9.03558	1.02722	0.310813	0.688772
ssa-mir-19c-1	0.535216	13.8841	1.02386	0.311605	0.688772
ssa-mir-148a	0.501965	11.6841	1.01466	0.313789	0.688772
ssa-mir-23a-3	-0.452849	9.72675	1.01194	0.314439	0.688772
ssa-mir-459	-0.678815	9.00557	0.992281	0.319186	0.695031
ssa-mir-145-2	0.61895	7.72563	0.963798	0.326232	0.702372
ssa-mir-192b	-0.674504	9.41353	0.963233	0.326374	0.702372
ssa-mir-16c	-0.493051	9.30344	0.946267	0.330671	0.707483
ssa-mir-27a-2	-0.580255	8.50848	0.934262	0.333758	0.709959
ssa-mir-92a-1	-0.566539	11.6944	0.92457	0.336278	0.711208
ssa-mir-2187	0.773943	8.54201	0.915786	0.338584	0.711994
ssa-mir-129-2	0.558241	8.06236	0.884082	0.347086	0.724192
ssa-mir-455	0.383331	10.5374	0.872041	0.350391	0.724192
ssa-mir-30a-4	1.28378	7.03533	0.866402	0.351953	0.724192
ssa-mir-19c-4	1.00231	6.80168	0.865312	0.352256	0.724192
ssa-mir-101a-2	-0.950521	6.78578	0.826641	0.363246	0.742636
ssa-mir-16b	-0.512718	8.56677	0.779813	0.377198	0.75615
ssa-mir-200a-1	0.379929	10.6545	0.777175	0.378007	0.75615
ssa-mir-22b-1	-0.473667	8.68278	0.77179	0.379664	0.75615
ssa-mir-29b-2	0.821262	7.11433	0.770033	0.380207	0.75615
ssa-mir-133a-1	0.431312	11.2329	0.767946	0.380853	0.75615
ssa-mir-30c-2	-0.558056	7.50849	0.756183	0.384526	0.75615
ssa-let-7c-1	-0.483776	9.76716	0.748562	0.386932	0.75615
ssa-mir-18a	0.427556	9.99344	0.748265	0.387026	0.75615
ssa-mir-181a-5	-0.494336	8.02658	0.741159	0.38929	0.75615
ssa-mir-21b	-0.577442	8.85563	0.728211	0.393464	0.75615
ssa-mir-222a-2	0.726257	7.22182	0.725005	0.394507	0.75615
ssa-mir-132-3	-0.415804	7.70163	0.720651	0.395931	0.75615
ssa-mir-9a-6	0.388495	8.68133	0.714586	0.397926	0.75615
ssa-mir-142a-2	-0.474171	7.50965	0.712478	0.398622	0.75615
ssa-mir-126-1	-0.461471	11.7524	0.692741	0.405234	0.763058
ssa-mir-146d-2	0.689852	7.49979	0.689275	0.406411	0.763058
ssa-mir-133a-2	0.770994	7.07382	0.6808	0.409311	0.764602
ssa-mir-200b-2	-0.50549	7.6067	0.649677	0.420228	0.78103
ssa-mir-301a-1	0.43658	13.7118	0.604732	0.436778	0.803753
ssa-mir-1338	-0.317257	9.15494	0.604616	0.436822	0.803753
ssa-mir-128-4	-0.501764	8.18058	0.597658	0.439473	0.804607
ssa-mir-22b-2	0.524989	7.74531	0.581525	0.445715	0.804842
ssa-let-7b-1	-0.344447	9.65325	0.57777	0.447188	0.804842
ssa-mir-199a-1	0.384269	13.3586	0.575148	0.44822	0.804842
ssa-mir-9a-8	-0.668344	7.39644	0.574822	0.448349	0.804842
ssa-mir-219a-2	0.57637	7.08585	0.567294	0.451336	0.805111
ssa-mir-29c	-0.509421	7.97797	0.563446	0.452875	0.805111
ssa-mir-449a	-0.344911	8.07112	0.556072	0.455847	0.806499
ssa-mir-499b-1	0.447258	8.18361	0.545908	0.459994	0.807976
ssa-mir-23a-1	-0.360872	11.8235	0.543288	0.461073	0.807976
ssa-mir-499a	-0.391893	8.58257	0.52669	0.468002	0.816231
ssa-mir-196a-3	-0.343816	7.97383	0.515666	0.472696	0.817045
ssa-mir-30a-3	0.40195	9.67123	0.515171	0.472909	0.817045
ssa-let-7c-2	0.48958	8.15163	0.509426	0.475387	0.817488
ssa-mir-205a-1	0.427168	11.4818	0.501777	0.47872	0.819391
ssa-mir-724-2	-0.389191	8.91577	0.479178	0.488795	0.820328
ssa-mir-130d-2	-0.697588	7.0901	0.478768	0.488981	0.820328
ssa-mir-24a-4	-0.398612	8.01525	0.478221	0.489229	0.820328
ssa-mir-338a-4	0.456092	7.66241	0.476326	0.490091	0.820328
ssa-mir-1788	-0.370667	8.7554	0.475619	0.490413	0.820328
ssa-mir-128-3	-0.551877	7.63267	0.441571	0.506365	0.835176
ssa-mir-144	0.25784	9.72289	0.440722	0.506774	0.835176
ssa-mir-100a-1	-0.363411	12.3746	0.439639	0.507297	0.835176
ssa-let-7i-1	-0.278312	9.34254	0.435811	0.509151	0.835176
ssa-let-7i-2	0.31276	8.77909	0.432761	0.510637	0.835176
ssa-mir-26a-6	0.280547	8.73567	0.425984	0.513966	0.836901
ssa-mir-26d	-0.377145	7.51516	0.417999	0.517937	0.839652
ssa-mir-462b	-0.388603	7.91627	0.412287	0.520811	0.840607
ssa-mir-133b-2	-0.626282	7.01675	0.407016	0.523488	0.841239
ssa-mir-135c-2	-0.564819	7.11065	0.390347	0.532117	0.847976
ssa-mir-130d-3	-0.313006	8.87884	0.388283	0.533203	0.847976
ssa-mir-138-3	-0.399505	8.08199	0.385652	0.534594	0.847976
ssa-mir-7552b	0.345743	8.16096	0.379037	0.538119	0.848985
ssa-mir-722-1	0.306409	8.93937	0.375829	0.539844	0.848985
ssa-mir-724-4	-0.598982	6.76559	0.368091	0.544046	0.851954
ssa-mir-499b-2	-0.489594	6.99857	0.357205	0.550062	0.853889
ssa-mir-27c-2	0.377392	8.0159	0.352667	0.552607	0.853889
ssa-mir-106a-2	-0.429096	7.55872	0.35065	0.553745	0.853889
ssa-mir-2184	0.267605	8.55335	0.339134	0.560329	0.853889
ssa-mir-15c-1	-0.265724	10.1676	0.338635	0.560618	0.853889
ssa-let-7e-2	0.576308	6.78109	0.337996	0.560988	0.853889
ssa-mir-107	0.237824	9.09368	0.330965	0.565091	0.853889
ssa-mir-489-2	-0.617376	6.81949	0.329529	0.565936	0.853889
ssa-mir-21a-1	-0.250834	10.943	0.32914	0.566166	0.853889
ssa-mir-26b	0.227978	8.64584	0.324129	0.569137	0.854867
ssa-mir-205b-1	-0.312608	11.0028	0.316084	0.573971	0.858623
ssa-mir-26a-5	0.224825	8.99776	0.305149	0.580672	0.863919
ssa-mir-7a-3	0.24706	8.10101	0.302682	0.582206	0.863919
ssa-mir-301b	0.301022	10.5757	0.292419	0.588675	0.870009
ssa-mir-181c	0.245368	10.3772	0.286075	0.592747	0.872523
ssa-mir-15a	0.23513	9.77492	0.275207	0.59986	0.879477
ssa-mir-9a-7	0.54611	6.80141	0.269826	0.603448	0.879833
ssa-mir-126-2	-0.331912	7.22722	0.267691	0.604885	0.879833
ssa-mir-138-2	-0.499847	7.43594	0.26269	0.608278	0.881285
ssa-mir-214-3	0.549899	6.89119	0.255184	0.613448	0.881324
ssa-mir-181a-1	0.230279	12.7712	0.247866	0.618582	0.881324
ssa-mir-203a-1	0.259674	15.2333	0.247652	0.618733	0.881324
ssa-mir-205b-4	0.32739	8.03693	0.243006	0.622043	0.881324
ssa-mir-199a-4	0.239387	9.48727	0.241906	0.622833	0.881324
ssa-mir-155-2	-0.483833	7.03964	0.240109	0.624127	0.881324
ssa-mir-146a-3	0.324695	7.75135	0.238806	0.62507	0.881324
ssa-mir-101b-1	-0.187035	9.15304	0.234385	0.628291	0.882485
ssa-mir-33b	-0.252628	7.73278	0.223854	0.636119	0.887734
ssa-mir-181a-3	0.242804	8.52487	0.222648	0.637029	0.887734
ssa-mir-19c-2	-0.498462	6.90985	0.21897	0.639826	0.887734
ssa-mir-204-1	-0.234876	11.7304	0.214915	0.642942	0.887734
ssa-mir-219b-2	0.365042	7.45127	0.213433	0.644089	0.887734
ssa-mir-23a-4	0.203824	8.74422	0.206871	0.649231	0.890245
ssa-mir-145-1	0.220395	12.165	0.204486	0.651124	0.890245
ssa-mir-730a-2	0.325903	7.5812	0.201468	0.653538	0.890245
ssa-mir-135b-1	-0.20131	10.3432	0.198927	0.655588	0.890245
ssa-mir-23b	-0.212159	10.45	0.194556	0.659152	0.891794
ssa-mir-1-3	0.275974	8.69009	0.181244	0.670306	0.900514
ssa-mir-101a-1	0.17523	9.54011	0.180878	0.670619	0.900514
ssa-mir-19a-1	0.216033	11.9395	0.178184	0.672939	0.900514
ssa-mir-724-3	0.418274	6.97457	0.165773	0.683896	0.908735
ssa-mir-219c-1	-0.229231	9.07169	0.16513	0.684477	0.908735
ssa-mir-7a-6	-0.342859	7.14849	0.162912	0.68649	0.908735
ssa-mir-24a-1	0.205003	9.8588	0.159581	0.689542	0.908929
ssa-let-7b-2	0.284089	7.98124	0.157384	0.691576	0.908929
ssa-mir-8159	0.206654	8.7417	0.153539	0.695176	0.910409
ssa-mir-19c-3	-0.203846	7.7934	0.146493	0.70191	0.911594
ssa-mir-460-1	0.193291	9.81407	0.14607	0.702319	0.911594
ssa-mir-724-1	-0.198551	10.5154	0.144843	0.703513	0.911594
ssa-mir-132-1	-0.201157	8.96684	0.138818	0.709459	0.916073
ssa-mir-456-1	-0.225031	10.2703	0.135511	0.712785	0.91715
ssa-mir-730a-1	0.172262	8.5923	0.118231	0.730962	0.931782
ssa-mir-10d-2	-0.309266	7.15608	0.118029	0.731183	0.931782
ssa-mir-183-3	0.31985	7.14867	0.11607	0.733336	0.931782
ssa-mir-30e-2	-0.366534	7.21326	0.115214	0.734284	0.931782
ssa-mir-737	0.15977	8.25112	0.112135	0.737727	0.932373
ssa-mir-212b-2	-0.321125	7.14083	0.110287	0.739818	0.932373
ssa-mir-139-2	-0.207512	7.82368	0.102724	0.748584	0.940202
ssa-mir-206	-0.183818	11.226	0.0973486	0.755035	0.941422
ssa-mir-33a-2	0.180008	7.89397	0.0963699	0.75623	0.941422
ssa-mir-430c	0.172957	10.6372	0.0946733	0.758318	0.941422
ssa-mir-216b	-0.162646	8.6459	0.0934879	0.759789	0.941422
ssa-mir-99-2	-0.14891	7.69496	0.0885238	0.766062	0.942776
ssa-mir-30b	-0.136993	10.5581	0.0869455	0.768097	0.942776
ssa-mir-449b	0.164162	8.89281	0.0865827	0.768567	0.942776
ssa-mir-203b	-0.204422	11.4703	0.0824591	0.773992	0.946276
ssa-mir-10a-2	0.199	7.27996	0.0763814	0.782262	0.95322
ssa-mir-205b-3	0.172438	7.97661	0.0720597	0.788361	0.955941
ssa-mir-204-4	0.158569	7.36594	0.0696981	0.791777	0.955941
ssa-mir-92b	-0.0941352	9.27654	0.0627975	0.802128	0.955941
ssa-mir-130a-2	0.154781	13.5876	0.0621446	0.803138	0.955941
ssa-mir-200a-3	-0.152274	7.33658	0.0591896	0.807781	0.955941
ssa-mir-2188	0.129187	12.0093	0.0589979	0.808087	0.955941
ssa-mir-456-2	-0.229266	6.85467	0.0567983	0.81163	0.955941
ssa-mir-192a-1	-0.133259	10.9633	0.0567552	0.8117	0.955941
ssa-mir-7a-5	-0.171468	7.47659	0.055463	0.813816	0.955941
ssa-mir-216a	0.105757	8.96841	0.0542599	0.81581	0.955941
ssa-mir-736	-0.163923	8.37278	0.0533563	0.817323	0.955941
ssa-mir-8156	-0.134735	8.02609	0.0493549	0.82419	0.955941
ssa-mir-430a	-0.102634	9.13887	0.0490004	0.824812	0.955941
ssa-mir-29b-3	-0.143257	7.98668	0.0485015	0.825692	0.955941
ssa-mir-153b	-0.129724	9.00406	0.048414	0.825846	0.955941
ssa-mir-29b-4	0.161067	7.54776	0.0480171	0.82655	0.955941
ssa-mir-727-2	-0.209213	6.97611	0.0461949	0.829822	0.955941
ssa-mir-27d	-0.10287	8.68102	0.045296	0.831461	0.955941
ssa-mir-203a-2	-0.103889	9.54897	0.0427072	0.836278	0.955941
ssa-mir-135b-3	-0.188921	7.44796	0.0426167	0.836449	0.955941
ssa-mir-722-2	0.131283	7.63005	0.0389438	0.84356	0.958044
ssa-mir-205a-2	-0.190121	7.39845	0.0376975	0.846052	0.958044
ssa-mir-132-4	-0.164205	7.1249	0.03612	0.849268	0.958044
ssa-mir-429	-0.0773278	8.70557	0.0326378	0.856635	0.958044
ssa-mir-199a-3	0.143189	7.5523	0.0326303	0.856651	0.958044
ssa-mir-15c-2	0.096508	8.30136	0.0325332	0.856862	0.958044
ssa-mir-194b	-0.0769706	9.33047	0.0321332	0.857736	0.958044
ssa-mir-365-1	0.0860926	9.49053	0.0315064	0.859115	0.958044
ssa-mir-192a-2	0.122686	7.35385	0.0279836	0.867147	0.964074
ssa-mir-17-1	0.108765	12.0897	0.0268829	0.869763	0.964074
ssa-mir-1-1	-0.0738727	12.5425	0.025693	0.872652	0.964373
ssa-mir-196a-2	-0.0842449	7.81294	0.0221922	0.881577	0.966006
ssa-mir-140	0.0775331	12.3644	0.0215629	0.883256	0.966006
ssa-let-7a-4	0.0745097	10.7709	0.0215428	0.88331	0.966006
ssa-mir-202	-0.0897284	13.1802	0.0188705	0.890738	0.966006
ssa-mir-130b-1	0.0803794	11.9719	0.0185599	0.891636	0.966006
ssa-mir-204-2	-0.101895	7.89157	0.0184443	0.891972	0.966006
ssa-mir-130d-1	-0.0790249	13.9326	0.0171369	0.895848	0.966006
ssa-let-7d-2	-0.11071	7.91794	0.0167388	0.897058	0.966006
ssa-mir-8161	-0.0517366	8.99952	0.0146087	0.903797	0.966006
ssa-mir-9a-2	-0.049473	9.65449	0.012816	0.909866	0.966006
ssa-mir-723-1	0.0478723	8.8354	0.0119979	0.912778	0.966006
ssa-mir-8157	0.0606719	7.76774	0.0104404	0.918615	0.966006
ssa-mir-10b-1	-0.0651949	11.3022	0.0100746	0.920049	0.966006
ssa-mir-222a-1	-0.0495273	10.3687	0.0098101	0.921102	0.966006
ssa-mir-30c-1	-0.0412186	10.4286	0.0092556	0.923357	0.966006
ssa-mir-212a-2	0.0734704	7.1321	0.00877405	0.925371	0.966006
ssa-mir-92a-2	0.0990488	6.72686	0.00848475	0.926609	0.966006
ssa-mir-29a	0.0286846	9.52207	0.00807117	0.928415	0.966006
ssa-mir-25-1	-0.043302	10.6256	0.00796096	0.928904	0.966006
ssa-mir-210-1	-0.0368663	9.70388	0.00711931	0.932757	0.966006
ssa-mir-132-2	-0.0583629	9.18127	0.00687049	0.93394	0.966006
ssa-mir-96-1	-0.0377576	8.82012	0.00676021	0.934471	0.966006
ssa-mir-128-2	-0.0442307	7.89733	0.00671171	0.934706	0.966006
ssa-mir-129-1	0.0492466	10.7453	0.00618077	0.937337	0.966006
ssa-mir-199a-2	0.0347056	9.92938	0.00571185	0.939756	0.966006
ssa-mir-7a-2	-0.0403401	7.97255	0.00457457	0.946076	0.969794
ssa-mir-183-2	-0.035017	7.78611	0.00298228	0.956449	0.977703
ssa-mir-200b-1	-0.0259059	11.1893	0.00199671	0.964359	0.981928
ssa-mir-137-2	0.042085	7.17421	0.00172813	0.966841	0.981928
ssa-mir-200a-2	0.0202853	8.89172	0.00155091	0.968586	0.981928
ssa-mir-731	0.0142532	8.78812	0.000861273	0.976587	0.987319
ssa-mir-93a-1	0.00129965	9.25719	2.33588e-05	0.996144	1
ssa-mir-181b	-0.00174123	12.1823	1.20697e-05	0.997228	1
ssa-mir-219b-1	0.000765687	7.57343	5.24022e-06	0.998174	1
ssa-mir-17-2	0	6.69608	0	1	1

## Sheet: Poor28vs15dpo
miRNA	logFC	logCPM	LR	PValue	FDR
ssa-mir-338a-3	-3.45493	9.95443	25.5822	4.23929e-07	0.000156006
ssa-mir-192b	-3.1381	9.41353	21.108	4.34103e-06	0.000798749
ssa-mir-204-3	3.2084	12.7669	16.8368	4.07356e-05	0.0049969
ssa-mir-10a-1	3.13244	12.671	16.2806	5.46199e-05	0.00502503
ssa-mir-20a-3	4.64822	11.2064	14.89	0.000113967	0.00838796
ssa-mir-132-2	-2.49011	9.18127	12.0244	0.00052509	0.0309624
ssa-let-7c-1	-1.90766	9.76716	11.8106	0.000588959	0.0309624
ssa-mir-1788	-1.69881	8.7554	11.2085	0.00081424	0.037455
ssa-let-7a-2	3.11912	9.91572	10.5911	0.00113635	0.0464639
ssa-mir-106b	1.69895	9.35634	8.7988	0.00301428	0.0934852
ssa-mir-93a-2	-1.8163	8.17943	8.77929	0.0030467	0.0934852
ssa-mir-146b	2.58253	7.34517	8.77825	0.00304843	0.0934852
ssa-mir-15d	1.47692	10.2265	8.35564	0.00384492	0.107413
ssa-mir-19d	1.61124	14.2452	8.24504	0.00408635	0.107413
ssa-mir-30a-1	1.47496	12.9579	8.02446	0.00461497	0.113221
ssa-mir-219c-1	-1.47767	9.07169	7.65371	0.00566558	0.130062
ssa-mir-375-1	-1.46273	10.1116	7.54782	0.00600828	0.130062
ssa-mir-33a-1	1.72517	8.64116	6.80433	0.00909368	0.178783
ssa-mir-30e-3	-1.37068	9.17239	6.6429	0.00995519	0.178783
ssa-mir-99-1	1.87611	12.6344	6.57979	0.0103143	0.178783
ssa-mir-218-2	-1.98825	7.2712	6.56197	0.0104181	0.178783
ssa-mir-130a-1	-1.94656	19.7626	6.51645	0.0106881	0.178783
ssa-mir-9a-3	-2.36836	8.31564	6.3487	0.0117467	0.180147
ssa-mir-222b	1.57806	12.622	6.3484	0.0117487	0.180147
ssa-mir-20a-2	1.82308	8.71093	6.2666	0.0123035	0.181108
ssa-mir-7132b	1.8397	8.99615	5.89579	0.0151771	0.213162
ssa-mir-731	-1.20281	8.78812	5.79647	0.0160584	0.213162
ssa-mir-16c	-1.2007	9.30344	5.74314	0.0165531	0.213162
ssa-mir-150	1.18329	9.98226	5.69641	0.0169996	0.213162
ssa-mir-128-4	-1.46286	8.18058	5.60145	0.0179456	0.213162
ssa-let-7d-2	-1.87441	7.91794	5.60038	0.0179566	0.213162
ssa-mir-125b-3	-1.37013	8.62682	5.46062	0.0194498	0.219895
ssa-mir-26a-2	-1.6482	7.39359	5.43661	0.0197189	0.219895
ssa-mir-26a-5	1.02186	8.99776	5.34008	0.0208406	0.225569
ssa-mir-101a-1	0.992994	9.54011	5.26509	0.0217572	0.228762
ssa-mir-129-1	-1.43003	10.7453	5.10892	0.0238031	0.24332
ssa-mir-190b	1.10255	9.5626	4.94622	0.0261478	0.260065
ssa-mir-8162	-1.37293	7.87085	4.62415	0.0315248	0.305293
ssa-mir-459	-1.45793	9.00557	4.57518	0.0324383	0.306084
ssa-mir-143	1.23731	10.9172	4.52422	0.0334183	0.307448
ssa-mir-26a-6	0.942356	8.73567	4.16461	0.0412769	0.365558
ssa-mir-458	-0.918863	9.03558	4.10888	0.0426585	0.365558
ssa-mir-194a-1	-1.24193	11.0244	4.10666	0.0427147	0.365558
ssa-let-7j	-1.24035	8.3555	3.96727	0.046393	0.374114
ssa-mir-9b	1.57023	7.06526	3.93685	0.0472392	0.374114
ssa-mir-1-4	0.982075	9.5199	3.93041	0.0474204	0.374114
ssa-mir-16a-2	-1.22048	7.71256	3.91768	0.0477808	0.374114
ssa-mir-462a	-1.11439	9.23023	3.67703	0.0551672	0.420805
ssa-mir-22b-1	-1.03107	8.68278	3.63333	0.0566335	0.420805
ssa-mir-146a-1	1.01942	10.7494	3.6175	0.0571746	0.420805
ssa-mir-128-3	-1.49765	7.63267	3.51496	0.060817	0.438836
ssa-mir-19a-3	-1.13871	7.86614	3.40802	0.0648803	0.451992
ssa-mir-455	0.77074	10.5374	3.36311	0.0666719	0.451992
ssa-mir-24a-4	1.25125	8.01525	3.34686	0.0673332	0.451992
ssa-mir-8163	1.13272	8.86257	3.3415	0.0675531	0.451992
ssa-mir-730a-2	-1.18613	7.5812	3.28551	0.069894	0.459304
ssa-mir-214-2	-1.35298	7.34728	3.09819	0.0783792	0.504922
ssa-mir-24a-2	1.64453	7.04877	3.07346	0.0795801	0.504922
ssa-mir-101b-2	-1.57101	7.46083	2.90674	0.0882101	0.545883
ssa-mir-30a-4	2.49769	7.03533	2.87221	0.0901208	0.545883
ssa-mir-7a-2	-0.989021	7.97255	2.86571	0.090486	0.545883
ssa-mir-724-4	1.73336	6.76559	2.74441	0.0975953	0.565119
ssa-mir-138-3	-1.02666	8.08199	2.73689	0.0980555	0.565119
ssa-mir-17-2	-1.79549	6.69608	2.63744	0.104372	0.565119
ssa-mir-430b	0.651793	9.38013	2.62573	0.105144	0.565119
ssa-mir-7a-7	-1.81252	6.74785	2.61554	0.105821	0.565119
ssa-mir-375-2	-0.988889	8.41205	2.59813	0.10699	0.565119
ssa-let-7i-1	-0.680079	9.34254	2.59162	0.107431	0.565119
ssa-mir-101a-2	1.69397	6.78578	2.5915	0.107439	0.565119
ssa-mir-132-4	1.72234	7.1249	2.57387	0.108642	0.565119
ssa-mir-133b-1	-0.782449	8.54948	2.55777	0.109754	0.565119
ssa-mir-193	-0.72367	8.83908	2.5461	0.110567	0.565119
ssa-mir-148a	0.795213	11.6841	2.52241	0.112239	0.565809
ssa-mir-17-3	-0.860029	8.02839	2.49395	0.114284	0.568333
ssa-mir-155-1	-0.650803	9.09469	2.47134	0.115939	0.568873
ssa-mir-30d-2	1.24665	7.01269	2.30689	0.128802	0.620384
ssa-mir-18b	0.951838	9.24403	2.29479	0.129809	0.620384
ssa-mir-30a-2	-1.10607	8.21585	2.27142	0.131779	0.621728
ssa-mir-138-1	0.760273	10.412	2.22359	0.135916	0.633129
ssa-mir-15b	0.862743	10.6463	2.16765	0.140941	0.64833
ssa-mir-204-4	1.00164	7.36594	2.09296	0.147979	0.664959
ssa-mir-219a-1	-0.999834	9.72347	2.08387	0.148862	0.664959
ssa-mir-192a-2	-1.00388	7.35385	2.05802	0.151407	0.664959
ssa-mir-99-2	0.83198	7.69496	2.05423	0.151784	0.664959
ssa-mir-7a-4	-1.11714	7.93818	1.95119	0.162459	0.703351
ssa-mir-199a-3	1.16727	7.5523	1.90793	0.167193	0.704095
ssa-mir-212a-1	-0.801657	8.30816	1.90073	0.167997	0.704095
ssa-mir-181a-1	0.638235	12.7712	1.88467	0.169805	0.704095
ssa-mir-194a-2	-1.58987	7.0477	1.86626	0.171904	0.704095
ssa-mir-205a-2	-1.30551	7.39845	1.84893	0.173908	0.704095
ssa-mir-139-1	0.85902	9.36978	1.83159	0.17594	0.704095
ssa-mir-8158	0.667689	8.04659	1.83088	0.176024	0.704095
ssa-mir-27a-2	-0.801645	8.50848	1.76002	0.184622	0.71014
ssa-let-7a-4	0.685378	10.7709	1.75583	0.185145	0.71014
ssa-mir-133b-2	-1.25222	7.01675	1.74667	0.186297	0.71014
ssa-mir-183-2	0.866849	7.78611	1.7459	0.186392	0.71014
ssa-mir-130d-2	-1.34014	7.0901	1.7384	0.187341	0.71014
ssa-mir-135c-1	-0.669445	9.35809	1.72451	0.189113	0.71014
ssa-mir-10b-4	0.87025	7.68684	1.70728	0.191338	0.711237
ssa-mir-462b	-0.762468	7.91627	1.67523	0.195559	0.719657
ssa-mir-723-2	-1.00291	8.34473	1.632	0.201427	0.733913
ssa-mir-138-2	-1.25481	7.43594	1.6038	0.205366	0.740929
ssa-mir-722-1	-0.605808	8.93937	1.54599	0.213729	0.763613
ssa-mir-146a-2	-1.78068	7.04616	1.50994	0.219148	0.769161
ssa-mir-8164	0.613505	8.99785	1.50789	0.219462	0.769161
ssa-mir-19a-2	0.915062	7.08346	1.41714	0.233875	0.811945
ssa-mir-20b	-0.67948	9.11101	1.38773	0.238789	0.816925
ssa-mir-146d-2	-0.919663	7.49979	1.37192	0.241482	0.816925
ssa-mir-122-1	-0.756253	10.5811	1.36158	0.243264	0.816925
ssa-mir-9a-2	0.525605	9.65449	1.35624	0.244189	0.816925
ssa-mir-449b	0.666604	8.89281	1.33396	0.248102	0.82033
ssa-mir-10b-1	-0.749731	11.3022	1.32517	0.249666	0.82033
ssa-mir-203b	-0.815717	11.4703	1.30252	0.253753	0.826382
ssa-mir-130b-1	0.669181	11.9719	1.27277	0.259247	0.831592
ssa-let-7d-1	-0.53175	9.01556	1.26944	0.259873	0.831592
ssa-mir-730a-1	0.588598	8.5923	1.24291	0.264911	0.840408
ssa-mir-125a-2	0.574922	9.0579	1.22285	0.268803	0.842676
ssa-mir-128-1	0.707493	11.3618	1.2157	0.270206	0.842676
ssa-mir-10b-2	0.496254	8.49103	1.2029	0.272743	0.843197
ssa-mir-196a-4	1.14166	6.83537	1.19186	0.274955	0.843197
ssa-mir-25-2	0.673864	10.3054	1.17725	0.277916	0.843694
ssa-mir-729	0.471698	8.51871	1.15226	0.283076	0.843694
ssa-mir-126-1	0.599073	11.7524	1.15179	0.283175	0.843694
ssa-mir-338a-4	0.740554	7.66241	1.13928	0.285804	0.843694
ssa-mir-146d-1	0.574625	9.553	1.12816	0.288168	0.843694
ssa-mir-29b-1	0.889449	10.4658	1.12486	0.288874	0.843694
ssa-mir-27c-1	-0.520146	8.51468	1.10498	0.293175	0.849516
ssa-mir-142a-1	0.4617	8.95754	1.07235	0.300415	0.862204
ssa-mir-8160	0.795345	14.751	1.06428	0.30224	0.862204
ssa-mir-106a-1	0.467424	9.82425	1.03628	0.308687	0.873822
ssa-mir-499b-1	-0.584035	8.18361	1.01178	0.314477	0.883415
ssa-mir-30d-1	0.449948	8.5651	0.981765	0.321764	0.897038
ssa-mir-107	0.416559	9.09368	0.957613	0.327789	0.906965
ssa-let-7a-5	0.6583	7.95847	0.947643	0.33032	0.907147
ssa-mir-142a-2	-0.550043	7.50965	0.921965	0.33696	0.913374
ssa-mir-727-2	-0.832074	6.97611	0.913554	0.339173	0.913374
ssa-mir-210-1	0.429805	9.70388	0.910305	0.340033	0.913374
ssa-mir-183-3	-0.878102	7.14867	0.871124	0.350644	0.931029
ssa-mir-722-2	0.660146	7.63005	0.860935	0.353477	0.931029
ssa-mir-148b	0.54136	10.6273	0.858184	0.354247	0.931029
ssa-mir-29b-3	-0.619168	7.98668	0.839058	0.359666	0.931029
ssa-mir-200b-2	0.631243	7.6067	0.834444	0.360991	0.931029
ssa-mir-212b-1	-0.607319	8.46901	0.824569	0.363848	0.931029
ssa-mir-724-1	0.477961	10.5154	0.817969	0.365775	0.931029
ssa-mir-222a-2	0.791627	7.22182	0.804029	0.369891	0.931029
ssa-mir-301d	0.489518	9.39191	0.802834	0.370247	0.931029
ssa-mir-365-2	0.491746	8.30936	0.797287	0.371906	0.931029
ssa-mir-17-1	-0.573922	12.0897	0.745433	0.387926	0.931324
ssa-mir-30e-1	0.397945	10.125	0.732875	0.391953	0.931324
ssa-mir-10a-2	0.674568	7.27996	0.725456	0.39436	0.931324
ssa-mir-181a-3	-0.427028	8.52487	0.722017	0.395483	0.931324
ssa-mir-145-2	0.547714	7.72563	0.721549	0.395636	0.931324
ssa-mir-725-2	-0.95107	6.89459	0.695417	0.404328	0.931324
ssa-mir-430a	-0.395117	9.13887	0.695062	0.404448	0.931324
ssa-mir-7a-5	0.646775	7.47659	0.687519	0.407009	0.931324
ssa-mir-196b-1	-0.42934	9.26607	0.682605	0.408691	0.931324
ssa-mir-19a-1	0.422745	11.9395	0.679482	0.409765	0.931324
ssa-mir-21a-2	0.576139	7.27414	0.673881	0.411702	0.931324
ssa-mir-21a-1	0.365171	10.943	0.671866	0.412402	0.931324
ssa-mir-15e	-0.65041	7.96091	0.669048	0.413384	0.931324
ssa-let-7h	-0.464618	10.2292	0.659146	0.416862	0.931324
ssa-mir-92a-2	-0.913061	6.72686	0.650453	0.419951	0.931324
ssa-mir-454	-0.298853	9.22366	0.648066	0.420805	0.931324
ssa-mir-19c-3	-0.426285	7.7934	0.635066	0.425503	0.931324
ssa-mir-26d	-0.465462	7.51516	0.63463	0.425662	0.931324
ssa-mir-301a-1	0.441741	13.7118	0.619446	0.431253	0.931324
ssa-mir-2184	0.368802	8.55335	0.617617	0.431934	0.931324
ssa-mir-100a-2	-0.589221	11.5427	0.614286	0.433179	0.931324
ssa-let-7a-3	0.39682	8.70613	0.57405	0.448654	0.931324
ssa-mir-456-2	-0.758216	6.85467	0.57287	0.449121	0.931324
ssa-mir-92b	-0.285366	9.27654	0.572625	0.449218	0.931324
ssa-mir-92a-3	0.462227	8.3718	0.569595	0.45042	0.931324
ssa-mir-212a-2	-0.690244	7.1321	0.567366	0.451308	0.931324
ssa-mir-9a-6	0.35221	8.68133	0.562334	0.453321	0.931324
ssa-mir-460-1	-0.372588	9.81407	0.544621	0.460524	0.931324
ssa-mir-23a-4	0.340378	8.74422	0.543521	0.460977	0.931324
ssa-mir-551	-0.273799	9.41461	0.535716	0.464214	0.931324
ssa-mir-130d-3	-0.379744	8.87884	0.534765	0.464611	0.931324
ssa-mir-152	0.464122	10.5491	0.521052	0.470393	0.931324
ssa-mir-137-2	0.711437	7.17421	0.519283	0.471148	0.931324
ssa-mir-9a-5	0.801192	7.73384	0.516841	0.472192	0.931324
ssa-mir-29a	-0.229814	9.52207	0.512557	0.474034	0.931324
ssa-mir-181a-5	-0.443473	8.02658	0.509723	0.475259	0.931324
ssa-mir-126-2	-0.46099	7.22722	0.507582	0.476187	0.931324
ssa-let-7f	0.298773	9.38185	0.506774	0.476539	0.931324
ssa-mir-135b-3	0.713958	7.44796	0.503476	0.477977	0.931324
ssa-mir-221	-0.341347	9.45818	0.498465	0.480175	0.931324
ssa-mir-145-1	0.344529	12.165	0.49609	0.481223	0.931324
ssa-mir-216a	-0.31944	8.96841	0.490553	0.483681	0.931324
ssa-mir-96-1	-0.324402	8.82012	0.467048	0.494348	0.931324
ssa-mir-122-2	-0.374148	8.61997	0.465155	0.495224	0.931324
ssa-mir-138-4	-0.391986	8.36591	0.464202	0.495667	0.931324
ssa-mir-10d-2	-0.63136	7.15608	0.463014	0.496219	0.931324
ssa-let-7e-1	-0.469383	10.0824	0.461898	0.496738	0.931324
ssa-mir-132-1	-0.391176	8.96684	0.459897	0.497672	0.931324
ssa-mir-8157	-0.386693	7.76774	0.458538	0.498308	0.931324
ssa-mir-15a	-0.302653	9.77492	0.457996	0.498562	0.931324
ssa-mir-18a	0.327834	9.99344	0.43437	0.509852	0.947604
ssa-mir-219b-2	-0.47209	7.45127	0.409222	0.522365	0.955313
ssa-mir-196a-2	-0.368888	7.81294	0.405452	0.524287	0.955313
ssa-mir-219b-1	0.394505	7.57343	0.399378	0.527411	0.955313
ssa-mir-8159	-0.334758	8.7417	0.396934	0.528677	0.955313
ssa-mir-205b-2	0.290465	8.31179	0.396049	0.529137	0.955313
ssa-mir-727-1	-0.308991	8.7597	0.391471	0.531527	0.955313
ssa-mir-23a-3	0.288499	9.72675	0.390113	0.53224	0.955313
ssa-mir-499a	0.354025	8.58257	0.382368	0.536339	0.955313
ssa-mir-1-2	0.459636	7.47136	0.370872	0.542529	0.955313
ssa-mir-33a-2	-0.336231	7.89397	0.364137	0.546217	0.955313
ssa-mir-736	-0.437445	8.37278	0.362762	0.546976	0.955313
ssa-mir-181c	0.277387	10.3772	0.362153	0.547313	0.955313
ssa-mir-135b-1	0.276228	10.3432	0.361368	0.547748	0.955313
ssa-mir-15c-1	-0.271205	10.1676	0.353679	0.552038	0.958255
ssa-mir-216b	0.328475	8.6459	0.343986	0.557538	0.963258
ssa-mir-7552a-2	-0.479532	7.42482	0.304093	0.581328	0.99705
ssa-mir-23a-2	0.43642	7.50664	0.293456	0.588014	0.99705
ssa-mir-338a-1	-0.290272	10.3998	0.291646	0.589168	0.99705
ssa-mir-30e-2	-0.574317	7.21326	0.2758	0.599467	0.99705
ssa-mir-206	-0.304985	11.226	0.266814	0.605477	0.99705
ssa-mir-27c-2	0.334153	8.0159	0.263498	0.607727	0.99705
ssa-mir-19c-2	-0.632337	6.90985	0.259224	0.610654	0.99705
ssa-mir-130a-2	0.315498	13.5876	0.257907	0.611561	0.99705
ssa-mir-144	0.198078	9.72289	0.256702	0.612395	0.99705
ssa-mir-181a-4	-0.235454	8.42884	0.254158	0.614162	0.99705
ssa-let-7b-1	0.237635	9.65325	0.253241	0.614802	0.99705
ssa-mir-16a-1	-0.295468	11.4023	0.253119	0.614888	0.99705
ssa-mir-22a	-0.2793	11.4448	0.250808	0.616507	0.99705
ssa-mir-22b-2	0.351293	7.74531	0.250674	0.616601	0.99705
ssa-mir-133a-2	-0.418567	7.07382	0.24906	0.617737	0.99705
ssa-mir-146a-3	-0.308609	7.75135	0.240538	0.623818	0.997682
ssa-mir-103	0.288821	11.6366	0.222492	0.637147	0.997682
ssa-mir-125b-2	-0.295584	8.4781	0.221149	0.638166	0.997682
ssa-mir-21b	0.327689	8.85563	0.217181	0.641196	0.997682
ssa-mir-338a-2	0.333348	7.3101	0.216339	0.641844	0.997682
ssa-mir-7a-6	0.439069	7.14849	0.216196	0.641954	0.997682
ssa-mir-200a-1	-0.193656	10.6545	0.205141	0.650603	0.997682
ssa-mir-199a-4	0.22065	9.48727	0.201751	0.653311	0.997682
ssa-mir-219a-2	0.340176	7.08585	0.198377	0.656034	0.997682
ssa-mir-219c-2	-0.302968	7.34519	0.190475	0.662521	0.997682
ssa-mir-25-1	0.208142	10.6256	0.182731	0.669037	0.997682
ssa-mir-1338	-0.177756	9.15494	0.172827	0.677611	0.997682
ssa-mir-133a-3	0.230293	8.17379	0.172523	0.677879	0.997682
ssa-mir-181a-2	0.238725	9.25188	0.172511	0.677889	0.997682
ssa-mir-19c-4	0.447758	6.80168	0.165811	0.683862	0.997682
ssa-mir-489-2	-0.468145	6.81949	0.16553	0.684115	0.997682
ssa-mir-92a-1	-0.239688	11.6944	0.165233	0.684384	0.997682
ssa-mir-153a-1	0.139896	9.37583	0.160922	0.688309	0.997682
ssa-mir-153b	-0.238343	9.00406	0.158861	0.690208	0.997682
ssa-mir-30c-1	-0.170232	10.4286	0.15646	0.692437	0.997682
ssa-mir-196a-3	-0.196691	7.97383	0.155327	0.693496	0.997682
ssa-mir-205a-1	0.226801	11.4818	0.142198	0.706106	0.997682
ssa-mir-430c	0.209953	10.6372	0.139314	0.708964	0.997682
ssa-mir-10d-1	0.172397	8.61593	0.134803	0.713504	0.997682
ssa-mir-9a-4	-0.265184	7.79246	0.131691	0.716686	0.997682
ssa-mir-19c-1	0.19135	13.8841	0.13168	0.716697	0.997682
ssa-mir-499b-3	0.376669	7.16614	0.128959	0.719514	0.997682
ssa-mir-27d	-0.172684	8.68102	0.12894	0.719534	0.997682
ssa-mir-222a-1	-0.179001	10.3687	0.128928	0.719546	0.997682
ssa-mir-1-1	-0.165203	12.5425	0.128306	0.720195	0.997682
ssa-mir-489-1	0.289318	8.48163	0.124397	0.724314	0.997682
ssa-mir-456-1	0.214171	10.2703	0.120436	0.728562	0.997682
ssa-mir-29b-4	-0.216983	7.54776	0.119821	0.729229	0.997682
ssa-mir-214-3	0.358844	6.89119	0.113987	0.73565	0.997682
ssa-mir-26b	0.137525	8.64584	0.11321	0.736518	0.997682
ssa-mir-23b	0.16057	10.45	0.109604	0.740595	0.997682
ssa-mir-2187	0.26265	8.54201	0.107148	0.743414	0.997682
ssa-mir-10b-3	0.278306	7.43235	0.104897	0.74603	0.997682
ssa-mir-8161	0.139253	8.99952	0.103518	0.747647	0.997682
ssa-mir-29c	0.226111	7.97797	0.102029	0.749408	0.997682
ssa-mir-190a	-0.170912	8.63119	0.100964	0.750676	0.997682
ssa-mir-135c-2	0.327774	7.11065	0.0995434	0.752378	0.997682
ssa-mir-2188	0.167245	12.0093	0.0988163	0.753255	0.997682
ssa-let-7e-2	-0.300828	6.78109	0.0986802	0.753419	0.997682
ssa-mir-26a-4	0.195068	7.64172	0.0962109	0.756425	0.997682
ssa-mir-24a-3	-0.16966	8.11338	0.0942475	0.758845	0.997682
ssa-mir-200a-2	0.157959	8.89172	0.0907072	0.76328	0.997682
ssa-mir-301c	-0.187852	8.96599	0.0869369	0.768108	0.997682
ssa-mir-204-1	0.14974	11.7304	0.0866812	0.76844	0.997682
ssa-mir-212b-2	0.307412	7.14083	0.0856296	0.769808	0.997682
ssa-mir-96-2	0.264795	7.31725	0.083183	0.773029	0.997682
ssa-mir-196a-1	-0.113838	9.33882	0.0788916	0.778805	0.997682
ssa-mir-724-2	0.160528	8.91577	0.0746729	0.784651	0.997682
ssa-mir-139-2	0.18758	7.82368	0.0728768	0.787193	0.997682
ssa-mir-100a-1	-0.145443	12.3746	0.070463	0.790664	0.997682
ssa-mir-182	0.105229	9.74181	0.0668987	0.795907	0.997682
ssa-mir-129-2	0.153306	8.06236	0.0668181	0.796027	0.997682
ssa-mir-23a-1	0.126129	11.8235	0.0659669	0.797302	0.997682
ssa-mir-93a-1	0.0939989	9.25719	0.0652695	0.798353	0.997682
ssa-mir-7132a	0.117652	8.89724	0.0645272	0.799479	0.997682
ssa-mir-214-1	0.11036	12.9885	0.0633077	0.801342	0.997682
ssa-mir-153a-2	-0.202663	7.04733	0.0631266	0.801621	0.997682
ssa-mir-203a-1	0.126433	15.2333	0.0587822	0.808431	0.997682
ssa-mir-210-2	-0.254921	6.83833	0.0578338	0.809953	0.997682
ssa-mir-499b-2	0.203196	6.99857	0.0572719	0.810861	0.997682
ssa-mir-30b	0.111031	10.5581	0.0559611	0.812997	0.997682
ssa-mir-130b-2	0.10531	9.64316	0.0546673	0.815132	0.997682
ssa-mir-199a-2	-0.108985	9.92938	0.0545939	0.815254	0.997682
ssa-mir-126-3	-0.249254	7.08545	0.0543526	0.815655	0.997682
ssa-mir-7552a-1	-0.11564	8.90553	0.0518977	0.819793	0.997682
ssa-mir-192a-1	0.125564	10.9633	0.0502589	0.822613	0.997682
ssa-mir-7552b	-0.125122	8.16096	0.0487598	0.825236	0.997682
ssa-mir-429	0.095476	8.70557	0.0480371	0.826515	0.997682
ssa-mir-196b-2	-0.204065	7.07536	0.0469108	0.828529	0.997682
ssa-mir-199a-1	0.107652	13.3586	0.0453182	0.83142	0.997682
ssa-mir-27b-2	0.167132	7.21579	0.0396258	0.842214	0.997682
ssa-mir-205b-3	0.12833	7.97661	0.0385245	0.844394	0.997682
ssa-mir-137-1	-0.0740412	8.95163	0.0319608	0.858114	0.997682
ssa-mir-27b-1	-0.0966995	9.44433	0.0310658	0.860094	0.997682
ssa-let-7i-2	-0.086474	8.77909	0.0307582	0.860781	0.997682
ssa-mir-202	-0.112232	13.1802	0.0294977	0.863635	0.997682
ssa-mir-26a-1	0.0888317	11.6829	0.0283229	0.866352	0.997682
ssa-mir-724-3	-0.188471	6.97457	0.0273542	0.868636	0.997682
ssa-mir-301b	0.0913266	10.5757	0.0269401	0.869625	0.997682
ssa-mir-460-2	0.128823	6.98373	0.0267519	0.870077	0.997682
ssa-mir-25-3	-0.104039	7.9163	0.0261465	0.871543	0.997682
ssa-mir-29b-2	0.159533	7.11433	0.025755	0.8725	0.997682
ssa-mir-15c-2	0.085201	8.30136	0.0251767	0.873927	0.997682
ssa-let-7a-1	-0.0846316	11.321	0.0230873	0.87923	0.997682
ssa-mir-140	0.0798629	12.3644	0.0228762	0.879779	0.997682
ssa-mir-205b-4	0.101089	8.03693	0.0223675	0.881114	0.997682
ssa-mir-142b	0.0989496	8.14928	0.0217484	0.882758	0.997682
ssa-let-7b-2	-0.0905198	7.98124	0.0184274	0.892021	0.997682
ssa-mir-723-1	0.0590873	8.8354	0.0176823	0.894213	0.997682
ssa-mir-737	0.0626061	8.25112	0.0169089	0.896539	0.997682
ssa-mir-30c-2	-0.0855963	7.50849	0.0167592	0.896996	0.997682
ssa-mir-16b	0.081951	8.56677	0.0163716	0.898187	0.997682
ssa-mir-27a-1	-0.0608239	10.3172	0.0157492	0.900131	0.997682
ssa-mir-132-3	0.0687578	7.70163	0.0151136	0.902157	0.997682
ssa-mir-135a	-0.0707332	11.5606	0.012651	0.910446	0.997682
ssa-mir-200b-1	0.0639929	11.1893	0.012165	0.912176	0.997682
ssa-mir-7a-3	-0.0499423	8.10101	0.0121495	0.912231	0.997682
ssa-mir-24a-1	-0.0558158	9.8588	0.0118459	0.91333	0.997682
ssa-mir-200a-3	-0.0702024	7.33658	0.0113131	0.915294	0.997682
ssa-mir-8156	-0.0646487	8.02609	0.0109008	0.916846	0.997682
ssa-mir-128-2	0.0661003	7.89733	0.0107287	0.917503	0.997682
ssa-mir-449a	0.0513037	8.07112	0.0103163	0.919099	0.997682
ssa-mir-218-1	0.061258	11.8393	0.0102051	0.919534	0.997682
ssa-mir-725-1	-0.0588686	8.76062	0.0101138	0.919894	0.997682
ssa-let-7c-2	-0.0646939	8.15163	0.00904655	0.924225	0.997682
ssa-mir-9a-8	0.0996436	7.39644	0.00896568	0.924563	0.997682
ssa-mir-203a-2	-0.0471713	9.54897	0.00876496	0.92541	0.997682
ssa-mir-181b	0.0453945	12.1823	0.00836615	0.927122	0.997682
ssa-mir-20a-1	-0.0656735	11.0516	0.00799815	0.928738	0.997682
ssa-mir-204-2	-0.0660772	7.89157	0.00763046	0.930391	0.997682
ssa-mir-365-1	-0.0410691	9.49053	0.00698626	0.933387	0.997682
ssa-mir-7a-1	0.0679149	11.1146	0.00615946	0.937444	0.997682
ssa-mir-9a-7	-0.104729	6.80141	0.00584732	0.939047	0.997682
ssa-mir-126-4	-0.07244	7.35447	0.00536112	0.941631	0.997682
ssa-mir-30a-3	-0.0383969	9.67123	0.00465035	0.945632	0.997682
ssa-mir-133a-1	-0.0323392	11.2329	0.00433665	0.947495	0.997682
ssa-mir-101b-1	-0.0262921	9.15304	0.00391814	0.950089	0.997682
ssa-let-7g-1	0.028971	9.77369	0.00244396	0.960572	0.997682
ssa-mir-129-3	0.0252193	7.67187	0.00196445	0.964648	0.997682
ssa-mir-24b	-0.0208429	8.2713	0.00171906	0.966928	0.997682
ssa-mir-33b	0.019093	7.73278	0.00134681	0.970725	0.997682
ssa-mir-125b-1	-0.020143	10.875	0.00132789	0.970931	0.997682
ssa-mir-375-3	-0.0372231	7.4137	0.0010433	0.974233	0.997682
ssa-mir-130d-1	0.0192046	13.9326	0.00101264	0.974614	0.997682
ssa-mir-135b-2	-0.0205466	7.93607	0.000908468	0.975955	0.997682
ssa-mir-26a-3	-0.0189626	8.50414	0.00050244	0.982117	0.997682
ssa-mir-1-3	-0.0161206	8.69009	0.00034012	0.985286	0.997682
ssa-mir-9a-1	0.0107556	10.8789	0.000302978	0.986113	0.997682
ssa-mir-125a-1	-0.00793892	12.737	0.000232461	0.987835	0.997682
ssa-mir-194b	-0.00755483	9.33047	0.000215971	0.988275	0.997682
ssa-mir-155-2	0.00478013	7.03964	0.000194573	0.988871	0.997682
ssa-mir-183-1	0.00565704	9.43235	0.000171576	0.989549	0.997682
ssa-mir-205b-1	-0.00432346	11.0028	5.92553e-05	0.993858	0.999289
ssa-mir-106a-2	0.000687046	7.55872	1.22269e-05	0.99721	0.999883
ssa-mir-734	-0.000368663	9.09146	2.15195e-08	0.999883	0.999883

## Sheet: Poor_vs_Good_0dpo
miRNA	logFC	logCPM	LR	PValue	FDR
ssa-mir-7a-1	3.75673	11.1146	14.2531	0.000159798	0.0588055
ssa-mir-2187	-2.79961	8.54201	11.3556	0.000752191	0.138403
ssa-mir-219a-1	2.23431	9.72347	9.87266	0.00167753	0.174976
ssa-mir-100a-2	2.63284	11.5427	9.64187	0.00190191	0.174976
ssa-let-7e-1	2.29348	10.0824	8.93986	0.00279014	0.196449
ssa-let-7a-1	1.75165	11.321	8.44527	0.00365994	0.196449
ssa-let-7h	1.70943	10.2292	7.66911	0.00561742	0.196449
ssa-mir-18b	1.77326	9.24403	7.46937	0.00627577	0.196449
ssa-mir-499b-2	3.53755	6.99857	7.43726	0.00638872	0.196449
ssa-mir-15e	2.21035	7.96091	7.33835	0.00674987	0.196449
ssa-mir-449a	1.68485	8.07112	7.21528	0.00722857	0.196449
ssa-mir-27b-1	1.53578	9.44433	7.20803	0.00725782	0.196449
ssa-mir-196b-2	3.51447	7.07536	7.18205	0.00736367	0.196449
ssa-mir-30e-1	1.34239	10.125	7.07105	0.00783394	0.196449
ssa-mir-375-1	1.48868	10.1116	6.96815	0.00829733	0.196449
ssa-mir-125b-1	1.58032	10.875	6.91632	0.00854128	0.196449
ssa-mir-462a	1.64684	9.23023	6.59583	0.0102218	0.221271
ssa-let-7g-1	1.47342	9.77369	6.17701	0.0129421	0.251524
ssa-mir-212a-2	-2.16835	7.1321	6.10432	0.0134852	0.251524
ssa-mir-551	-0.987177	9.41461	6.08029	0.0136698	0.251524
ssa-mir-125a-1	1.35705	12.737	5.84344	0.0156352	0.267222
ssa-mir-125b-2	-1.68027	8.4781	5.8056	0.0159752	0.267222
ssa-mir-19a-2	-2.36365	7.08346	5.56221	0.0183522	0.293635
ssa-mir-26d	1.93201	7.51516	5.28433	0.0215182	0.309725
ssa-mir-122-1	1.58475	10.5811	5.27644	0.0216159	0.309725
ssa-mir-375-3	2.43483	7.4137	5.25508	0.0218828	0.309725
ssa-mir-210-2	3.18083	6.83833	5.15114	0.0232311	0.316631
ssa-mir-736	-1.58443	8.37278	5.00212	0.0253162	0.332728
ssa-mir-196a-3	1.31045	7.97383	4.54829	0.0329516	0.409893
ssa-mir-30e-3	-1.2776	9.17239	4.42854	0.0353427	0.409893
ssa-mir-221	1.04159	9.45818	4.39128	0.0361232	0.409893
ssa-mir-30a-1	-1.09786	12.9579	4.2285	0.0397507	0.409893
ssa-mir-16a-1	1.30719	11.4023	4.22392	0.0398579	0.409893
ssa-mir-204-3	-1.55628	12.7669	4.20612	0.0402784	0.409893
ssa-let-7d-1	1.04434	9.01556	4.10445	0.0427705	0.409893
ssa-mir-723-2	-1.33146	8.34473	4.07831	0.0434371	0.409893
ssa-mir-20a-1	1.59845	11.0516	4.0763	0.0434887	0.409893
ssa-mir-137-1	-0.938354	8.95163	4.05331	0.0440849	0.409893
ssa-mir-338a-1	1.13108	10.3998	4.00804	0.0452839	0.409893
ssa-mir-128-1	1.36978	11.3618	4.00499	0.0453658	0.409893
ssa-mir-183-3	-1.93191	7.14867	3.99382	0.0456674	0.409893
ssa-mir-1-2	-1.577	7.47136	3.83681	0.0501389	0.439312
ssa-mir-129-3	-1.23092	7.67187	3.73082	0.0534172	0.452618
ssa-mir-128-3	-1.47043	7.63267	3.67857	0.0551162	0.452618
ssa-mir-459	1.49335	9.00557	3.64779	0.0561436	0.452618
ssa-mir-153a-2	-2.07811	7.04733	3.58615	0.0582631	0.452618
ssa-mir-17-3	1.16397	8.02839	3.57783	0.0585557	0.452618
ssa-mir-139-1	1.17876	9.36978	3.53779	0.0599855	0.452618
ssa-mir-132-3	1.17194	7.70163	3.53002	0.0602671	0.452618
ssa-mir-126-3	-2.0962	7.08545	3.47784	0.0621958	0.457761
ssa-mir-96-2	2.4679	7.31725	3.25685	0.0711256	0.506803
ssa-mir-9a-1	1.19556	10.8789	3.24565	0.0716134	0.506803
ssa-mir-8158	1.19513	8.04659	3.21317	0.0730479	0.507201
ssa-mir-458	-0.809794	9.03558	3.16352	0.0753007	0.512911
ssa-mir-106a-1	-0.88007	9.82425	3.1324	0.0767509	0.512911
ssa-mir-126-1	1.04919	11.7524	3.10501	0.0780517	0.512911
ssa-mir-26a-4	1.05931	7.64172	2.93299	0.0867865	0.535987
ssa-mir-15c-2	-0.906348	8.30136	2.89896	0.0886365	0.535987
ssa-mir-132-4	2.05304	7.1249	2.87533	0.0899465	0.535987
ssa-mir-19c-2	2.26624	6.90985	2.83558	0.0921976	0.535987
ssa-mir-1-3	-1.12392	8.69009	2.83364	0.0923087	0.535987
ssa-mir-23a-3	0.820981	9.72675	2.81519	0.0933757	0.535987
ssa-mir-133b-1	0.925362	8.54948	2.8137	0.0934627	0.535987
ssa-mir-489-1	1.45114	8.48163	2.81324	0.0934897	0.535987
ssa-mir-499b-3	1.82099	7.16614	2.79309	0.0946716	0.535987
ssa-mir-146d-1	-0.910544	9.553	2.76775	0.0961811	0.536282
ssa-mir-27c-2	-1.07401	8.0159	2.7399	0.0978711	0.537561
ssa-mir-101b-2	-1.85533	7.46083	2.68519	0.101285	0.548133
ssa-mir-152	1.1174	10.5491	2.65718	0.103083	0.549777
ssa-mir-138-4	-1.08176	8.36591	2.60335	0.106638	0.56061
ssa-mir-365-1	0.87716	9.49053	2.5494	0.110336	0.566394
ssa-mir-150	0.853156	9.98226	2.54254	0.110816	0.566394
ssa-mir-135c-1	0.867853	9.35809	2.50526	0.113467	0.571998
ssa-mir-9a-3	1.42439	8.31564	2.47176	0.115908	0.576409
ssa-mir-27a-1	0.755528	10.3172	2.4004	0.121304	0.595199
ssa-mir-219c-2	-1.29397	7.34519	2.25982	0.132769	0.642883
ssa-mir-146b	1.7704	7.34517	2.17008	0.140719	0.659853
ssa-mir-214-2	1.23048	7.34728	2.16199	0.141461	0.659853
ssa-mir-30d-1	0.803258	8.5651	2.13774	0.143713	0.659853
ssa-mir-183-1	0.613992	9.43235	2.12949	0.144489	0.659853
ssa-mir-19d	-0.83495	14.2452	2.12155	0.145239	0.659853
ssa-mir-222b	-0.90404	12.622	2.00456	0.156826	0.703807
ssa-mir-9a-4	-1.20372	7.79246	1.97096	0.160346	0.71093
ssa-mir-17-2	-1.43319	6.69608	1.92086	0.165762	0.725634
ssa-mir-182	0.553251	9.74181	1.87393	0.171025	0.725634
ssa-mir-22a	0.809547	11.4448	1.8608	0.172532	0.725634
ssa-mir-146d-2	-1.18411	7.49979	1.84639	0.174204	0.725634
ssa-let-7b-2	-0.986338	7.98124	1.837	0.175303	0.725634
ssa-mir-24b	-0.765586	8.2713	1.8283	0.176328	0.725634
ssa-mir-29b-1	1.17318	10.4658	1.76266	0.184293	0.725634
ssa-let-7b-1	0.658115	9.65325	1.75203	0.185622	0.725634
ssa-mir-219a-2	1.45847	7.08585	1.75106	0.185744	0.725634
ssa-mir-20b	-0.848986	9.11101	1.75006	0.185869	0.725634
ssa-mir-133a-1	-0.680786	11.2329	1.74874	0.186035	0.725634
ssa-mir-7a-6	-1.04654	7.14849	1.68779	0.193893	0.725634
ssa-mir-199a-4	-0.660139	9.48727	1.687	0.193997	0.725634
ssa-mir-200a-3	1.0593	7.33658	1.67471	0.195629	0.725634
ssa-mir-10d-1	-0.704313	8.61593	1.6578	0.1979	0.725634
ssa-mir-212a-1	0.782755	8.30816	1.64153	0.200115	0.725634
ssa-mir-9a-7	1.59334	6.80141	1.62973	0.20174	0.725634
ssa-mir-132-2	1.0329	9.18127	1.60842	0.204713	0.725634
ssa-mir-21b	0.928553	8.85563	1.60825	0.204738	0.725634
ssa-mir-24a-3	-0.842587	8.11338	1.58986	0.207347	0.725634
ssa-mir-25-2	-0.82254	10.3054	1.58534	0.207994	0.725634
ssa-mir-499a	0.750644	8.58257	1.57214	0.209897	0.725634
ssa-mir-30d-2	-1.0931	7.01269	1.54961	0.213193	0.725634
ssa-mir-27c-1	-0.601205	8.51468	1.54858	0.213346	0.725634
ssa-mir-133a-2	-1.19177	7.07382	1.53478	0.215397	0.725634
ssa-mir-92a-3	-0.829268	8.3718	1.5293	0.216217	0.725634
ssa-mir-218-1	0.789837	11.8393	1.51014	0.219118	0.725634
ssa-mir-16b	0.761706	8.56677	1.50501	0.219902	0.725634
ssa-mir-19c-1	-0.674473	13.8841	1.49204	0.2219	0.725634
ssa-mir-190b	-0.632617	9.5626	1.47523	0.224523	0.725634
ssa-mir-155-2	1.49578	7.03964	1.47354	0.224789	0.725634
ssa-mir-126-2	0.968538	7.22722	1.42415	0.232722	0.740149
ssa-mir-8159	-0.630471	8.7417	1.42058	0.233308	0.740149
ssa-mir-181a-2	0.652978	9.25188	1.39916	0.236865	0.741983
ssa-mir-10b-2	-0.575098	8.49103	1.3811	0.239914	0.741983
ssa-mir-724-2	-0.67078	8.91577	1.36139	0.243296	0.741983
ssa-mir-148b	-0.709898	10.6273	1.3595	0.243623	0.741983
ssa-mir-107	0.55408	9.09368	1.35752	0.243967	0.741983
ssa-mir-725-2	-1.24028	6.89459	1.34508	0.246141	0.742458
ssa-mir-203b	0.879442	11.4703	1.32731	0.249285	0.743208
ssa-mir-27a-2	0.758796	8.50848	1.30281	0.2537	0.743208
ssa-mir-101a-1	0.519972	9.54011	1.28651	0.256692	0.743208
ssa-mir-194b	-0.502581	9.33047	1.26912	0.259932	0.743208
ssa-mir-22b-2	-0.855157	7.74531	1.26622	0.260476	0.743208
ssa-mir-199a-1	-0.593179	13.3586	1.25433	0.262726	0.743208
ssa-mir-26b	0.53221	8.64584	1.23914	0.265637	0.743208
ssa-mir-8160	-0.893467	14.751	1.23879	0.265705	0.743208
ssa-mir-17-1	-0.773011	12.0897	1.23851	0.265758	0.743208
ssa-mir-1-4	-0.582433	9.5199	1.22895	0.267612	0.743208
ssa-mir-21a-2	1.09896	7.27414	1.22386	0.268605	0.743208
ssa-mir-219c-1	-0.616647	9.07169	1.14411	0.284785	0.777098
ssa-mir-216a	-0.502004	8.96841	1.14273	0.285077	0.777098
ssa-mir-155-1	0.465782	9.09469	1.11683	0.290603	0.786337
ssa-mir-722-2	-0.718012	7.63005	1.10691	0.292754	0.786375
ssa-mir-200b-2	0.748391	7.6067	1.09122	0.2962	0.789868
ssa-mir-29a	0.370779	9.52207	1.0416	0.30745	0.800836
ssa-mir-10b-4	-0.760242	7.68684	1.02231	0.311972	0.800836
ssa-mir-206	-0.616371	11.226	1.00632	0.315787	0.800836
ssa-mir-730a-1	-0.52923	8.5923	1.0057	0.315936	0.800836
ssa-mir-15b	-0.616601	10.6463	1.00344	0.316478	0.800836
ssa-mir-18a	-0.519811	9.99344	0.992841	0.319049	0.800836
ssa-mir-29c	0.756827	7.97797	0.985421	0.320864	0.800836
ssa-mir-103	0.642263	11.6366	0.984519	0.321086	0.800836
ssa-mir-92a-2	-1.2177	6.72686	0.982871	0.321491	0.800836
ssa-mir-205b-3	0.766645	7.97661	0.980393	0.322102	0.800836
ssa-mir-132-1	0.587212	8.96684	0.97172	0.324252	0.800836
ssa-let-7d-2	-0.810201	7.91794	0.927768	0.335444	0.808639
ssa-mir-92a-1	0.59786	11.6944	0.917695	0.338081	0.808639
ssa-mir-727-2	1.09218	6.97611	0.897423	0.343474	0.808639
ssa-mir-125a-2	-0.550257	9.0579	0.895024	0.34412	0.808639
ssa-mir-204-2	0.838383	7.89157	0.894442	0.344276	0.808639
ssa-mir-106b	-0.554919	9.35634	0.893646	0.344491	0.808639
ssa-mir-375-2	0.63984	8.41205	0.878768	0.348539	0.808639
ssa-mir-9a-8	0.937539	7.39644	0.874251	0.349781	0.808639
ssa-mir-153a-1	-0.357696	9.37583	0.864603	0.352454	0.808639
ssa-mir-126-4	-0.901037	7.35447	0.864595	0.352456	0.808639
ssa-mir-7132b	-0.775729	8.99615	0.860337	0.353644	0.808639
ssa-mir-7a-3	-0.4581	8.10101	0.856731	0.354655	0.808639
ssa-mir-8162	-0.570322	7.87085	0.852036	0.355977	0.808639
ssa-mir-135a	0.608895	11.5606	0.837815	0.360022	0.812811
ssa-mir-101a-2	1.08913	6.78578	0.815788	0.366415	0.822199
ssa-mir-727-1	0.465384	8.7597	0.807709	0.368799	0.822533
ssa-mir-2184	0.486132	8.55335	0.795432	0.372463	0.8257
ssa-let-7a-2	-0.886699	9.91572	0.738515	0.390137	0.859703
ssa-mir-301c	-0.627272	8.96599	0.720984	0.395821	0.866292
ssa-mir-200a-1	-0.383962	10.6545	0.714859	0.397835	0.866292
ssa-mir-205b-2	-0.471961	8.31179	0.696666	0.403906	0.874338
ssa-mir-338a-4	-0.614817	7.66241	0.684453	0.408058	0.877368
ssa-mir-8164	-0.452847	8.99785	0.678585	0.410074	0.877368
ssa-mir-205a-1	-0.516885	11.4818	0.669938	0.413073	0.878676
ssa-mir-10d-2	0.867613	7.15608	0.660386	0.416424	0.880713
ssa-mir-219b-2	-0.667905	7.45127	0.649723	0.420212	0.883645
ssa-mir-146a-1	-0.438575	10.7494	0.631666	0.426745	0.892284
ssa-mir-301b	-0.448334	10.5757	0.586415	0.443809	0.922721
ssa-mir-730a-2	0.684616	7.5812	0.555135	0.456227	0.927473
ssa-mir-9a-5	1.02272	7.73384	0.548749	0.458829	0.927473
ssa-mir-203a-1	-0.400604	15.2333	0.538978	0.462857	0.927473
ssa-mir-7552b	0.492704	8.16096	0.535958	0.464113	0.927473
ssa-let-7f	0.345933	9.38185	0.527501	0.46766	0.927473
ssa-mir-734	-0.437262	9.09146	0.517614	0.471861	0.927473
ssa-mir-722-1	0.414423	8.93937	0.516404	0.47238	0.927473
ssa-mir-135b-1	0.345608	10.3432	0.51171	0.4744	0.927473
ssa-mir-92b	-0.285371	9.27654	0.509582	0.47532	0.927473
ssa-mir-140	-0.394266	12.3644	0.507635	0.476164	0.927473
ssa-mir-130d-3	-0.369067	8.87884	0.498486	0.480166	0.927473
ssa-mir-460-1	-0.377146	9.81407	0.491989	0.483041	0.927473
ssa-mir-23a-4	-0.342824	8.74422	0.490777	0.483581	0.927473
ssa-mir-27b-2	-0.576466	7.21579	0.49024	0.48382	0.927473
ssa-mir-23b	0.356121	10.45	0.479173	0.488797	0.927473
ssa-mir-430a	0.340725	9.13887	0.458599	0.498279	0.927473
ssa-mir-301a-1	-0.396477	13.7118	0.456564	0.499234	0.927473
ssa-mir-202	0.466311	13.1802	0.455859	0.499566	0.927473
ssa-mir-26a-1	0.374017	11.6829	0.453675	0.500595	0.927473
ssa-mir-222a-2	-0.630249	7.22182	0.447869	0.503349	0.927473
ssa-mir-8161	-0.294789	8.99952	0.438689	0.507756	0.927473
ssa-let-7a-4	-0.351708	10.7709	0.436471	0.508831	0.927473
ssa-mir-462b	0.450661	7.91627	0.434901	0.509594	0.927473
ssa-mir-454	-0.266041	9.22366	0.421083	0.516397	0.927473
ssa-mir-30a-3	-0.379473	9.67123	0.420805	0.516535	0.927473
ssa-mir-10b-1	-0.438894	11.3022	0.416736	0.51857	0.927473
ssa-mir-10b-3	0.534126	7.43235	0.415844	0.519018	0.927473
ssa-mir-25-3	0.423525	7.9163	0.398626	0.5278	0.927473
ssa-mir-128-2	0.422875	7.89733	0.395349	0.529501	0.927473
ssa-mir-181a-4	-0.342396	8.42884	0.389557	0.532532	0.927473
ssa-mir-20a-2	-0.446492	8.71093	0.387225	0.533761	0.927473
ssa-mir-214-3	-0.789121	6.89119	0.384838	0.535025	0.927473
ssa-mir-33a-1	-0.428302	8.64116	0.383138	0.535928	0.927473
ssa-mir-430c	-0.36583	10.6372	0.382373	0.536336	0.927473
ssa-mir-128-4	0.439542	8.18058	0.372801	0.541481	0.927473
ssa-let-7e-2	-0.691768	6.78109	0.371446	0.542217	0.927473
ssa-mir-192b	-0.424049	9.41353	0.367984	0.544105	0.927473
ssa-mir-7a-5	0.492935	7.47659	0.349212	0.554559	0.927473
ssa-mir-205b-1	-0.343184	11.0028	0.348	0.555248	0.927473
ssa-mir-200b-1	-0.355614	11.1893	0.343121	0.558033	0.927473
ssa-mir-135b-2	-0.369347	7.93607	0.341319	0.559069	0.927473
ssa-mir-21a-1	0.270741	10.943	0.338869	0.560483	0.927473
ssa-mir-183-2	0.398682	7.78611	0.336635	0.561778	0.927473
ssa-mir-19c-3	-0.316591	7.7934	0.325524	0.568307	0.927473
ssa-mir-7a-7	-0.686023	6.74785	0.324173	0.56911	0.927473
ssa-mir-723-1	0.273563	8.8354	0.321013	0.570999	0.927473
ssa-mir-26a-5	0.255392	8.99776	0.317905	0.572869	0.927473
ssa-mir-23a-2	0.626083	7.50664	0.317139	0.573332	0.927473
ssa-mir-130a-1	-0.432325	19.7626	0.315201	0.574506	0.927473
ssa-mir-430b	-0.253275	9.38013	0.314541	0.574907	0.927473
ssa-mir-219b-1	-0.35611	7.57343	0.311352	0.576852	0.927473
ssa-mir-106a-2	0.440306	7.55872	0.309341	0.578085	0.927473
ssa-mir-29b-3	0.401698	7.98668	0.296919	0.58582	0.927473
ssa-mir-2188	-0.301719	12.0093	0.292556	0.588587	0.927473
ssa-let-7a-3	0.316627	8.70613	0.282493	0.595072	0.927473
ssa-mir-210-1	0.248677	9.70388	0.280657	0.596271	0.927473
ssa-mir-138-1	0.269441	10.412	0.278669	0.597575	0.927473
ssa-mir-199a-3	-0.427923	7.5523	0.27794	0.598055	0.927473
ssa-mir-142a-2	0.329387	7.50965	0.277828	0.598129	0.927473
ssa-mir-15d	0.288017	10.2265	0.277419	0.598398	0.927473
ssa-mir-449b	0.321649	8.89281	0.274681	0.600209	0.927473
ssa-mir-218-2	0.458394	7.2712	0.264916	0.606763	0.927473
ssa-mir-737	0.288919	8.25112	0.258516	0.611141	0.927473
ssa-mir-20a-3	-0.55822	11.2064	0.253873	0.614361	0.927473
ssa-mir-99-2	0.284705	7.69496	0.244211	0.621181	0.927473
ssa-mir-129-1	0.325071	10.7453	0.236365	0.626844	0.927473
ssa-mir-133a-3	-0.33241	8.17379	0.232257	0.629855	0.927473
ssa-mir-19a-1	-0.257215	11.9395	0.229514	0.631884	0.927473
ssa-mir-216b	0.279772	8.6459	0.22927	0.632065	0.927473
ssa-mir-205b-4	-0.33988	8.03693	0.225663	0.634758	0.927473
ssa-mir-9a-2	0.222566	9.65449	0.224778	0.635423	0.927473
ssa-mir-181c	-0.227861	10.3772	0.219996	0.639043	0.927473
ssa-mir-26a-6	0.226975	8.73567	0.215098	0.642801	0.927473
ssa-mir-29b-4	0.366374	7.54776	0.214847	0.642995	0.927473
ssa-mir-9a-6	-0.23351	8.68133	0.211893	0.645287	0.927473
ssa-mir-338a-3	0.314368	9.95443	0.211588	0.645525	0.927473
ssa-mir-122-2	0.244767	8.61997	0.208208	0.648175	0.927473
ssa-mir-456-2	0.543957	6.85467	0.206501	0.649524	0.927473
ssa-mir-142a-1	-0.21385	8.95754	0.198865	0.655639	0.927473
ssa-mir-455	-0.191687	10.5374	0.195713	0.658203	0.927473
ssa-mir-130d-1	-0.278687	13.9326	0.19437	0.659304	0.927473
ssa-mir-143	-0.263096	10.9172	0.19333	0.660159	0.927473
ssa-mir-144	-0.181046	9.72289	0.188938	0.663802	0.927473
ssa-mir-93a-1	-0.165473	9.25719	0.188649	0.664044	0.927473
ssa-mir-181a-3	-0.248621	8.52487	0.188428	0.664229	0.927473
ssa-let-7a-5	0.358517	7.95847	0.182095	0.669579	0.927473
ssa-mir-10a-2	0.38047	7.27996	0.181149	0.670388	0.927473
ssa-mir-19c-4	-0.559952	6.80168	0.17684	0.674103	0.927473
ssa-mir-9b	0.484114	7.06526	0.173066	0.677401	0.927473
ssa-mir-214-1	-0.189943	12.9885	0.16975	0.680334	0.927473
ssa-mir-129-2	-0.247468	8.06236	0.147812	0.700635	0.927473
ssa-mir-24a-4	0.236962	8.01525	0.147191	0.701235	0.927473
ssa-mir-130a-2	-0.248964	13.5876	0.146562	0.701843	0.927473
ssa-mir-196a-4	-0.462967	6.83537	0.145979	0.702408	0.927473
ssa-mir-15c-1	0.185075	10.1676	0.14396	0.704376	0.927473
ssa-mir-196b-1	0.198482	9.26607	0.143117	0.705202	0.927473
ssa-mir-7552a-2	0.325269	7.42482	0.142062	0.70624	0.927473
ssa-mir-19a-3	-0.242103	7.86614	0.140776	0.707511	0.927473
ssa-mir-7132a	0.199154	8.89724	0.139468	0.708811	0.927473
ssa-mir-26a-2	0.302482	7.39359	0.138829	0.709448	0.927473
ssa-mir-192a-1	-0.216528	10.9633	0.136384	0.711902	0.927473
ssa-mir-133b-2	-0.361753	7.01675	0.136125	0.712164	0.927473
ssa-mir-135b-3	0.372543	7.44796	0.13443	0.713882	0.927473
ssa-let-7c-1	-0.209389	9.76716	0.129632	0.718814	0.927473
ssa-mir-1338	0.157956	9.15494	0.129523	0.718927	0.927473
ssa-mir-1-1	-0.169537	12.5425	0.123164	0.725628	0.927473
ssa-mir-203a-2	-0.179014	9.54897	0.113784	0.735877	0.927473
ssa-mir-24a-1	-0.180785	9.8588	0.110319	0.739782	0.927473
ssa-mir-8157	0.214962	7.76774	0.110108	0.740022	0.927473
ssa-mir-135c-2	-0.312879	7.11065	0.110054	0.740083	0.927473
ssa-mir-222a-1	-0.173401	10.3687	0.108983	0.741305	0.927473
ssa-mir-29b-2	-0.386038	7.11433	0.107147	0.743415	0.927473
ssa-mir-7552a-1	-0.185645	8.90553	0.105291	0.74557	0.927473
ssa-mir-27d	0.172147	8.68102	0.105059	0.745841	0.927473
ssa-mir-499b-1	-0.216288	8.18361	0.104807	0.746136	0.927473
ssa-mir-456-1	0.209486	10.2703	0.104153	0.746901	0.927473
ssa-mir-30b	0.158241	10.5581	0.102865	0.748418	0.927473
ssa-mir-181a-1	-0.154778	12.7712	0.102013	0.749427	0.927473
ssa-mir-30a-2	0.244538	8.21585	0.101359	0.750205	0.927473
ssa-mir-181b	-0.16471	12.1823	0.0999467	0.751894	0.927473
ssa-mir-196a-2	0.204536	7.81294	0.0992109	0.752779	0.927473
ssa-mir-724-1	0.173609	10.5154	0.0985538	0.753572	0.927473
ssa-mir-125b-3	-0.184273	8.62682	0.0939814	0.759175	0.931255
ssa-mir-212b-2	0.320094	7.14083	0.0903851	0.763688	0.931978
ssa-mir-146a-2	-0.410928	7.04616	0.0894876	0.76483	0.931978
ssa-mir-99-1	0.216354	12.6344	0.0842385	0.771634	0.937166
ssa-mir-93a-2	0.181089	8.17943	0.0763951	0.782244	0.943234
ssa-mir-15a	0.133638	9.77492	0.0758877	0.78295	0.943234
ssa-mir-212b-1	-0.201125	8.46901	0.0705493	0.790539	0.943234
ssa-mir-24a-2	-0.252105	7.04877	0.0698648	0.791534	0.943234
ssa-let-7j	-0.152178	8.3555	0.0627735	0.802165	0.943234
ssa-mir-130b-1	-0.155063	11.9719	0.0626286	0.802389	0.943234
ssa-mir-130b-2	-0.121762	9.64316	0.0624888	0.802605	0.943234
ssa-mir-30c-2	0.173275	7.50849	0.0624734	0.802629	0.943234
ssa-mir-30a-4	-0.383922	7.03533	0.0603458	0.80595	0.943234
ssa-mir-192a-2	-0.209084	7.35385	0.0572292	0.81093	0.943234
ssa-mir-137-2	-0.238376	7.17421	0.0567388	0.811727	0.943234
ssa-mir-101b-1	-0.0968191	9.15304	0.0559206	0.813064	0.943234
ssa-mir-365-2	-0.152932	8.30936	0.0552068	0.814239	0.943234
ssa-mir-148a	-0.122843	11.6841	0.0549895	0.814598	0.943234
ssa-mir-190a	0.124299	8.63119	0.0534386	0.817184	0.943234
ssa-mir-16c	-0.120316	9.30344	0.0531675	0.817641	0.943234
ssa-let-7c-2	-0.166744	8.15163	0.0515275	0.820426	0.94349
ssa-mir-204-1	-0.11086	11.7304	0.0434614	0.834859	0.955894
ssa-mir-729	0.107018	8.51871	0.0423256	0.837	0.955894
ssa-mir-338a-2	0.189331	7.3101	0.0412769	0.839004	0.955894
ssa-mir-10a-1	0.146487	12.671	0.0375641	0.846321	0.959362
ssa-mir-96-1	-0.0951698	8.82012	0.0361094	0.84929	0.959362
ssa-mir-429	0.0854181	8.70557	0.0334663	0.854847	0.959362
ssa-let-7i-2	-0.0958974	8.77909	0.0331775	0.855467	0.959362
ssa-mir-25-1	-0.0907525	10.6256	0.0314844	0.859164	0.959362
ssa-mir-130d-2	-0.174849	7.0901	0.0295407	0.863537	0.959362
ssa-mir-7a-4	0.129006	7.93818	0.028159	0.866736	0.959362
ssa-mir-145-1	-0.0855016	12.165	0.0278244	0.867522	0.959362
ssa-mir-489-2	0.147058	6.81949	0.0275084	0.86827	0.959362
ssa-mir-196a-1	-0.072366	9.33882	0.0264308	0.870853	0.959362
ssa-mir-181a-5	-0.101781	8.02658	0.0260117	0.871872	0.959362
ssa-mir-7a-2	-0.104335	7.97255	0.0250737	0.874184	0.959362
ssa-mir-194a-1	0.0932088	11.0244	0.0227354	0.880147	0.959362
ssa-mir-204-4	-0.106462	7.36594	0.0225635	0.880598	0.959362
ssa-mir-8156	-0.0998198	8.02609	0.0223527	0.881153	0.959362
ssa-mir-33a-2	-0.0930296	7.89397	0.0177542	0.894	0.966647
ssa-mir-200a-2	-0.0691298	8.89172	0.0164869	0.897831	0.966647
ssa-mir-139-2	-0.0897752	7.82368	0.0162248	0.898642	0.966647
ssa-mir-33b	0.0718042	7.73278	0.0159437	0.899519	0.966647
ssa-mir-725-1	-0.0790737	8.76062	0.0149088	0.902819	0.966647
ssa-mir-460-2	0.172806	6.98373	0.0146595	0.90363	0.966647
ssa-mir-193	-0.0568192	8.83908	0.0138752	0.906232	0.966647
ssa-let-7i-1	-0.0490885	9.34254	0.0119275	0.913033	0.969822
ssa-mir-153b	0.0673508	9.00406	0.0115327	0.914479	0.969822
ssa-mir-138-3	-0.0572317	8.08199	0.00820263	0.927836	0.981159
ssa-mir-8163	0.0564602	8.86257	0.00684741	0.934051	0.98449
ssa-mir-23a-1	-0.0409828	11.8235	0.00638018	0.936336	0.98449
ssa-mir-731	-0.0389995	8.78812	0.00525529	0.942209	0.987843
ssa-mir-26a-3	-0.0447872	8.50414	0.00310406	0.95557	0.993042
ssa-mir-22b-1	0.0295666	8.68278	0.00285903	0.957358	0.993042
ssa-mir-16a-2	-0.0290949	7.71256	0.00192783	0.964978	0.993042
ssa-mir-724-4	0.0307842	6.76559	0.00172247	0.966895	0.993042
ssa-mir-1788	-0.0215623	8.7554	0.00170263	0.967086	0.993042
ssa-mir-199a-2	-0.0171067	9.92938	0.00122841	0.972041	0.993042
ssa-mir-145-2	0.0314529	7.72563	0.00115107	0.972935	0.993042
ssa-mir-30c-1	0.0152824	10.4286	0.00113331	0.973145	0.993042
ssa-mir-30e-2	-0.0348739	7.21326	0.000980152	0.975024	0.993042
ssa-mir-138-2	0.0208859	7.43594	0.000749329	0.978162	0.993042
ssa-mir-205a-2	-0.0320497	7.39845	0.000472641	0.982655	0.993042
ssa-mir-146a-3	-0.0110584	7.75135	0.000372751	0.984596	0.993042
ssa-mir-100a-1	-0.010694	12.3746	0.000346144	0.985156	0.993042
ssa-mir-301d	0.00974194	9.39191	0.000287961	0.986461	0.993042
ssa-mir-724-3	0.00442472	6.97457	0.000239778	0.987645	0.993042
ssa-mir-194a-2	-0.000856474	7.0477	4.02399e-05	0.994939	0.995992
ssa-mir-142b	-0.00577044	8.14928	2.52384e-05	0.995992	0.995992

## Sheet: Poor_vs_Good_14dpo
miRNA	logFC	logCPM	LR	PValue	FDR
ssa-mir-93a-2	3.27331	8.17943	20.1018	7.34292e-06	0.00270219
ssa-mir-146d-1	-1.95526	9.553	13.835	0.000199587	0.036724
ssa-mir-24a-4	-2.05107	8.01525	9.58009	0.00196699	0.241284
ssa-mir-129-1	1.89782	10.7453	8.61438	0.0033352	0.269454
ssa-let-7c-1	1.60167	9.76716	8.44472	0.00366106	0.269454
ssa-mir-338a-3	1.66359	9.95443	7.28131	0.00696757	0.427344
ssa-mir-203b	1.88689	11.4703	6.55298	0.0104708	0.550467
ssa-mir-7a-6	-2.02004	7.14849	6.16785	0.0130093	0.564292
ssa-mir-29a	0.849167	9.52207	6.06347	0.0138006	0.564292
ssa-mir-723-2	-1.6336	8.34473	5.64049	0.0175503	0.64585
ssa-mir-142b	-1.56767	8.14928	5.33062	0.020954	0.701006
ssa-mir-29b-1	-1.92669	10.4658	5.10092	0.0239132	0.733337
ssa-mir-99-2	-1.21118	7.69496	4.32402	0.037578	0.787274
ssa-mir-338a-4	-1.40989	7.66241	4.28475	0.0384558	0.787274
ssa-mir-24b	1.17584	8.2713	4.21647	0.0400335	0.787274
ssa-mir-10b-1	1.35086	11.3022	4.15719	0.0414581	0.787274
ssa-mir-30a-4	-2.99238	7.03533	4.10179	0.0428379	0.787274
ssa-mir-1788	0.992619	8.7554	4.08488	0.0432686	0.787274
ssa-let-7a-5	-1.32609	7.95847	4.02467	0.0448394	0.787274
ssa-mir-499b-1	1.26509	8.18361	4.00433	0.0453836	0.787274
ssa-mir-192a-2	1.55538	7.35385	3.90175	0.0482358	0.787274
ssa-mir-183-2	-1.28274	7.78611	3.84362	0.0499355	0.787274
ssa-mir-100a-2	-1.4574	11.5427	3.70708	0.0541821	0.787274
ssa-mir-125a-2	1.0912	9.0579	3.68423	0.0549293	0.787274
ssa-mir-20a-2	-1.38354	8.71093	3.66415	0.0555948	0.787274
ssa-mir-23a-2	-1.47901	7.50664	3.66332	0.0556226	0.787274
ssa-mir-204-3	-1.366	12.7669	3.45473	0.063071	0.837124
ssa-mir-724-4	-2.0099	6.76559	3.27883	0.0701789	0.837124
ssa-mir-93a-1	-0.646963	9.25719	3.26356	0.0708352	0.837124
ssa-mir-30e-1	0.872449	10.125	3.18728	0.0742134	0.837124
ssa-mir-25-3	-1.09154	7.9163	3.08428	0.0790521	0.837124
ssa-mir-190b	-0.874744	9.5626	3.07186	0.0796581	0.837124
ssa-mir-196a-3	0.995689	7.97383	2.99761	0.0833876	0.837124
ssa-mir-725-2	2.1164	6.89459	2.94355	0.0862211	0.837124
ssa-mir-130b-2	-0.752148	9.64316	2.94033	0.086393	0.837124
ssa-mir-30e-3	0.888034	9.17239	2.93913	0.086457	0.837124
ssa-let-7b-1	-0.796034	9.65325	2.88371	0.0894799	0.837124
ssa-mir-202	1.11804	13.1802	2.8442	0.0917043	0.837124
ssa-mir-10b-3	-1.39006	7.43235	2.79361	0.0946406	0.837124
ssa-mir-92a-2	2.0202	6.72686	2.78328	0.095253	0.837124
ssa-mir-200a-3	1.31472	7.33658	2.59081	0.107485	0.837124
ssa-mir-10b-2	-0.721877	8.49103	2.57502	0.108563	0.837124
ssa-let-7d-2	1.2547	7.91794	2.53919	0.111051	0.837124
ssa-mir-301c	1.06001	8.96599	2.52697	0.111915	0.837124
ssa-mir-128-2	1.10896	7.89733	2.48782	0.114731	0.837124
ssa-mir-26a-3	-1.15687	8.50414	2.45453	0.117187	0.837124
ssa-mir-375-1	-0.785861	10.1116	2.44111	0.118193	0.837124
ssa-mir-730a-1	-0.825083	8.5923	2.43784	0.11844	0.837124
ssa-mir-7a-5	-1.19774	7.47659	2.38497	0.122507	0.837124
ssa-let-7e-1	1.09625	10.0824	2.37629	0.12319	0.837124
ssa-mir-200a-1	0.669263	10.6545	2.36846	0.123809	0.837124
ssa-mir-219b-1	-0.942494	7.57343	2.35689	0.12473	0.837124
ssa-mir-205b-3	-0.983575	7.97661	2.3428	0.125863	0.837124
ssa-mir-734	0.899681	9.09146	2.34008	0.126083	0.837124
ssa-mir-146d-2	1.26366	7.49979	2.28963	0.130241	0.837124
ssa-mir-27d	-0.704514	8.68102	2.27582	0.131406	0.837124
ssa-mir-551	0.593009	9.41461	2.2737	0.131585	0.837124
ssa-mir-15c-2	-0.78835	8.30136	2.24332	0.134193	0.837124
ssa-let-7a-3	0.844354	8.70613	2.24309	0.134213	0.837124
ssa-mir-16a-1	0.883605	11.4023	2.21418	0.136748	0.83872
ssa-mir-459	-0.952142	9.00557	2.18758	0.139128	0.839328
ssa-mir-222a-2	-1.24308	7.22182	2.03944	0.153266	0.904723
ssa-mir-20a-3	-1.50375	11.2064	1.98436	0.158932	0.904723
ssa-mir-135a	0.898094	11.5606	1.97897	0.159499	0.904723
ssa-mir-126-2	1.05332	7.22722	1.9761	0.159802	0.904723
ssa-mir-92b	0.552183	9.27654	1.93338	0.164389	0.915751
ssa-mir-1-1	0.638939	12.5425	1.89207	0.168969	0.915751
ssa-mir-199a-2	0.656721	9.92938	1.87064	0.171402	0.915751
ssa-mir-429	0.657125	8.70557	1.86325	0.17225	0.915751
ssa-mir-7a-2	0.79952	7.97255	1.84649	0.174192	0.915751
ssa-mir-214-1	0.582781	12.9885	1.73993	0.187148	0.942666
ssa-mir-454	0.507171	9.22366	1.73181	0.18818	0.942666
ssa-mir-96-1	0.651133	8.82012	1.7213	0.189526	0.942666
ssa-mir-9a-3	1.13686	8.31564	1.72105	0.189558	0.942666
ssa-mir-499b-2	1.46365	6.99857	1.68096	0.194798	0.947185
ssa-mir-17-3	0.717962	8.02839	1.63572	0.200913	0.947185
ssa-mir-722-2	-0.915408	7.63005	1.60925	0.204597	0.947185
ssa-mir-23b	0.631445	10.45	1.60323	0.205446	0.947185
ssa-mir-8156	-0.764934	8.02609	1.6024	0.205563	0.947185
ssa-mir-737	-0.608918	8.25112	1.58529	0.208	0.947185
ssa-mir-9b	-1.0848	7.06526	1.57489	0.209498	0.947185
ssa-mir-499a	-0.712493	8.58257	1.54749	0.213506	0.947185
ssa-mir-100a-1	0.687068	12.3746	1.54665	0.213631	0.947185
ssa-mir-26a-6	-0.594833	8.73567	1.50861	0.219351	0.960966
ssa-mir-21b	-0.862062	8.85563	1.47561	0.224462	0.965664
ssa-mir-192a-1	0.689788	10.9633	1.46794	0.225671	0.965664
ssa-mir-30a-3	-0.660831	9.67123	1.3877	0.238795	0.97416
ssa-mir-142a-1	-0.527949	8.95754	1.37464	0.241016	0.97416
ssa-mir-132-3	0.735844	7.70163	1.36793	0.242168	0.97416
ssa-mir-10d-1	-0.544801	8.61593	1.36621	0.242463	0.97416
ssa-mir-731	0.561704	8.78812	1.34237	0.246617	0.97416
ssa-mir-23a-4	-0.53168	8.74422	1.31434	0.25161	0.97416
ssa-mir-219c-2	-0.714708	7.34519	1.29579	0.254983	0.97416
ssa-mir-9a-1	0.709147	10.8789	1.29111	0.255843	0.97416
ssa-mir-33a-2	-0.602268	7.89397	1.27703	0.258452	0.97416
ssa-mir-19c-3	0.655346	7.7934	1.27428	0.258965	0.97416
ssa-mir-19c-2	-1.18061	6.90985	1.24723	0.264082	0.97416
ssa-mir-8161	-0.480466	8.99952	1.23057	0.267296	0.97416
ssa-mir-9a-6	-0.516471	8.68133	1.17721	0.277924	0.97416
ssa-mir-214-3	-1.17241	6.89119	1.15658	0.282176	0.97416
ssa-mir-26a-5	-0.496108	8.99776	1.14795	0.283979	0.97416
ssa-mir-139-1	-0.674915	9.36978	1.13258	0.287225	0.97416
ssa-mir-204-4	-0.794027	7.36594	1.12565	0.288705	0.97416
ssa-let-7e-2	1.17754	6.78109	1.11853	0.290234	0.97416
ssa-mir-25-1	0.525919	10.6256	1.11525	0.290943	0.97416
ssa-mir-96-2	1.09538	7.31725	1.11397	0.291221	0.97416
ssa-mir-365-1	0.531236	9.49053	1.10724	0.292682	0.97416
ssa-mir-196b-2	-0.969111	7.07536	1.10717	0.292699	0.97416
ssa-mir-456-1	0.650239	10.2703	1.05804	0.303663	0.97416
ssa-mir-24a-2	-1.03271	7.04877	1.03493	0.309004	0.97416
ssa-mir-142a-2	0.625117	7.50965	1.03306	0.30944	0.97416
ssa-mir-203a-2	0.518868	9.54897	1.00505	0.316093	0.97416
ssa-let-7a-1	-0.557279	11.321	1.00461	0.316197	0.97416
ssa-mir-199a-1	0.508158	13.3586	1.00116	0.31703	0.97416
ssa-mir-26a-2	-0.550046	7.39359	1.00067	0.317149	0.97416
ssa-mir-449b	0.620398	8.89281	1.00013	0.317279	0.97416
ssa-mir-221	0.488931	9.45818	0.980568	0.322059	0.97416
ssa-mir-155-2	-0.977175	7.03964	0.970241	0.32462	0.97416
ssa-mir-26b	0.436932	8.64584	0.949991	0.329722	0.97416
ssa-mir-489-2	-1.16381	6.81949	0.942333	0.331679	0.97416
ssa-mir-19a-3	-0.516851	7.86614	0.904838	0.341488	0.97416
ssa-mir-219c-1	0.482169	9.07169	0.888893	0.345777	0.97416
ssa-mir-99-1	-0.668827	12.6344	0.881794	0.347711	0.97416
ssa-mir-125b-3	-0.495022	8.62682	0.867635	0.351611	0.97416
ssa-mir-462a	0.531023	9.23023	0.866045	0.352052	0.97416
ssa-mir-203a-1	0.485478	15.2333	0.862083	0.353156	0.97416
ssa-mir-204-2	-0.691743	7.89157	0.857197	0.354524	0.97416
ssa-mir-430c	0.523477	10.6372	0.843594	0.358371	0.97416
ssa-mir-301d	0.52722	9.39191	0.841849	0.358869	0.97416
ssa-mir-106a-2	0.755951	7.55872	0.830032	0.362263	0.97416
ssa-mir-145-2	-0.608349	7.72563	0.827664	0.362949	0.97416
ssa-mir-7552a-2	-0.75103	7.42482	0.826378	0.363322	0.97416
ssa-mir-222a-1	0.455929	10.3687	0.821192	0.364832	0.97416
ssa-mir-730a-2	0.57625	7.5812	0.819967	0.36519	0.97416
ssa-mir-200b-1	0.529332	11.1893	0.81592	0.366376	0.97416
ssa-mir-301b	0.509117	10.5757	0.8112	0.367766	0.97416
ssa-mir-727-2	0.819498	6.97611	0.794948	0.372608	0.97416
ssa-mir-9a-8	-0.831638	7.39644	0.785825	0.375366	0.97416
ssa-mir-196b-1	-0.440581	9.26607	0.752429	0.385708	0.97416
ssa-mir-199a-3	-0.749299	7.5523	0.732487	0.392078	0.97416
ssa-mir-7a-3	0.421467	8.10101	0.72916	0.393156	0.97416
ssa-mir-15c-1	0.393739	10.1676	0.717481	0.396972	0.97416
ssa-mir-122-1	-0.537863	10.5811	0.716604	0.39726	0.97416
ssa-mir-9a-4	0.646851	7.79246	0.708471	0.399952	0.97416
ssa-mir-139-2	-0.586694	7.82368	0.706203	0.400707	0.97416
ssa-mir-181a-4	0.402184	8.42884	0.692406	0.405347	0.97416
ssa-mir-219b-2	-0.575709	7.45127	0.690627	0.405951	0.97416
ssa-mir-8162	-0.451684	7.87085	0.688083	0.406817	0.97416
ssa-mir-27c-2	-0.551832	8.0159	0.683573	0.408359	0.97416
ssa-let-7a-2	0.758405	9.91572	0.680709	0.409343	0.97416
ssa-mir-196a-2	0.501732	7.81294	0.678189	0.410211	0.97416
ssa-mir-7a-4	0.632536	7.93818	0.663718	0.41525	0.97416
ssa-mir-20a-1	0.603264	11.0516	0.663018	0.415496	0.97416
ssa-mir-30a-1	-0.414712	12.9579	0.650034	0.4201	0.97416
ssa-mir-133a-3	-0.452444	8.17379	0.644847	0.421961	0.97416
ssa-mir-196a-1	0.330773	9.33882	0.631344	0.426863	0.97416
ssa-mir-216a	-0.355594	8.96841	0.631143	0.426936	0.97416
ssa-mir-205b-1	0.445259	11.0028	0.618813	0.431489	0.97416
ssa-mir-212a-1	0.448397	8.30816	0.604826	0.436743	0.97416
ssa-mir-137-1	0.333124	8.95163	0.594106	0.440836	0.97416
ssa-mir-138-3	0.454598	8.08199	0.583394	0.444985	0.97416
ssa-mir-27a-1	0.37407	10.3172	0.576147	0.447826	0.97416
ssa-mir-146b	-0.725832	7.34517	0.569208	0.450574	0.97416
ssa-mir-1-4	0.383832	9.5199	0.566054	0.451831	0.97416
ssa-mir-212b-2	0.903288	7.14083	0.560058	0.454237	0.97416
ssa-mir-30d-2	-0.694847	7.01269	0.559734	0.454368	0.97416
ssa-mir-20b	0.430449	9.11101	0.55745	0.455289	0.97416
ssa-mir-30c-1	0.326	10.4286	0.557258	0.455367	0.97416
ssa-mir-29b-2	0.711438	7.11433	0.5362	0.464012	0.97416
ssa-mir-23a-1	0.358536	11.8235	0.525627	0.468451	0.97416
ssa-mir-152	0.469722	10.5491	0.520241	0.470739	0.97416
ssa-mir-106a-1	0.342705	9.82425	0.517026	0.472113	0.97416
ssa-mir-133b-1	0.343618	8.54948	0.511373	0.474545	0.97416
ssa-mir-205a-1	0.430542	11.4818	0.506283	0.476752	0.97416
ssa-mir-19c-1	0.375027	13.8841	0.503696	0.47788	0.97416
ssa-mir-1338	-0.297377	9.15494	0.501022	0.479052	0.97416
ssa-mir-10b-4	-0.495187	7.68684	0.49462	0.481874	0.97416
ssa-mir-27b-1	-0.385534	9.44433	0.494305	0.482013	0.97416
ssa-mir-9a-5	0.804406	7.73384	0.489954	0.483948	0.97416
ssa-mir-460-2	-0.605486	6.98373	0.488621	0.484543	0.97416
ssa-mir-181c	0.328318	10.3772	0.484432	0.486422	0.97416
ssa-mir-10a-2	-0.570787	7.27996	0.480789	0.488065	0.97416
ssa-mir-499b-3	-0.736585	7.16614	0.479915	0.488461	0.97416
ssa-mir-1-3	-0.454465	8.69009	0.471429	0.492331	0.97416
ssa-mir-19c-4	-0.789945	6.80168	0.470527	0.492745	0.97416
ssa-mir-17-2	-0.743514	6.69608	0.466342	0.494675	0.97416
ssa-mir-430b	-0.277454	9.38013	0.462595	0.496414	0.97416
ssa-mir-16c	-0.316225	9.30344	0.451677	0.50154	0.97416
ssa-mir-146a-1	-0.358971	10.7494	0.443221	0.505572	0.97416
ssa-mir-8160	0.498757	14.751	0.420934	0.516471	0.97416
ssa-mir-10d-2	-0.533325	7.15608	0.40965	0.522147	0.97416
ssa-let-7i-1	-0.256816	9.34254	0.396523	0.52889	0.97416
ssa-mir-23a-3	0.296244	9.72675	0.389915	0.532344	0.97416
ssa-mir-19d	-0.34031	14.2452	0.384206	0.535361	0.97416
ssa-mir-33b	-0.353919	7.73278	0.383581	0.535693	0.97416
ssa-mir-214-2	-0.403087	7.34728	0.382183	0.536437	0.97416
ssa-mir-26a-1	0.325712	11.6829	0.37585	0.539833	0.97416
ssa-mir-125b-1	-0.340335	10.875	0.375669	0.53993	0.97416
ssa-mir-153b	-0.363015	9.00406	0.374262	0.54069	0.97416
ssa-mir-29b-4	-0.384747	7.54776	0.36715	0.544562	0.97416
ssa-mir-132-4	-0.683452	7.1249	0.35283	0.552516	0.97416
ssa-mir-181b	0.296236	12.1823	0.352653	0.552615	0.97416
ssa-mir-19a-1	0.304466	11.9395	0.348887	0.554744	0.97416
ssa-mir-724-1	-0.314571	10.5154	0.34864	0.554884	0.97416
ssa-let-7g-1	0.346447	9.77369	0.338261	0.560835	0.97416
ssa-mir-204-1	0.29713	11.7304	0.336936	0.561603	0.97416
ssa-mir-24a-3	-0.314877	8.11338	0.335946	0.562179	0.97416
ssa-mir-135b-3	-0.61544	7.44796	0.330901	0.565129	0.97416
ssa-mir-183-1	0.249614	9.43235	0.32886	0.566331	0.97416
ssa-mir-301a-1	0.32062	13.7118	0.326087	0.567972	0.97416
ssa-mir-15b	0.334453	10.6463	0.320484	0.571317	0.97416
ssa-mir-9a-7	-0.583453	6.80141	0.318695	0.572393	0.97416
ssa-mir-18a	0.283635	9.99344	0.313867	0.575317	0.97416
ssa-mir-101a-1	-0.246577	9.54011	0.306355	0.579925	0.97416
ssa-mir-33a-1	-0.370301	8.64116	0.298888	0.58458	0.97416
ssa-mir-338a-2	0.433767	7.3101	0.297104	0.585703	0.97416
ssa-mir-193	-0.226682	8.83908	0.281708	0.595584	0.97416
ssa-mir-200b-2	0.431035	7.6067	0.28159	0.595661	0.97416
ssa-mir-194a-2	-0.52329	7.0477	0.279922	0.596752	0.97416
ssa-mir-8157	0.310606	7.76774	0.279188	0.597234	0.97416
ssa-mir-128-1	0.341022	11.3618	0.278338	0.597792	0.97416
ssa-mir-30a-2	0.376963	8.21585	0.276617	0.598927	0.97416
ssa-mir-210-2	0.611245	6.83833	0.274585	0.600272	0.97416
ssa-mir-460-1	0.262621	9.81407	0.269789	0.603473	0.97416
ssa-let-7d-1	-0.234362	9.01556	0.262786	0.608213	0.97416
ssa-mir-205b-4	-0.344128	8.03693	0.260073	0.61007	0.97416
ssa-mir-22b-1	0.266379	8.68278	0.257379	0.611927	0.97416
ssa-mir-430a	-0.234237	9.13887	0.256092	0.612818	0.97416
ssa-mir-724-3	0.574649	6.97457	0.249031	0.617758	0.97416
ssa-mir-17-1	0.327108	12.0897	0.242906	0.622115	0.97416
ssa-mir-181a-2	-0.278274	9.25188	0.228528	0.632617	0.97416
ssa-mir-135b-1	0.22169	10.3432	0.22445	0.63567	0.97416
ssa-mir-27b-2	-0.430243	7.21579	0.219943	0.639083	0.97416
ssa-mir-138-4	-0.261138	8.36591	0.215543	0.642457	0.97416
ssa-mir-135c-2	0.464108	7.11065	0.210216	0.646598	0.97416
ssa-mir-190a	-0.242051	8.63119	0.208316	0.648091	0.97416
ssa-mir-7552a-1	0.233523	8.90553	0.20677	0.649311	0.97416
ssa-mir-130d-1	0.273487	13.9326	0.20463	0.651009	0.97416
ssa-mir-10a-1	0.321832	12.671	0.199764	0.654912	0.97416
ssa-mir-375-3	0.423097	7.4137	0.197353	0.656866	0.97416
ssa-mir-16a-2	0.257214	7.71256	0.194868	0.658896	0.97416
ssa-mir-181a-1	0.204203	12.7712	0.192117	0.66116	0.97416
ssa-mir-146a-2	0.651428	7.04616	0.188085	0.664515	0.97416
ssa-let-7h	0.244448	10.2292	0.186496	0.665849	0.97416
ssa-mir-458	0.187992	9.03558	0.179665	0.671661	0.97416
ssa-mir-30c-2	-0.289542	7.50849	0.177435	0.673587	0.97416
ssa-mir-128-3	-0.297463	7.63267	0.176185	0.674673	0.97416
ssa-mir-2187	0.3371	8.54201	0.172367	0.678017	0.97416
ssa-mir-30b	0.197053	10.5581	0.172336	0.678044	0.97416
ssa-mir-449a	-0.211795	8.07112	0.170335	0.679815	0.97416
ssa-mir-181a-3	0.209916	8.52487	0.170271	0.679871	0.97416
ssa-mir-8164	-0.215346	8.99785	0.169681	0.680395	0.97416
ssa-let-7a-4	-0.212554	10.7709	0.166169	0.683539	0.97416
ssa-mir-218-2	0.266352	7.2712	0.164047	0.685457	0.97416
ssa-mir-128-4	-0.225655	8.18058	0.155359	0.693465	0.97416
ssa-mir-129-3	-0.238472	7.67187	0.151474	0.697131	0.97416
ssa-mir-24a-1	-0.199843	9.8588	0.151472	0.697133	0.97416
ssa-let-7i-2	-0.180632	8.77909	0.141855	0.706444	0.97416
ssa-mir-725-1	-0.211164	8.76062	0.140391	0.707893	0.97416
ssa-mir-7a-7	0.483035	6.74785	0.138593	0.709684	0.97416
ssa-mir-122-2	0.205003	8.61997	0.135185	0.713115	0.97416
ssa-mir-18b	-0.233355	9.24403	0.134673	0.713636	0.97416
ssa-mir-727-1	-0.177184	8.7597	0.133949	0.714372	0.97416
ssa-mir-126-3	0.382158	7.08545	0.122495	0.726344	0.97416
ssa-mir-2184	0.171789	8.55335	0.118509	0.730657	0.97416
ssa-mir-21a-1	0.15454	10.943	0.1166	0.732751	0.97416
ssa-mir-22b-2	-0.246011	7.74531	0.116321	0.73306	0.97416
ssa-mir-144	0.136514	9.72289	0.115796	0.73364	0.97416
ssa-mir-26a-4	-0.226476	7.64172	0.113626	0.736053	0.97416
ssa-mir-218-1	0.199973	11.8393	0.108276	0.742116	0.97416
ssa-mir-7a-1	-0.281674	11.1146	0.107792	0.742672	0.97416
ssa-mir-338a-1	0.173343	10.3998	0.104253	0.746784	0.97416
ssa-mir-107	0.142508	9.09368	0.101428	0.750122	0.97416
ssa-mir-8158	0.176072	8.04659	0.100695	0.750997	0.97416
ssa-mir-29b-3	0.209622	7.98668	0.0962467	0.756381	0.97416
ssa-mir-455	-0.13038	10.5374	0.0930673	0.760313	0.97416
ssa-mir-130d-2	-0.271224	7.0901	0.0907668	0.763205	0.97416
ssa-mir-146a-3	0.190423	7.75135	0.089028	0.765416	0.97416
ssa-mir-132-2	0.191862	9.18127	0.0863897	0.768818	0.97416
ssa-mir-456-2	-0.258704	6.85467	0.0850537	0.770562	0.97416
ssa-mir-92a-1	0.169695	11.6944	0.0825712	0.773843	0.97416
ssa-mir-196a-4	0.332887	6.83537	0.0810718	0.77585	0.97416
ssa-mir-489-1	-0.234033	8.48163	0.0793876	0.778129	0.97416
ssa-mir-101b-1	0.118008	9.15304	0.0791525	0.778449	0.97416
ssa-mir-206	-0.15935	11.226	0.0730246	0.786983	0.97416
ssa-mir-722-1	-0.127159	8.93937	0.0710434	0.789824	0.97416
ssa-mir-7132a	0.127029	8.89724	0.0709566	0.789949	0.97416
ssa-mir-30d-1	0.129314	8.5651	0.070448	0.790686	0.97416
ssa-mir-219a-1	0.177253	9.72347	0.0674036	0.795155	0.97416
ssa-mir-183-3	0.241506	7.14867	0.0666828	0.796229	0.97416
ssa-mir-148b	-0.144553	10.6273	0.060831	0.805187	0.97416
ssa-mir-126-1	0.137815	11.7524	0.0606362	0.805493	0.97416
ssa-mir-155-1	0.0994562	9.09469	0.0600754	0.806377	0.97416
ssa-mir-101b-2	-0.203162	7.46083	0.0576925	0.810181	0.97416
ssa-mir-135c-1	0.115386	9.35809	0.0519924	0.819632	0.97416
ssa-mir-15e	-0.169889	7.96091	0.0509314	0.82145	0.97416
ssa-mir-27a-2	0.131463	8.50848	0.0502461	0.822636	0.97416
ssa-mir-140	0.116087	12.3644	0.0480855	0.826429	0.97416
ssa-mir-205a-2	0.203333	7.39845	0.0479038	0.826752	0.97416
ssa-mir-143	0.127118	10.9172	0.0476369	0.827227	0.97416
ssa-let-7j	0.128245	8.3555	0.0464492	0.829361	0.97416
ssa-let-7b-2	-0.154481	7.98124	0.0453558	0.831351	0.97416
ssa-mir-723-1	0.0983623	8.8354	0.0451756	0.831682	0.97416
ssa-mir-150	0.108227	9.98226	0.0449472	0.832101	0.97416
ssa-mir-194b	0.0969706	9.33047	0.0437886	0.834247	0.97416
ssa-mir-132-1	-0.107747	8.96684	0.0390173	0.843414	0.97416
ssa-mir-212b-1	-0.124538	8.46901	0.0385362	0.84437	0.97416
ssa-mir-26d	0.11424	7.51516	0.0375081	0.846434	0.97416
ssa-mir-7132b	0.151571	8.99615	0.037469	0.846513	0.97416
ssa-mir-219a-2	-0.157374	7.08585	0.0371662	0.847127	0.97416
ssa-mir-27c-1	0.092796	8.51468	0.0362525	0.848995	0.97416
ssa-mir-1-2	-0.149866	7.47136	0.0362233	0.849055	0.97416
ssa-mir-200a-2	-0.10152	8.89172	0.0361476	0.849211	0.97416
ssa-mir-181a-5	0.121416	8.02658	0.0357641	0.850003	0.97416
ssa-let-7c-2	-0.121596	8.15163	0.0347113	0.852202	0.97416
ssa-mir-182	-0.0751517	9.74181	0.0345769	0.852485	0.97416
ssa-mir-736	0.135512	8.37278	0.0343516	0.852961	0.97416
ssa-mir-25-2	0.110768	10.3054	0.0318143	0.858436	0.97416
ssa-mir-103	-0.10835	11.6366	0.0312151	0.859761	0.97416
ssa-mir-16b	-0.105041	8.56677	0.0298547	0.86282	0.97416
ssa-mir-210-1	-0.075758	9.70388	0.0264245	0.870868	0.97416
ssa-mir-133a-2	0.131467	7.07382	0.0249246	0.874555	0.97416
ssa-mir-22a	0.081589	11.4448	0.0214922	0.883446	0.97416
ssa-mir-21a-2	-0.103631	7.27414	0.0198403	0.887984	0.97416
ssa-mir-205b-2	-0.0687954	8.31179	0.0192292	0.889711	0.97416
ssa-mir-29c	-0.0990482	7.97797	0.0189016	0.890649	0.97416
ssa-mir-138-1	-0.0702084	10.412	0.0181954	0.892699	0.97416
ssa-mir-199a-4	-0.0661011	9.48727	0.0176229	0.89439	0.97416
ssa-mir-133b-2	-0.107987	7.01675	0.0174326	0.894959	0.97416
ssa-mir-125b-2	-0.0811378	8.4781	0.0172318	0.895562	0.97416
ssa-mir-212a-2	0.116628	7.1321	0.0157658	0.900079	0.97416
ssa-mir-19a-2	0.10876	7.08346	0.0156506	0.900442	0.97416
ssa-mir-126-4	-0.0908967	7.35447	0.0150806	0.902263	0.97416
ssa-mir-375-2	-0.0732608	8.41205	0.0149224	0.902774	0.97416
ssa-mir-130b-1	0.071675	11.9719	0.0145727	0.903915	0.97416
ssa-mir-8159	-0.0609214	8.7417	0.0141149	0.905429	0.97416
ssa-mir-137-2	-0.120946	7.17421	0.0138182	0.906424	0.97416
ssa-mir-153a-1	0.0409142	9.37583	0.0128995	0.909574	0.97416
ssa-mir-92a-3	-0.0702319	8.3718	0.0125344	0.910857	0.97416
ssa-mir-130a-1	0.0804155	19.7626	0.0119291	0.913028	0.97416
ssa-mir-194a-1	0.0642226	11.0244	0.0116741	0.913959	0.97416
ssa-mir-148a	0.0515807	11.6841	0.0105838	0.91806	0.97416
ssa-mir-15d	-0.0531535	10.2265	0.0100209	0.920262	0.97416
ssa-mir-15a	-0.0428741	9.77492	0.00957248	0.92206	0.97416
ssa-mir-145-1	-0.0446736	12.165	0.00831895	0.927327	0.97416
ssa-mir-129-2	0.0557914	8.06236	0.00799284	0.928762	0.97416
ssa-mir-462b	0.0466507	7.91627	0.00704568	0.933105	0.97416
ssa-mir-365-2	-0.0484892	8.30936	0.00697871	0.933423	0.97416
ssa-mir-138-2	0.0840335	7.43594	0.00642742	0.936101	0.97416
ssa-mir-192b	-0.0469129	9.41353	0.00621215	0.937178	0.97416
ssa-mir-216b	-0.0458645	8.6459	0.00615643	0.93746	0.97416
ssa-mir-222b	-0.0478715	12.622	0.00604215	0.938042	0.97416
ssa-mir-106b	-0.0443588	9.35634	0.00597207	0.938401	0.97416
ssa-mir-153a-2	0.0649905	7.04733	0.00578672	0.939363	0.97416
ssa-mir-135b-2	-0.0608416	7.93607	0.00569842	0.939827	0.97416
ssa-mir-30e-2	0.0851299	7.21326	0.00496641	0.943817	0.97416
ssa-mir-724-2	-0.0434933	8.91577	0.00473014	0.945168	0.97416
ssa-mir-130a-2	0.0407502	13.5876	0.00430475	0.947688	0.97416
ssa-mir-729	0.0275318	8.51871	0.00319823	0.954901	0.97616
ssa-mir-8163	0.0367892	8.86257	0.00319292	0.954939	0.97616
ssa-mir-133a-1	0.0233522	11.2329	0.00225747	0.962104	0.98076
ssa-mir-130d-3	-0.00674185	8.87884	0.000250907	0.987362	1
ssa-mir-125a-1	-0.00436915	12.737	7.01352e-05	0.993318	1
ssa-mir-2188	-0.00320153	12.0093	3.5644e-05	0.995236	1
ssa-mir-9a-2	0.00184771	9.65449	2.36685e-05	0.996118	1
ssa-mir-7552b	-0.00116389	8.16096	1.45507e-05	0.996956	1
ssa-let-7f	0.000387528	9.38185	1.01911e-06	0.999195	1
ssa-mir-101a-2	0	6.78578	0	1	1

## Sheet: Poor_Vs_Good_28dpo
miRNA	logFC	logCPM	LR	PValue	FDR
ssa-mir-10a-1	3.92961	12.671	23.5885	1.19301e-06	0.000439027
ssa-let-7a-2	4.31498	9.91572	17.3641	3.08606e-05	0.00567834
ssa-mir-20a-3	4.595	11.2064	14.4751	0.000142027	0.0174219
ssa-mir-8163	2.10446	8.86257	9.5812	0.0019658	0.100513
ssa-mir-33a-1	2.12605	8.64116	9.42752	0.00213754	0.100513
ssa-mir-8162	-1.97064	7.87085	9.39207	0.00217926	0.100513
ssa-mir-204-3	2.31311	12.7669	9.39042	0.00218122	0.100513
ssa-mir-462b	-1.76987	7.91627	9.3872	0.00218506	0.100513
ssa-mir-99-1	2.08785	12.6344	7.99555	0.00468924	0.191738
ssa-mir-723-2	-2.07149	8.34473	7.54582	0.00601495	0.217706
ssa-mir-456-1	-1.6926	10.2703	7.40411	0.00650752	0.217706
ssa-mir-7132b	1.95102	8.99615	6.44737	0.0111117	0.318834
ssa-mir-199a-3	2.87121	7.5523	6.42332	0.0112632	0.318834
ssa-mir-106b	1.43471	9.35634	6.22995	0.0125607	0.330168
ssa-mir-30e-1	1.22596	10.125	5.91973	0.0149723	0.347717
ssa-mir-375-2	-1.51971	8.41205	5.8728	0.0153766	0.347717
ssa-mir-126-1	1.39076	11.7524	5.79463	0.0160752	0.347717
ssa-mir-25-1	1.23551	10.6256	5.69556	0.0170079	0.347717
ssa-mir-204-2	-1.75044	7.89157	5.59178	0.0180449	0.349501
ssa-mir-7a-7	-2.86434	6.74785	5.40042	0.0201319	0.370427
ssa-mir-25-2	1.46318	10.3054	5.14872	0.0232635	0.394477
ssa-mir-1-3	-1.41751	8.69009	5.01029	0.025197	0.394477
ssa-mir-192b	-1.5533	9.41353	5.00026	0.0253435	0.394477
ssa-mir-128-3	-1.84085	7.63267	4.97429	0.0257268	0.394477
ssa-mir-26a-1	1.21043	11.6829	4.85308	0.0275967	0.406224
ssa-mir-194a-1	-1.34545	11.0244	4.7453	0.0293784	0.407509
ssa-mir-92a-3	1.49509	8.3718	4.63629	0.0313026	0.407509
ssa-mir-181a-5	-1.28625	8.02658	4.63039	0.0314104	0.407509
ssa-mir-133b-2	-2.05618	7.01675	4.55815	0.0327624	0.407509
ssa-mir-218-2	-1.87534	7.2712	4.53436	0.0332209	0.407509
ssa-mir-1-2	-1.44266	7.47136	4.44201	0.0350649	0.416254
ssa-mir-153a-2	-1.83339	7.04733	4.30625	0.0379726	0.436684
ssa-mir-725-2	-2.3663	6.89459	4.09269	0.0430691	0.480285
ssa-mir-430c	1.18019	10.6372	4.01841	0.0450062	0.487126
ssa-mir-202	-1.31005	13.1802	3.89666	0.0483822	0.508704
ssa-mir-125b-3	-1.20398	8.62682	3.80667	0.0510488	0.521832
ssa-mir-33a-2	-1.06817	7.89397	3.50623	0.0611386	0.608081
ssa-mir-96-1	-0.892241	8.82012	3.39451	0.0654136	0.63348
ssa-mir-199a-1	0.909716	13.3586	3.14743	0.0760466	0.66618
ssa-mir-15d	-0.864376	10.2265	3.14569	0.0761276	0.66618
ssa-mir-26a-5	0.812992	8.99776	3.03471	0.081501	0.66618
ssa-mir-130a-1	-1.28383	19.7626	2.94493	0.0861475	0.66618
ssa-mir-9b	1.59163	7.06526	2.86729	0.0903968	0.66618
ssa-mir-181c	0.817988	10.3772	2.8552	0.0910791	0.66618
ssa-mir-1788	-0.937277	8.7554	2.83992	0.0919485	0.66618
ssa-let-7a-3	0.964012	8.70613	2.8037	0.0940473	0.66618
ssa-mir-301a-1	0.93886	13.7118	2.7448	0.0975712	0.66618
ssa-mir-99-2	1.20192	7.69496	2.73798	0.0979886	0.66618
ssa-mir-125a-2	0.902714	9.0579	2.73051	0.0984478	0.66618
ssa-mir-181a-3	-0.852482	8.52487	2.6954	0.100638	0.66618
ssa-mir-338a-3	-1.10384	9.95443	2.69283	0.100801	0.66618
ssa-mir-24a-4	1.24655	8.01525	2.66796	0.102387	0.66618
ssa-mir-24a-3	-0.905537	8.11338	2.65209	0.103414	0.66618
ssa-mir-15b	0.968087	10.6463	2.64744	0.103717	0.66618
ssa-let-7e-2	2.17723	6.78109	2.50652	0.113376	0.66618
ssa-mir-10d-1	0.861051	8.61593	2.50447	0.113524	0.66618
ssa-mir-199a-4	0.841447	9.48727	2.49336	0.114328	0.66618
ssa-mir-145-1	0.777603	12.165	2.45624	0.117059	0.66618
ssa-mir-133a-3	1.00505	8.17379	2.42896	0.119112	0.66618
ssa-mir-196b-2	-1.53783	7.07536	2.42273	0.119586	0.66618
ssa-mir-222a-1	0.822717	10.3687	2.4139	0.120262	0.66618
ssa-mir-19d	0.856254	14.2452	2.41108	0.120479	0.66618
ssa-mir-29b-3	-1.0457	7.98668	2.406	0.120871	0.66618
ssa-mir-301d	0.88416	9.39191	2.37837	0.123026	0.66618
ssa-mir-26a-2	-1.30062	7.39359	2.3683	0.123822	0.66618
ssa-mir-138-3	-1.0086	8.08199	2.32775	0.127085	0.66618
ssa-mir-23a-2	1.48129	7.50664	2.32463	0.127341	0.66618
ssa-mir-137-1	-0.632972	8.95163	2.28872	0.130317	0.66618
ssa-mir-22b-1	-0.869247	8.68278	2.26942	0.131949	0.66618
ssa-mir-214-2	-1.31362	7.34728	2.26638	0.132209	0.66618
ssa-mir-30d-1	0.771985	8.5651	2.24084	0.134408	0.66618
ssa-mir-722-2	-0.981636	7.63005	2.24028	0.134457	0.66618
ssa-mir-222b	0.921333	12.622	2.22843	0.135492	0.66618
ssa-mir-29b-4	-1.00481	7.54776	2.21399	0.136764	0.66618
ssa-mir-10b-1	0.995624	11.3022	2.21318	0.136837	0.66618
ssa-mir-21b	-1.02639	8.85563	2.1952	0.138441	0.66618
ssa-mir-24a-1	0.811458	9.8588	2.18467	0.139391	0.66618
ssa-mir-101a-2	-1.61475	6.78578	2.08954	0.148311	0.672819
ssa-mir-499b-1	1.02321	8.18361	2.07629	0.149603	0.672819
ssa-mir-17-2	-1.68746	6.69608	2.03483	0.153731	0.672819
ssa-mir-133a-1	0.721053	11.2329	2.03383	0.153832	0.672819
ssa-mir-148b	-0.824461	10.6273	2.00366	0.15692	0.672819
ssa-mir-9a-3	-1.38311	8.31564	1.99103	0.158233	0.672819
ssa-mir-499a	-0.789351	8.58257	1.9903	0.158309	0.672819
ssa-mir-489-2	-1.84535	6.81949	1.98199	0.159181	0.672819
ssa-mir-218-1	0.865398	11.8393	1.95623	0.161917	0.672819
ssa-let-7j	-0.916018	8.3555	1.91881	0.165988	0.672819
ssa-mir-103	0.864993	11.6366	1.91014	0.166947	0.672819
ssa-mir-30b	0.674112	10.5581	1.90977	0.166989	0.672819
ssa-mir-135b-1	0.653483	10.3432	1.87092	0.17137	0.672819
ssa-let-7a-4	-0.696951	10.7709	1.8523	0.173516	0.672819
ssa-let-7a-5	1.01649	7.95847	1.84233	0.174678	0.672819
ssa-let-7h	-0.77979	10.2292	1.8197	0.177349	0.672819
ssa-mir-139-2	-0.904166	7.82368	1.81477	0.177937	0.672819
ssa-mir-9a-2	0.640628	9.65449	1.81037	0.178464	0.672819
ssa-mir-30a-1	0.687204	12.9579	1.79604	0.180192	0.672819
ssa-let-7d-2	-1.12265	7.91794	1.78714	0.181275	0.672819
ssa-mir-20a-2	0.962679	8.71093	1.77835	0.182352	0.672819
ssa-mir-219b-2	-1.01848	7.45127	1.74036	0.187093	0.672819
ssa-mir-19c-3	-0.758482	7.7934	1.72667	0.188837	0.672819
ssa-mir-20b	0.838081	9.11101	1.72616	0.188902	0.672819
ssa-mir-138-2	-1.31837	7.43594	1.71833	0.189908	0.672819
ssa-mir-205a-1	0.795547	11.4818	1.69219	0.193313	0.672819
ssa-let-7g-1	-0.758368	9.77369	1.68098	0.194794	0.672819
ssa-mir-135b-2	-0.943938	7.93607	1.679	0.195058	0.672819
ssa-mir-196a-2	-0.77542	7.81294	1.6772	0.195297	0.672819
ssa-mir-139-1	0.854499	9.36978	1.67471	0.195629	0.672819
ssa-mir-458	-0.627885	9.03558	1.64323	0.199883	0.679142
ssa-mir-203b	0.928496	11.4703	1.63394	0.201159	0.679142
ssa-mir-200a-3	-0.85049	7.33658	1.59412	0.206738	0.691632
ssa-mir-7552a-1	0.699944	8.90553	1.55673	0.212145	0.703327
ssa-mir-301b	0.712895	10.5757	1.53938	0.214711	0.705478
ssa-mir-152	0.790516	10.5491	1.443	0.229655	0.734727
ssa-mir-203a-1	0.622193	15.2333	1.40991	0.235072	0.734727
ssa-mir-30e-2	1.57825	7.21326	1.39625	0.237352	0.734727
ssa-mir-190a	-0.637425	8.63119	1.37009	0.241796	0.734727
ssa-mir-26a-6	0.566669	8.73567	1.36739	0.242261	0.734727
ssa-mir-15c-2	-0.636375	8.30136	1.35017	0.245249	0.734727
ssa-mir-25-3	-0.787677	7.9163	1.34508	0.246141	0.734727
ssa-mir-30c-1	0.521357	10.4286	1.32202	0.250231	0.734727
ssa-mir-10b-2	0.582337	8.49103	1.32107	0.250401	0.734727
ssa-mir-22a	-0.644527	11.4448	1.31632	0.251253	0.734727
ssa-mir-128-1	0.738967	11.3618	1.29735	0.254698	0.734727
ssa-mir-219a-2	1.12172	7.08585	1.29093	0.255877	0.734727
ssa-mir-30a-4	1.78772	7.03533	1.28644	0.256705	0.734727
ssa-mir-26d	-0.73343	7.51516	1.28346	0.257257	0.734727
ssa-mir-125a-1	0.588048	12.737	1.2457	0.264375	0.734727
ssa-mir-106a-1	0.531414	9.82425	1.24436	0.264632	0.734727
ssa-mir-19c-2	-1.38633	6.90985	1.24219	0.265049	0.734727
ssa-mir-23b	0.561494	10.45	1.23424	0.266584	0.734727
ssa-mir-7a-1	0.994386	11.1146	1.21841	0.269672	0.734727
ssa-mir-9a-4	-0.82547	7.79246	1.21649	0.27005	0.734727
ssa-mir-181b	0.552307	12.1823	1.20709	0.27191	0.734727
ssa-mir-142b	-0.765982	8.14928	1.19138	0.275051	0.734727
ssa-mir-137-2	-1.01841	7.17421	1.18339	0.276666	0.734727
ssa-mir-93a-2	-0.730927	8.17943	1.17068	0.279261	0.734727
ssa-mir-132-3	-0.600198	7.70163	1.15831	0.281816	0.734727
ssa-mir-19a-2	0.962284	7.08346	1.14945	0.283665	0.734727
ssa-mir-122-2	-0.611377	8.61997	1.14313	0.284992	0.734727
ssa-mir-723-1	-0.488193	8.8354	1.14217	0.285195	0.734727
ssa-mir-204-1	0.551613	11.7304	1.13809	0.286057	0.734727
ssa-mir-100a-1	0.589763	12.3746	1.12869	0.288054	0.734727
ssa-mir-92a-2	-1.36128	6.72686	1.11093	0.29188	0.734727
ssa-mir-27c-1	-0.566987	8.51468	1.09878	0.294535	0.734727
ssa-mir-1-4	0.525831	9.5199	1.08802	0.29691	0.734727
ssa-mir-9a-5	1.24049	7.73384	1.08416	0.297768	0.734727
ssa-mir-22b-2	0.834355	7.74531	1.07815	0.299112	0.734727
ssa-mir-18b	0.657434	9.24403	1.07123	0.300667	0.734727
ssa-mir-1338	-0.453733	9.15494	1.0596	0.303306	0.734727
ssa-mir-194a-2	-1.2892	7.0477	1.05262	0.304905	0.734727
ssa-mir-145-2	0.736711	7.72563	1.03267	0.309532	0.734727
ssa-mir-153b	-0.61929	9.00406	1.02974	0.31022	0.734727
ssa-mir-30d-2	0.963294	7.01269	1.01969	0.312594	0.734727
ssa-mir-460-1	0.547233	9.81407	1.01937	0.312668	0.734727
ssa-mir-182	0.439156	9.74181	1.00964	0.31499	0.734727
ssa-mir-153a-1	0.385615	9.37583	1.00836	0.315296	0.734727
ssa-mir-1-1	0.468234	12.5425	1.00821	0.315332	0.734727
ssa-mir-8161	-0.443776	8.99952	1.0077	0.315454	0.734727
ssa-mir-122-1	-0.651498	10.5811	0.985886	0.32075	0.739971
ssa-mir-206	0.597633	11.226	0.981915	0.321727	0.739971
ssa-mir-143	0.563855	10.9172	0.970163	0.32464	0.742033
ssa-mir-192a-2	-0.772163	7.35385	0.950561	0.329576	0.748667
ssa-mir-144	0.398614	9.72289	0.92279	0.336744	0.756784
ssa-let-7e-1	-0.671063	10.0824	0.920809	0.337263	0.756784
ssa-mir-216a	-0.454415	8.96841	0.910536	0.339972	0.758241
ssa-mir-8156	-0.625956	8.02609	0.895031	0.344118	0.758562
ssa-mir-18a	0.481042	9.99344	0.886006	0.346562	0.758562
ssa-mir-212a-1	-0.580449	8.30816	0.867038	0.351777	0.758562
ssa-let-7f	-0.385282	9.38185	0.854967	0.355151	0.758562
ssa-mir-199a-2	0.451196	9.92938	0.848048	0.357105	0.758562
ssa-mir-19c-1	0.481041	13.8841	0.824683	0.363815	0.758562
ssa-mir-146a-1	0.483071	10.7494	0.821316	0.364796	0.758562
ssa-mir-135c-2	-0.868175	7.11065	0.819315	0.36538	0.758562
ssa-mir-24b	0.52201	8.2713	0.818027	0.365758	0.758562
ssa-mir-205b-3	-0.597242	7.97661	0.811956	0.367543	0.758562
ssa-mir-192a-1	0.51265	10.9633	0.805123	0.369566	0.758562
ssa-mir-29b-1	0.754652	10.4658	0.787031	0.374999	0.758562
ssa-mir-125b-2	-0.565121	8.4781	0.781935	0.37655	0.758562
ssa-mir-10d-2	-0.849058	7.15608	0.773376	0.379175	0.758562
ssa-let-7b-2	-0.626138	7.98124	0.766608	0.381268	0.758562
ssa-mir-130a-2	0.543564	13.5876	0.759183	0.383584	0.758562
ssa-mir-301c	0.578884	8.96599	0.742282	0.388931	0.758562
ssa-mir-132-2	0.679916	9.18127	0.734858	0.391313	0.758562
ssa-mir-222a-2	-0.71271	7.22182	0.728526	0.393362	0.758562
ssa-mir-92b	0.363252	9.27654	0.727053	0.39384	0.758562
ssa-mir-196a-1	0.374722	9.33882	0.726455	0.394035	0.758562
ssa-mir-2188	0.45798	12.0093	0.725465	0.394357	0.758562
ssa-mir-221	0.444172	9.45818	0.717166	0.397075	0.758562
ssa-mir-30a-3	0.498262	9.67123	0.715467	0.397635	0.758562
ssa-mir-27c-2	0.611508	8.0159	0.714271	0.39803	0.758562
ssa-mir-214-3	-0.930928	6.89119	0.711694	0.398882	0.758562
ssa-mir-16a-1	-0.497455	11.4023	0.708012	0.400104	0.758562
ssa-mir-133a-2	-0.783069	7.07382	0.703494	0.401612	0.758562
ssa-mir-489-1	0.742312	8.48163	0.703434	0.401632	0.758562
ssa-mir-23a-3	0.407665	9.72675	0.702469	0.401955	0.758562
ssa-mir-183-1	0.381114	9.43235	0.68261	0.408689	0.767139
ssa-mir-27b-2	-0.784032	7.21579	0.668352	0.413627	0.767139
ssa-mir-194b	0.388624	9.33047	0.665308	0.414692	0.767139
ssa-mir-196a-3	-0.439744	7.97383	0.66489	0.414839	0.767139
ssa-mir-93a-1	0.330053	9.25719	0.646371	0.421413	0.768924
ssa-mir-146a-2	-1.13374	7.04616	0.635897	0.425201	0.768924
ssa-mir-146b	0.647676	7.34517	0.633482	0.426081	0.768924
ssa-mir-101a-1	0.346757	9.54011	0.632854	0.42631	0.768924
ssa-mir-24a-2	-0.655765	7.04877	0.624393	0.429419	0.768924
ssa-mir-205b-4	-0.542983	8.03693	0.620898	0.430714	0.768924
ssa-mir-33b	0.551562	7.73278	0.620238	0.430959	0.768924
ssa-mir-193	-0.391824	8.83908	0.614602	0.43306	0.768924
ssa-mir-724-1	-0.411674	10.5154	0.610474	0.434609	0.768924
ssa-mir-7a-6	-0.727814	7.14849	0.604588	0.436833	0.76916
ssa-mir-19c-4	-0.912876	6.80168	0.594087	0.440843	0.772525
ssa-mir-219c-1	-0.449505	9.07169	0.583387	0.444988	0.776093
ssa-let-7a-1	-0.428329	11.321	0.577092	0.447454	0.776713
ssa-mir-100a-2	0.573363	11.5427	0.561433	0.453684	0.783829
ssa-mir-126-3	0.88421	7.08545	0.538101	0.463221	0.796567
ssa-mir-730a-1	0.40992	8.5923	0.531574	0.465946	0.797233
ssa-mir-7a-4	-0.610725	7.93818	0.523341	0.46942	0.797233
ssa-mir-29c	-0.519719	7.97797	0.51996	0.470859	0.797233
ssa-mir-736	-0.526471	8.37278	0.505307	0.477178	0.797233
ssa-mir-196a-4	-0.684152	6.83537	0.493518	0.482362	0.797233
ssa-mir-722-1	0.381572	8.93937	0.49126	0.483366	0.797233
ssa-mir-462a	-0.427791	9.23023	0.482047	0.487496	0.797233
ssa-mir-430b	0.286821	9.38013	0.481571	0.487711	0.797233
ssa-mir-107	0.307116	9.09368	0.467423	0.494175	0.797233
ssa-mir-8157	0.474811	7.76774	0.46563	0.495004	0.797233
ssa-mir-181a-4	0.35778	8.42884	0.449957	0.502355	0.797233
ssa-mir-101b-2	0.780278	7.46083	0.44875	0.502929	0.797233
ssa-mir-183-2	-0.423674	7.78611	0.448688	0.502959	0.797233
ssa-mir-216b	0.399495	8.6459	0.446414	0.504043	0.797233
ssa-mir-737	0.372747	8.25112	0.443959	0.505218	0.797233
ssa-mir-146a-3	-0.455477	7.75135	0.443732	0.505327	0.797233
ssa-mir-135a	0.423119	11.5606	0.443677	0.505353	0.797233
ssa-mir-731	-0.356094	8.78812	0.43931	0.507456	0.797233
ssa-mir-135c-1	-0.355757	9.35809	0.435332	0.509384	0.797233
ssa-mir-27a-2	-0.427772	8.50848	0.433169	0.510438	0.797233
ssa-mir-455	0.276579	10.5374	0.429521	0.512224	0.797233
ssa-mir-92a-1	0.389501	11.6944	0.427308	0.513313	0.797233
ssa-mir-429	0.316536	8.70557	0.42706	0.513435	0.797233
ssa-mir-200b-1	0.377461	11.1893	0.41048	0.521726	0.805757
ssa-mir-338a-2	0.523539	7.3101	0.405652	0.524185	0.805757
ssa-mir-19a-1	0.327613	11.9395	0.403097	0.525494	0.805757
ssa-mir-15e	-0.529115	7.96091	0.397637	0.528312	0.806718
ssa-mir-30e-3	0.371163	9.17239	0.388092	0.533304	0.810974
ssa-mir-7132a	-0.292193	8.89724	0.379326	0.537964	0.812486
ssa-mir-724-2	-0.36481	8.91577	0.373576	0.541062	0.812486
ssa-mir-219a-1	-0.428973	9.72347	0.37289	0.541433	0.812486
ssa-mir-26a-4	0.458334	7.64172	0.368529	0.543807	0.812486
ssa-mir-129-1	0.387259	10.7453	0.365358	0.545545	0.812486
ssa-mir-148a	0.301341	11.6841	0.361733	0.547545	0.812486
ssa-mir-8159	-0.329746	8.7417	0.351213	0.553427	0.817917
ssa-mir-190b	-0.283022	9.5626	0.345935	0.556423	0.819055
ssa-mir-23a-1	0.287288	11.8235	0.33447	0.563039	0.825491
ssa-mir-7a-3	-0.278664	8.10101	0.324008	0.569209	0.826525
ssa-mir-128-2	-0.360947	7.89733	0.319813	0.57172	0.826525
ssa-mir-375-1	0.322923	10.1116	0.316689	0.573605	0.826525
ssa-mir-130b-2	0.263668	9.64316	0.316109	0.573955	0.826525
ssa-mir-219b-1	-0.36893	7.57343	0.314431	0.574974	0.826525
ssa-mir-456-2	-0.627556	6.85467	0.306035	0.580124	0.830683
ssa-let-7c-2	0.403458	8.15163	0.301168	0.583151	0.831145
ssa-mir-724-3	-0.610929	6.97457	0.298279	0.584963	0.831145
ssa-mir-126-2	0.463178	7.22722	0.281775	0.59554	0.842572
ssa-mir-19a-3	-0.385843	7.86614	0.278654	0.597585	0.842572
ssa-mir-375-3	0.517286	7.4137	0.273335	0.601103	0.844298
ssa-mir-205b-2	0.261254	8.31179	0.268305	0.604471	0.8458
ssa-mir-155-2	-0.613323	7.03964	0.261118	0.609353	0.849401
ssa-let-7d-1	-0.257218	9.01556	0.254623	0.613839	0.852425
ssa-mir-128-4	-0.36809	8.18058	0.248764	0.617947	0.854904
ssa-mir-140	0.26205	12.3644	0.242953	0.622081	0.857401
ssa-mir-214-1	-0.212814	12.9885	0.235562	0.62743	0.858549
ssa-mir-17-1	0.324414	12.0897	0.235356	0.62758	0.858549
ssa-mir-129-2	0.311651	8.06236	0.228597	0.632566	0.862164
ssa-mir-551	0.193058	9.41461	0.224302	0.635781	0.863348
ssa-mir-20a-1	0.349663	11.0516	0.22088	0.63837	0.863677
ssa-mir-21a-1	-0.204778	10.943	0.21136	0.645704	0.870399
ssa-mir-16b	0.296932	8.56677	0.204162	0.651382	0.872365
ssa-mir-365-2	-0.246511	8.30936	0.203509	0.651903	0.872365
ssa-mir-26a-3	-0.33801	8.50414	0.198289	0.656106	0.874415
ssa-mir-181a-1	0.204577	12.7712	0.193394	0.660107	0.874415
ssa-mir-196b-1	-0.235693	9.26607	0.191497	0.661673	0.874415
ssa-mir-212b-1	-0.291918	8.46901	0.189972	0.66294	0.874415
ssa-mir-499b-3	0.513331	7.16614	0.18104	0.670481	0.881204
ssa-mir-727-2	-0.435565	6.97611	0.175094	0.675623	0.884627
ssa-mir-200a-1	0.182517	10.6545	0.172507	0.677893	0.884627
ssa-mir-10b-4	-0.252539	7.68684	0.155423	0.693406	0.899227
ssa-mir-9a-7	0.501548	6.80141	0.154823	0.693968	0.899227
ssa-mir-125b-1	0.221471	10.875	0.150662	0.697903	0.900322
ssa-mir-8160	0.29586	14.751	0.148777	0.699706	0.900322
ssa-mir-27d	-0.196735	8.68102	0.138876	0.709401	0.905699
ssa-mir-9a-1	0.231718	10.8789	0.137394	0.710885	0.905699
ssa-mir-2184	0.184668	8.55335	0.137012	0.711269	0.905699
ssa-mir-212a-2	-0.379546	7.1321	0.131983	0.716384	0.90818
ssa-mir-29a	0.125538	9.52207	0.125566	0.723074	0.90818
ssa-mir-23a-4	-0.16554	8.74422	0.122953	0.725853	0.90818
ssa-mir-106a-2	-0.265168	7.55872	0.122251	0.726606	0.90818
ssa-mir-101b-1	0.151051	9.15304	0.120956	0.728	0.90818
ssa-mir-8164	-0.173354	8.99785	0.120933	0.728025	0.90818
ssa-mir-449b	0.202797	8.89281	0.11824	0.730951	0.90875
ssa-mir-7552a-2	-0.31495	7.42482	0.112592	0.737213	0.912279
ssa-mir-449a	0.18738	8.07112	0.109073	0.741202	0.912279
ssa-mir-212b-2	0.387902	7.14083	0.109052	0.741226	0.912279
ssa-mir-183-3	0.371204	7.14867	0.105156	0.745728	0.914526
ssa-mir-200a-2	-0.172739	8.89172	0.1032	0.748022	0.914526
ssa-mir-7a-2	0.22267	7.97255	0.0942415	0.758853	0.922827
ssa-mir-9a-6	-0.14596	8.68133	0.0921712	0.761435	0.922827
ssa-mir-725-1	0.177441	8.76062	0.0914549	0.762336	0.922827
ssa-mir-96-2	-0.262897	7.31725	0.079603	0.777836	0.93384
ssa-let-7i-2	-0.14097	8.77909	0.0788203	0.778902	0.93384
ssa-mir-338a-1	0.154314	10.3998	0.0787153	0.779046	0.93384
ssa-mir-30a-2	0.228305	8.21585	0.0766235	0.781926	0.93425
ssa-mir-138-1	-0.132407	10.412	0.0697129	0.791755	0.936926
ssa-mir-30c-2	0.210386	7.50849	0.0695981	0.791923	0.936926
ssa-mir-133b-1	0.152637	8.54948	0.0690906	0.792666	0.936926
ssa-mir-142a-2	0.191188	7.50965	0.0679468	0.79435	0.936926
ssa-mir-2187	0.206669	8.54201	0.0612759	0.804491	0.945855
ssa-mir-15c-1	-0.111708	10.1676	0.0562196	0.812574	0.952316
ssa-mir-200b-2	-0.161938	7.6067	0.0538013	0.816576	0.953968
ssa-mir-730a-2	-0.182815	7.5812	0.0449764	0.832047	0.968008
ssa-let-7c-1	-0.121236	9.76716	0.0417304	0.838135	0.968008
ssa-mir-129-3	0.139563	7.67187	0.0414032	0.838762	0.968008
ssa-mir-365-1	-0.101518	9.49053	0.0412193	0.839115	0.968008
ssa-mir-29b-2	-0.194033	7.11433	0.038611	0.844221	0.970854
ssa-mir-15a	0.0852458	9.77492	0.0329958	0.855859	0.981172
ssa-mir-130d-1	-0.102917	13.9326	0.0290075	0.864762	0.98239
ssa-mir-26b	-0.0728167	8.64584	0.0280574	0.866974	0.98239
ssa-mir-142a-1	0.0755413	8.95754	0.0267346	0.870119	0.98239
ssa-mir-7a-5	0.130558	7.47659	0.0258536	0.872258	0.98239
ssa-mir-9a-8	0.173559	7.39644	0.0257241	0.872576	0.98239
ssa-mir-27b-1	-0.0898762	9.44433	0.0240569	0.87674	0.98239
ssa-mir-499b-2	0.157265	6.99857	0.0234221	0.878364	0.98239
ssa-mir-130b-1	0.087924	11.9719	0.0220724	0.881895	0.98239
ssa-mir-130d-2	-0.149531	7.0901	0.0186962	0.891241	0.98239
ssa-mir-8158	-0.0623131	8.04659	0.0164678	0.89789	0.98239
ssa-mir-132-1	-0.0717802	8.96684	0.0162517	0.898559	0.98239
ssa-let-7i-1	-0.0581078	9.34254	0.0160536	0.899176	0.98239
ssa-mir-138-4	-0.0751292	8.36591	0.0147131	0.903455	0.98239
ssa-mir-16a-2	0.0908022	7.71256	0.013247	0.908369	0.98239
ssa-mir-204-4	-0.0789579	7.36594	0.0131619	0.908663	0.98239
ssa-mir-430a	0.0542849	9.13887	0.011456	0.914763	0.98239
ssa-mir-205a-2	0.11232	7.39845	0.0104036	0.918758	0.98239
ssa-mir-205b-1	0.0551935	11.0028	0.00959296	0.921977	0.98239
ssa-let-7b-1	-0.0455974	9.65325	0.00905549	0.924187	0.98239
ssa-mir-27a-1	-0.04718	10.3172	0.00904821	0.924218	0.98239
ssa-mir-7552b	0.0564744	8.16096	0.00882556	0.925153	0.98239
ssa-mir-210-1	0.041643	9.70388	0.00836081	0.927145	0.98239
ssa-mir-150	0.0430147	9.98226	0.00789404	0.929202	0.98239
ssa-mir-130d-3	0.0460922	8.87884	0.00730057	0.931909	0.98239
ssa-mir-459	-0.0613065	9.00557	0.00710502	0.932825	0.98239
ssa-mir-155-1	0.0394427	9.09469	0.00707924	0.932947	0.98239
ssa-mir-734	-0.0456197	9.09146	0.00648249	0.935829	0.98239
ssa-mir-17-3	-0.051657	8.02839	0.00613962	0.937545	0.98239
ssa-mir-132-4	0.0850191	7.1249	0.00610937	0.937699	0.98239
ssa-mir-21a-2	-0.0580175	7.27414	0.00539461	0.94145	0.98239
ssa-mir-219c-2	-0.0601228	7.34519	0.00527645	0.942093	0.98239
ssa-mir-338a-4	-0.0543189	7.66241	0.00523016	0.942347	0.98239
ssa-mir-724-4	0.0804323	6.76559	0.00414257	0.948681	0.983333
ssa-mir-126-4	-0.0506349	7.35447	0.0038754	0.950362	0.983333
ssa-mir-460-2	0.0484845	6.98373	0.00301028	0.956245	0.983333
ssa-mir-454	0.0215928	9.22366	0.00289393	0.957098	0.983333
ssa-mir-727-1	0.0238779	8.7597	0.00222503	0.962378	0.983333
ssa-mir-135b-3	0.0510808	7.44796	0.00210873	0.963373	0.983333
ssa-mir-146d-2	0.0298458	7.49979	0.00137359	0.970436	0.983333
ssa-mir-203a-2	0.0181959	9.54897	0.00130274	0.971208	0.983333
ssa-mir-181a-2	0.0195989	9.25188	0.00114393	0.973019	0.983333
ssa-mir-729	0.014924	8.51871	0.00107655	0.973825	0.983333
ssa-mir-16c	0.0183076	9.30344	0.00107079	0.973895	0.983333
ssa-mir-10a-2	-0.0264257	7.27996	0.000957337	0.975317	0.983333
ssa-mir-146d-1	0.011284	9.553	0.000369198	0.98467	0.989943
ssa-mir-210-2	-0.000110686	6.83833	0.00023302	0.987821	0.989943
ssa-mir-10b-3	-0.0195435	7.43235	0.000158898	0.989943	0.989943
